# Supplementary material for: Stable Patterns of Gene Expression Regulating Carbohydrate Metabolism Determined by Geographic Ancestry
Source: PLoS One. 2009 Dec 9;4(12):e8183. doi: 10.1371/journal.pone.0008183 (PMC2790609; doi:10.1371/journal.pone.0008183)
Supplement: Table S2 — SNP, gene expression, qRT-PCR, and eQTL analysis. (1.48 MB XLS) [file pone.0008183.s003.xls]

## Sheet: Table II
Table S2: SNP, gene expression, qRT-PCR, and eQTL analysis																			S#0022	S#0070	S#0048	S#0026	S#0065	S#0123	S#0174	S#0019	S#0139	S#0052	S#0086	S#0003	S#0198	S#0056	S#0036	S#0063	S#0191	S#0004	S#0005	S#0010	S#0020	S#0106	S#0188	S#0176	S#0112	S#0147	S#0093	S#0032	S#0149	S#0072	S#0094
																		Race	Caucasian	Caucasian	Caucasian	Caucasian	Caucasian	Caucasian	Caucasian	Caucasian	Caucasian	Caucasian	Caucasian	Caucasian	Caucasian	Caucasian	Caucasian	Caucasian	Caucasian	Caucasian	Caucasian	Caucasian	Caucasian	Caucasian	Caucasian	Caucasian	Caucasian	Caucasian	Caucasian	Caucasian	Caucasian	Caucasian	African American
																		Gender	Female	Male	Female	Female	Male	Male	Female	Female	Female	Male	Male	Female	Female	Male	Female	Male	Female	Male	Male	Male	Female	Female	Male	Female	Male	Female	Male	Male	Female	Female	Female
HapMap SNP	HapMap SNP p value	Has eSNP in Park, et al. analysis	Has eQTL in Stranger et al. analysis	Has eQTL in Spielman et al. analysis	Abs (MFC)	Abs (Log2[MFC])	Log2[MFC]	T test AA vs CAU	SAM Q value (all <1%)	Significant in Validation set?	qRT-PCR abs (MFC)	SNPs on Affy6.0	Proportion of e-QTL (additive) p < 0.01	Proportion of Race Association (Cochran-Armitage) p <0.01	Symbol	Name	GenBank #	Agilent Probe ID	2	2	2	2	2	2	2	2	2	2	2	2	2	2	2	2	2	2	2	2	2	2	2	2	2	2	2	2	2	2	1
rs4255091	4.47e-06			1	4.07802	2.02787	2.02787	4.27053e-10	0	1	376.647				PSPHL	Phosphoserine phosphatase-like	AJ001612	A_32_P78816	-0.8	-3.905	-4.356	-3.751	-1.863	-2.126	-3.664	-2.00167	-4.433	-3.987	-1.558	-1.641	-4.003	-3.678	-4.016	-4.307	-1.377	-4.009	-1.856	-3.784	-0.408	-4.159	-4.078	-4.337	-4.054	-2.66	-3.715	-2.082	-2.83878	-1.918	-1.479
rs4689034	7.72e-17				2.78662	1.47851	-1.47851	0.00325086	0	1	3.43119	9	0	0.111111	S100P	S100 calcium binding protein P	NM_005980	A_23_P58266	-2.252	1.435	1.556	2.235	2.066	2.346	0.507	1.736	1.938	3.046	2.475	2.722	2.38	2.497	2.817	3.825	2.529	2.406	2.258	3.111	2.074	2.18	3.801	2.133	2.202	3.773	3.694	1.844	2.812	2.73	1.062
rs817338	8.97e-08	1			2.4917	1.31713	-1.31713	2.37178e-05	0	1		2	0	0	SAMD10	Sterile alpha motif domain containing 10	NM_080621	A_23_P427616	-2.172	-0.8	0.509	0.705	0.633	0.062	0.466	-1.237	0.692	-1.022	0.49	-0.894	0.258	0.534	-0.898	-0.751	-1.411	0.523	0.11	0.792	0.715	0.393	0.004	1.527	0.461	-0.949	-0.017	1.039	0.282	0.687	-1.924
rs2284997	9.28e-14	1		1	2.08018	1.05671	-1.05671	1.79387e-07	0	1	1.18528	41	0.0243902	0.0243902	PGM1	Phosphoglucomutase 1	NM_002633	A_23_P52031	-1.603	-1.096	-0.25	0.08	0.145	-0.313	-0.113	-1.33	0.103	-0.895	0.083	-0.855	-0.288	0.286	-0.769	-0.751	-1.119	0.215	-0.079	0.486	0.047	-0.145	-0.445	0.983	0.148	-0.82	-0.099	0.482	0.09	0.218	-1.65
rs6104420	1.91e-11				1.97918	0.984906	-0.984906	1.05325e-05	0	1	3.11683	5	0	0	MMP9	Matrix metalloproteinase 9 (gelatinase B, 92kDa gelatinase, 92kDa type IV collagenase)	NM_004994	A_23_P40174	4.442	4.208	4.03	3.373	3.885	4.503	4.979	4.394	5.393	5.026	3.87	4.601	4.742	5.036	5.018	5.675	5.022	4.58	4.509	5.129	4.198	4.792	6.058	4.627	5.364	5.968	5.602	4.873	5.932	4.837	3.395
rs7191270	1.74e-08				1.95557	0.967586	-0.967586	0.000429955	0	1	18.7387				HP	Haptoglobin	NM_005143	A_23_P206760	-1.583	0.11	-0.696	-1.093	-0.849	-1.798	-1.419	0.797	-0.747	-1.074	-1.438	-0.427	-0.27	-0.984	-0.154	0.647	1.083	0.847	-0.49	-0.458	-0.263	1.593	-1.53	0.419	-0.152	-1.732	0.708	-0.353	-0.054	1.287	-0.813
rs7205918	1.55e-11	1			1.95518	0.9673	-0.9673	2.32861e-05	0	1		3	0	0.333333	EXOSC6	Exosome component 6	NM_058219	A_23_P100413	-1.29	-0.968	0.256	0.372	0.806	-0.005	0.177	-0.99	0.437	-1.218	0.33	-0.932	-0.034	0.694	-0.89	-0.928	-1.43	0.332	-0.199	0.604	0.315	0.228	-0.228	1.361	0.513	-0.887	0.084	0.685	0.075	0.459	-1.523
rs11840505	0.000954404				1.90642	0.930865	0.930865	0.000575575	0	1							I_3584237	A_32_P24877	-0.184	-0.902	-0.888	-0.47	-0.806	0.073	0.215	1.469	-0.934	0.552	0.213	0.261	-0.105	-1.449	0.174	-0.819	-1.355	-0.534	-0.315	-1.576	-1.845	0.73	-0.6	0.108	-0.903	0.706	-1.075	-0.583	-0.775	0.544	0.719
rs8184053	7.83e-09				1.87293	0.905296	-0.905296	4.32955e-07	0	1					C20orf3	Chromosome 20 open reading frame 3	NM_020531	A_24_P297078	0.233	-0.334	-0.075	0.549	-0.618	0.481	0.572	0.123	0.51	-0.091	-0.079	1.235	-0.709	1.784	0.21	0.978	1.303	1.311	0.542	1.153	0.433	0.277	0.034	0.216	1.042	0.395	0.277	0.756	0.762	0.223	-1.022
rs2636889	1.49e-13				1.85284	0.889741	-0.889741	0.000178761	0	1		11	0	0.0909091	ORM1	Orosomucoid 1	NM_000607	A_23_P169494	-1.286	-2.009	-1.902	-1.033	-1.251	-1.573	-1.088	-1.231	-0.162	-0.29	-1.623	-1.25	-0.63	-0.406	0.361	-0.353	-1.035	-0.271	-1.383	0.117	-0.238	-0.279	-1.081	-0.209	0.976	1.003	-0.218	-0.078	0.63	0.416	-1.683
rs5991889	6.85e-22				1.85217	0.889218	0.889218	0.00311786	0	1							NR_002225	A_23_P116694	0.123	-1.392	-1.441	-0.133	-1.506	0.104	0.645	1.199	-1.786	0.406	0.625	0.813	-0.022	-1.248	0.841	-1.375	-1.738	-0.068	0.863	-1.556	-1.655	1.028	-0.09	0.104	-1.195	0.311	-1.339	0.137	-1.442	0.314	1.01
rs11234092	9.58e-06				1.85165	0.888814	-0.888814	2.75558e-05	0	1					UHSKerB	Keratin, ultrahigh sulfur, B	NM_021046	A_23_P47086	-1.452	-0.265	0.362	0.571	0.217	-0.055	0.007	-0.615	0.205	-0.529	0.167	-0.229	0.168	0.175	-0.319	-0.282	-0.68	0.181	0.149	0.341	0.338	0.18	0.036	0.904	0.087	-0.424	-0.356	0.62	-0.146	0.289	-1.369
rs761972	3.2e-23				1.81439	0.859486	0.859486	0.00144865	0	1					IGHG2	Immunoglobulin heavy locus	BC040042	A_32_P200144	2.849	2.91	3.012	2.098	2.372	3.507	3.183	3.399	2.891	2.609	1.596	1.864	1.998	1.076	2.412	2.563	2.482	2.826	2.797	2.305	3.295	2.965	2.795	1.276	2.627	0.936	2.03778	3.021	0.917	1.439	3.304
rs11867053	1.81e-11	1			1.81186	0.857473	-0.857473	0.000261666	0	1		11	0	0.0909091	CKLFSF1	Chemokine-like factor super family 1	NM_181294	A_23_P106661	-0.986	-0.3	0.554	0.689	0.649	0.207	0.348	-0.657	0.7	-0.598	0.474	-0.551	0.498	0.636	-0.129	-0.119	-0.647	0.398	0.304	0.541	0.686	0.44	0.231	1.608	0.439	-0.385	0.243	0.823	0.291	0.596	-1.675
rs2456972	1.39e-19				1.7658	0.820322	0.820322	0.000476084	0	1							XM_371884	A_32_P144238	-0.155	-0.908	-0.584	-0.214	-0.886	0.037	-0.122	1.287	-0.674	0.183	0.115	0.274	-0.221	-1.278	0.106	-0.885	-0.989	-0.356	-0.357	-1.161	-1.458	0.405	-0.676	-0.075	-1.395	0.575	-1.106	-0.367	-0.634	0.457	0.566
rs2249766	4.36e-10				1.75701	0.813123	-0.813123	0.00361352	0	1		10	0	0.1	COL9A3	Collagen, type IX, alpha 3	NM_001853	A_23_P40108	-3.03	-2.475	-2.327	-3.103	-2.144	-2.655	-1.246	-2.191	-2.472	-1.273	-2.016	-1.821	-2.035	-1.046	-2.521	-1.467	-1.929	-1.917	-2.2	-0.841	-1.459	-2.226	-1.024	-2.218	-1.166	-1.135	-1.57	-2.166	-1.888	-1.807	-2.46163
rs1815949	1.33e-14	1			1.70915	0.773282	0.773282	5.11319e-06	0	1	2.05354	29	0	0.0689655	POU2AF1	POU domain, class 2, associating factor 1	NM_006235	A_23_P312920	0.343	0.273	0.586	1.2	0.646	0.702	0.151	1.206	0.718	0.94	0.253	0.303	1.597	0.344	0.849	0.435	0.843	-0.119	0.757	0.037	0.621	0.497	0.722	-0.498	-0.359	-0.972	-0.668	0.268	0.024	-0.251	1.074
rs6967774	6.63e-09				1.70472	0.769533	0.769533	0.00324384	0.775029			10	0	0.1	GNG11	Guanine nucleotide binding protein (G protein), gamma 11	NM_004126	A_23_P111701	-0.806	0.408	-0.512	-0.835	-0.007	-1.023	-0.743	-0.32	-0.525	0.411	0.651	-0.596	-0.735	-0.549	0.038	1.482	-1.019	-0.814	-1.501	1.005	-1.732	-0.102	-0.362	-0.166	0.255	0.399	-0.104	0.03	-2.824	0.35	1.047
rs3919456	1.05e-15	1			1.69019	0.757185	-0.757185	4.5801e-07	0	1		50	0.02	0.1	BMX	BMX non-receptor tyrosine kinase	NM_001721	A_23_P253602	0.649	0.832	0.832	0.6857	0.421	0.845	1.446	0.133	1.445	1.399	0.524	0.514	1.71	1.521	1.173	2.074	2.488	1.03	1.239	1.4269	1.2812	1.324	2.331	0.97	2.076	1.4212	1.632	0.9	1.4738	1.212	0.8301
rs888096	7.04e-28	1	1		1.67948	0.748012	-0.748012	7.84428e-05	0	1		23	0	0.26087	QPCT	Glutaminyl-peptide cyclotransferase (glutaminyl cyclase)	NM_012413	A_24_P71468	0.838	0.766	0.044	0.439	0.239	0.443	0.95	0.403	0.96	0.876	1.104	1.086	1.276	1.865	1.669	1.579	1.933	1.131	1.423	1.679	1.343	0.393	2.291	1.126	1.86	1.476	1.611	1.177	1.835	0.763	0.661
rs13004707	8.03e-13				1.67416	0.743441	-0.743441	1.6255e-05	0	1		21	0	0.142857	DIRC1	Disrupted in renal carcinoma 1	NM_052952	A_23_P131139	-1.117	-0.142	0.347	0.588	0.119	-0.055	0.016	-0.466	0.129	-0.272	0.199	-0.01	0.212	0.435	-0.196	-0.19	-0.527	0.204	0.176	0.564	0.276	0.181	0.132	0.703	0.08	-0.33	-0.245	0.567	-0.104	0.121	-1.055
rs2369049	6.51e-25				1.66724	0.737465	0.737465	0.00640332	0			6	0	0.166667	TCL1A	T-cell leukemia/lymphoma 1A	NM_021966	A_23_P357717	3.728	3.547	4.361	3.026	4.49	4.035	1.921	4.919	4.134	3.48	3.814	2.798	5.221	3.533	3.568	3.56	3.711	2.86	2.454	2.757	2.254	4.229	4.158	2.634	3.023	2.246	2.798	2.337	2.793	2.99	3.236
rs8014709	1.49e-13				1.66523	0.735725	0.735725	0.00303024	0	1							AY372690	A_23_P158817	2.304	1.934	2.078	1.225	1.337	2.658	2.213	3.396	2.336	1.515	0.616	0.916	1.355	0.685	1.679	1.634	1.463	1.786	2.096	1.355	2.551	2.062	2.015	0.904	1.125	0.579	0.199	2.375	0.399	0.83	1.944
rs756627	2.84e-08				1.64846	0.72112	-0.72112	4.80847e-05	0	1					GPT	Glutamic-pyruvate transaminase (alanine aminotransferase)	NM_005309	A_23_P146339	-1.355	-0.196	0.346	0.184	0.421	0.095	0.097	-0.408	0.366	-0.348	0.42	-0.079	0.009	0.11	-0.327	-0.163	-0.768	0.411	0.129	0.325	-0.029	0.339	0.047	0.702	0.263	-0.189	-0.169	0.685	0.125	0.42	-1.175
rs4872276	2.33e-10				1.64108	0.714649	-0.714649	4.65059e-05	0	1		5	0	0	RAI16	Retinoic acid induced 16	NM_022749	A_24_P76120	-1.367	-0.222	0.143	0.253	0.156	-0.107	-0.172	-0.44	0.016	-0.326	0.109	-0.147	0.126	0.111	-0.201	-0.325	-0.486	0.005	0.077	0.399	0.143	0.187	0.056	0.866	-0.279	-0.472	-0.434	0.486	-0.306	0.044	-1.291
rs236357	1.37e-12	1			1.59548	0.673986	0.673986	3.2348e-06	0	1		64	0.015625	0.015625	CPNE5	Copine V	NM_020939	A_23_P360804	1.503	2.112	1.981	1.624	1.667	2.33	1.727	2.526	2.521	2.236	1.866	1.358	2.383	1.801	1.731	2.328	2.048	2.11	1.154	1.939	1.766	2.244	1.909	0.644	2.214	1.891	1.336	1.333	1.192	1.977	2.615
rs314239	1.69e-11				1.55368	0.635688	-0.635688	0.000140398	0	1		6	0	0.166667	ASGR2	Asialoglycoprotein receptor 2	NM_001181	A_23_P130113	-0.824	1.23	0.14	-0.212	-0.021	-0.368	0.187	0.425	-0.255	-0.569	0.034	-0.912	-0.206	0.835	0.899	0.963	-0.307	0.104	-0.773	0.323	0.28	-0.453	0.436	0.411	-0.003	-0.468	0.353	-0.133	0.783	0.204	-0.843
rs7543194	9.48e-10				1.53529	0.618512	-0.618512	3.63313e-05	0	1		2	0	0	LCE2A	Late cornified envelope 2A	NM_178428	A_23_P418006	-0.656	-0.367	0.239	0.618	0.706	0.139	0.672	-0.755	0.479	-0.445	0.05	-0.298	0.062	0.835	-0.611	-0.417	-0.191	0.443	0.067	0.765	0.515	0.185	0.256	1.227	0.514	-0.037	0.19	0.575	0.425	0.458	-0.724
rs1390738	5.4e-30	1			1.52092	0.604947	-0.604947	0.00831142	0			40	0	0.1	ANXA3	Annexin A3	NM_005139	A_23_P121716	1.689	1.357	2.697	1.625	1.535	1.393	2.789	1.98	2.343	1.465	2.47	1.55	2.227	2.933	2.66	2.585	4.259	2.845	2.764	2.287	2.034	2.515	2.898	2.884	2.624	2.04	1.874	2.43	3.588	3.339	2.356
rs408474	4.45e-05				1.52044	0.604485	0.604485	0.00617371	0	1					C21orf81	Chromosome 21 open reading frame 81	NM_153750	A_23_P392529	0.073	-0.2679	-0.544	0.115	-1.468	-0.053	0.238	-0.404	0.508	-1.241	-1.504	-1.321	-1.384	0.663	-0.9	-1.039	-0.564	-0.959	0.965	-1.367	-0.053	-0.13	0.226	-0.994	-0.594	-0.186	-0.772	-0.505	-0.603	-1.052	0.483
rs17020248	4.12e-26	1			1.5082	0.592827	0.592827	0.00202458	0	1	1.77033	23	0.347826	0.347826	SMAD1	SMAD, mothers against DPP homolog 1 (Drosophila)	NM_005900	A_24_P71938	-0.499	-0.693	-1.545	-0.924444	-0.751	-1.186	-0.9227	-0.5414	-0.8936	-1.406	-0.324	-0.918	-0.684	-1.275	-1.028	-0.476	-1.373	-1.597	-1.349	-1.02275	-1.092	-0.6759	-0.884	-0.857	-1.268	-0.68325	-0.695	-0.7651	-0.562875	-0.7477	-0.485
rs9910729	3.76e-09				1.50722	0.59189	-0.59189	0.00799902	0.775029			15	0	0.133333	KRT23	Keratin 23 (histone deacetylase inducible)	NM_173213	A_23_P78248	3.58	2.451	2.55	2.791	1.802	3.292	3.914	2.963	4.144	3.757	3.509	3.256	3.918	4.163	3.715	2.665	4.222	2.951	3.2	4.503	4.294	3.685	4.526	4.059	4.758	3.991	2.744	4.121	3.565	3.353	2.365
rs811330	1.19e-20	1			1.50499	0.589751	-0.589751	0.000623041	0	1		94	0.0957447	0.0531915	USP10	Ubiquitin specific protease 10	NM_005153	A_23_P100196	2.089	1.108	1.083	0.878	1.463	1.355	1.494	1.282	2.044	1.915	0.505	1.145	1.338	2.232	2.018	2.039	2.191	1.552	1.467	1.594	1.548	0.996	2.24	1.273	1.995	2.208	2.024	2.341	1.676	1.196	1.309
rs7014927	1.7e-14				1.50246	0.587324	-0.587324	0.000736765	0	1		15	0	0	NOV	Nephroblastoma overexpressed gene	NM_002514	A_23_P82929	0.99	1.165	0.171	1.078	1.478	1.504	1.661	0.912	1.769	1.976	0.943	1.802	2.777	2.107	1.503	2.028	1.652	1.39	1.227	1.048	3.007	1.891	3.042	0.992	1.708	2.415	1.598	1.469	2.397	0.645	0.865
rs10789078	1.31e-12			1	1.49716	0.582225	-0.582225	2.40326e-06	0	1		15	0	0	PPT1	Palmitoyl-protein thioesterase 1 (ceroid-lipofuscinosis, neuronal 1, infantile)	NM_000310	A_24_P276628	0.655	1.214	0.831	0.915	0.4	0.544	0.503	0.594	0.656	0.526	0.976	1.033	0.936	1.703	1.033	0.875	1.303	1.466	1.045	1.34	1.003	0.521	0.851	0.672	1.056	0.517	1.253	1.612	0.815	0.127	0.259
rs6651490	4.82e-13	1	1		1.49658	0.581665	0.581665	0.000567328	0			6	0.166667	0	RPL8	Ribosomal protein L8	NM_033301	A_32_P127036	-0.972	0.054	-0.063	-0.841	0.077	0.277	-0.677	-0.015	0.454	-0.027	-0.332	-0.708	-0.173	-1.109	-1.15	-0.325	-0.523	-0.929	-1.012	-1.172	-1.345	0.135	-1.302	-0.509	0.206	0.037	-0.276	-1.213	0.269	0.267	0.068
rs7203982	2.77e-24			1	1.49561	0.580729	0.580729	0.000194862	0	1					CD19	CD19 antigen	NM_001770	A_23_P113572	1.871	1.568	2.195	2.345	2.2	2.302	1.173	2.756	2.43	2.573	1.461	1.586	3.104	1.837	2.293	1.689	2.571	1.582	1.374	1.778	1.992	2.176	2.786	1.174	1.867	1.492	1.146	1.334	1.955	1.404	2.576
rs3767392	6.83e-22	1			1.48911	0.574455	-0.574455	0.000166982	0	1		40	0	0.125	PPP1R12B	Protein phosphatase 1, regulatory (inhibitor) subunit 12B	NM_002481	A_23_P201790	2.019	1.102	0.478	0.985	1.414	1.744	1.985	1.136	2.571	2.485	1.296	2.191	1.932	2.098	1.542	1.73	2.187	1.703	1.794	2.713	2.754	0.98	2.866	1.207	2.432	2.712	2.371	1.543	1.953	1.573	1.39
rs3755454	8.85e-27	1		1	1.48728	0.572678	-0.572678	9.66791e-05	0	1		45	0.0222222	0.111111	HK2	Hexokinase 2	NM_000189	A_32_P175739	-0.634	-0.023	-0.415	-0.838	-0.677	-0.76	-0.422	-1.169	0.62	-0.082	-0.314	-0.208	0.405	1.081	0.253	0.463	-0.44	-0.242	-0.349	-0.208	-0.398	-0.206	0.208	-0.026	0.103	-0.169	0.595	0.613	0.256	-0.099	-0.334
rs4846219	1.1e-08				1.48535	0.5708	-0.5708	0.000342494	0			8	0	0	PGD	Phosphogluconate dehydrogenase	NM_002631	A_23_P126623	0.87	0.809	0.4	0.483	0.657	0.753	0.229	0.786	1.137	1.013	1.041	1.41	-0.166	1.754	1.044	2.052	1.043	1.533	0.881	1.424	0.488	0.727	0.241	-0.038	1.115	1.178	1.555	1.132	1.421	0.892	0.236
rs1106148	1.25e-20	1			1.48086	0.566435	-0.566435	0.00179005	0	1		57	0	0.0701754	SULF2	Sulfatase 2	NM_198596	A_23_P154605	1.014	1.723	0.66	0.764	1.114	1.203	1.087	0.611	1.399	1.96	1.143	1.264	1.275	1.922	2.017	1.943	1.543	1.294	0.914	1.879	1.469	0.641	2.737	1.552	1.357	1.52	2.258	1.819	2.149	1.035	0.739
rs3737872	3.78e-14				1.4744	0.560133	-0.560133	0.0189132	0	1		7	0	0.285714	MYBPH	Myosin binding protein H	NM_004997	A_23_P148737	1.092	0.308	-0.417	0.715143	0.75	1.331	1.969	0.382	1.702	2.723	0.9273	1.49	2.517	1.746	0.443	0.038	0.48	2.157	-0.073	1.213	2.316	0.514	1.968	1.317	1.192	1.504	1.897	0.847	2.44	1.212	0.968857
rs3823656	4.48e-08	1			1.47183	0.557608	-0.557608	3.44679e-05	0	1					C7orf19	Chromosome 7 open reading frame 19	NM_032831	A_24_P329353	0.127	-0.054	0.151	0.23	0.455	0.41	0.375	0.372	0.935	0.375	0.17	1.168	-0.636	1.512	0.68	0.755	1.126	1.017	0.521	1.06	-0.041	0.635	0.174	1.294	1.218	-0.058	0.184	1.073	0.858	0.194	0.02
rs11570136	4.37e-12				1.46663	0.552506	0.552506	0.0008033	0.0561014			7	0	0.142857	TNFRSF17	Tumor necrosis factor receptor superfamily, member 17	NM_001192	A_23_P37736	0.074	-0.09	-0.048	-0.104	-0.178	0.531	0.304	0.291	-0.192	-0.498	-0.248	-0.691	0.351	-0.288	-0.115	-0.364	-0.531	-0.402	0.438	-0.458	0.362	-0.285	0.417	-0.818	-0.658	-0.123111	-0.577	0.05	-0.019375	-0.381	-0.08
rs4411953	4.13e-21				1.46294	0.548868	0.548868	0.0134862	0.775029			5	0.2	0	IGJ	Immunoglobulin J polypeptide, linker protein for immunoglobulin alpha and mu polypeptides	NM_144646	A_32_P43664	-1.197	-1.375	-1.387	-2.26	-1.551	-0.632	-1.566	-0.34	-1.736	-1.827	-2.117	-1.659	-1.622	-1.725	-0.911	-1.701	-1.588	-1.398	-0.691	-2.038	-1.273	-1.633	-1.046	-1.779	-1.307	-1.6241	-2.588	-0.994	-2.541	-2.127	-1.962
rs5957386	1.39e-11	1			1.45856	0.544543	-0.544543	9.27089e-06	0	1		29	0	0.275862	LAMP2	Lysosomal-associated membrane protein 2	NM_013995	A_23_P416608	1.385	1.069	1.13	0.864	1.013	0.971	1.739	0.848	1.23	1.791	1.26	1.429	2.144	2.016	2.018	1.581	1.631	1.503	1.761	1.454	1.613	1.173	2.581	1.668	1.607	1.814	1.544	2.175	1.747	1.032	0.801
rs2820303	2.82e-16				1.45842	0.544406	-0.544406	7.44787e-05	0	1		25	0	0.16	LMOD1	Leiomodin 1 (smooth muscle)	NM_012134	A_23_P201940	-0.565	-0.272	0.322	0.435	0.506	0.223	0.303	-0.268	0.594	-0.339	0.321	-0.423	0.437	0.602	0.055	-0.165	-0.515	0.259	-0.004	0.514	0.456	0.284	0.26	1.398	0.627	-0.066	0.377	0.573	0.34	0.412	-0.841
rs4487686	2.24e-06	1			1.44333	0.529402	-0.529402	0.000126129	0	1					DKFZp434K1815	Hypothetical protein DKFZp434K1815	NM_152892	A_23_P360874	0.077	0.125	-0.569	-0.233	0.112	-0.008	0.215	0.182	0.286	0.593	0.178	0.714	1.599	1.136	0.91	0.663	0.893	0.435	0.222	0.483	1.138	0.111	0.699	-0.173	0.724	0.155	0.371	0.126	0.596	0.305	-0.059
rs8103838	3.51e-21	1			1.44192	0.527986	0.527986	8.9505e-05	0	1		11	0.0909091	0.0909091	ZNF234	Zinc finger protein 234	NM_006630	A_23_P153286	1.338	0.529	0.589	0.893	0.677	0.555	0.416	1.196	0.716	0.833	0.395	0.362	0.236	-0.339	0.845	0.209	1.054	0.618	0.711	0.194	0.396	0.845	0.758	0.446	0.515	0.419	-0.095	0.79	0.98	0.651	0.918
rs16976351	1.58e-26	1			1.44083	0.526903	-0.526903	0.000264323	0	1		19	0	0	CCPG1	Phosphatidylinositol glycan, class B	NM_020739	A_24_P39378	1.5938	1.546	1.461	1.237	1.563	1.383	1.841	0.977	1.606	1.722	1.862	1.94	2.17	2.486	2.222	2.639	2.159	2.142	2.019	2.142	1.816	0.944	2.679	1.936	1.855	2.174	1.957	2.088	2.042	1.437	1.162
rs806791	2.82e-16				1.4382	0.524265	-0.524265	0.00857779	0.775029			8	0	0	HIST1H2AD	Histone 1, H2ad	NM_021065	A_23_P428184	0.537	1.909	1.322	1.434	1.468	0.909	1.479	0.014	0.987	3.344	1.873	0.906	1.256	3.251	2.018	2.171	1.412	1.457	0.8	1.402	1.172	1.272	2.251	2.202	2.032	1.777	2.761	1.502	1.33	2.457	1.436
rs10263020	1.7e-06				1.43788	0.523945	-0.523945	0.00155095	0	1		33	0.030303	0.121212	IFRD1	Interferon-related developmental regulator 1	NM_001550	A_24_P137897	1.301	0.452	1.076	0.671	0.908	1.176	2.051	0.695	1.74	2.282	1.114	1.279	2.059	2.561	1.814	1.915	1.684	1.008	1.347	1.948	1.644	0.643	2.316	1.431	1.516	1.965	1.876	1.535	1.42	1.319	0.96
rs12122920	2.79e-23		1		1.42929	0.5153	-0.5153	1.16776e-05	0			18	0	0.0555556	SNX27	Sorting nexin family member 27	NM_030918	A_24_P233960	1.262	0.799	0.565	1.078	0.716	1.149	1.087	0.781	1.364	1.069	1.075	1.576	0.401	1.912	1.103	1.126	1.165	1.751	1.149	1.878	1.328	0.861	1.047	0.935	1.169	1.332	1.495	1.557	1.293	0.726	0.801
rs6504339	4.52e-14				1.42705	0.513039	-0.513039	0.00900143	0	1		5	0.2	0.4	HOXB2	Homeo box B2	NM_002145	A_23_P107283	-0.633	-0.72	-0.867	0.373	0.341	-1.75	0.354	0.593	-0.814	-0.426	-1.305	-0.479	-0.276	-2.179	-1.716	-1.448	-0.514	-1.127	-1.353	-0.517	0.583	-0.575	-0.357	0.072	-0.828	-1.117	-1.224	-0.145	-0.883	-0.283	-1.488
rs1342151	1.33e-14	1			1.42577	0.511745	-0.511745	9.68132e-08	0	1		16	0.125	0.25	PPP2R5A	Protein phosphatase 2, regulatory subunit B (B56), alpha isoform	NM_006243	A_24_P251221	1.599	1.26	1.501	1.038	1.327	1.598	1.963	1.322	1.827	1.662	1.342	1.868	1.817	2.315	1.901	2.182	1.808	1.797	1.892	2.044	1.947	1.254	2.044	1.909	2.529	1.879	1.878	2.7	1.945	1.892	1.169
rs8047692	7.32e-17	1			1.42268	0.508612	-0.508612	0.000111377	0			22	0	0	GPR97	G protein-coupled receptor 97	NM_170776	A_23_P140760	0.531	-0.071	0.366	0.669	0.91	0.444	0.568	0.034	1.038	0.551	0.63	0.281	0.405	1.729	0.625	0.435	0.862	1.046	0.295	1.095	0.587	0.388	0.959	2.395	1.182	0.436	0.829	1.187	0.751	0.749	0.032
rs7249121	2.67e-12				1.42142	0.507331	-0.507331	6.81562e-06	0.361617			2	0	0	STX10	Syntaxin 10	NM_003765	A_23_P28090	1.153	0.645	0.943	1.178	0.647	1.033	0.925	0.638	1.143	1.181	0.94	1.509	0.153	1.71	1.359	1.152	1.067	1.548	1.193	1.492	1.512	0.987	0.96	0.51	1.285	1.17	0.85	1.587	1.121	0.676	0.187
rs1872276	5.88e-16				1.42096	0.506867	-0.506867	1.40265e-06	0	1		53	0.0377358	0.0188679	TP53I11	Tumor protein p53 inducible protein 11	BC071606	A_23_P150281	0.284	0.07	-0.013	0.464	0.103	0.397	0.428	-0.062	0.97	0.39	0.272	0.772	0.157	1.356	0.548	0.817	0.928	0.992	0.75	1.079	1.013	0.501	0.631	0.223	0.961	0.659	0.627	0.374	1.049	0.476	-0.015
rs1188633	3.84e-26	1			1.41618	0.502004	-0.502004	5.87238e-07	0	1					PKD1-like	Polycystic kidney disease 1-like	NM_024874	A_23_P115534	0.618	-0.204	0.191	0.243	0.134	0.158	0.525	0.013	0.853	0.656	0.238	0.521	-0.665	0.823	0.1	-0.086	0.317	0.543	-0.019	1.258	0.113	0.152	0.445	0.226	0.571	0.55	0.354	0.865	0.779	-0.236	-0.063
rs9624023	8.44e-15				1.41431	0.500103	0.500103	0.00364862	0.133714			24	0	0	GNAZ	Guanine nucleotide binding protein (G protein), alpha z polypeptide	NM_002073	A_23_P416581	0.198	0.985	0.998	0.508	0.795	0.459	1.013	1.22	1.051	1.603	1.401	0.794	1.621	1.731	0.527	2.028	0.425	0.545	0.228	2.041	0.34	1.075	0.689	1.1117	1.057	1.839	0.938	0.685	0.7715	0.995	1.625
rs12044597	1.55e-19	1			1.4125	0.498253	-0.498253	0.000257009	0	1					FLJ13052	NAD kinase	NM_023018	A_23_P200056	2.983	2.226	2.496	2.541	2.408	2.634	2.248	2.081	2.999	2.678	2.923	3.015	1.804	3.493	2.681	2.787	2.367	2.973	2.466	3.229	1.953	2.306	2.382	2.044	3.006	2.961	3.077	3.001	2.799	2.426	2.155
rs200479	4.64e-10				1.41237	0.498116	-0.498116	0.00175644	0.775029			6	0	0.166667	HIST1H2AI	Histone 1, H2ai	NM_003509	A_24_P394510	0.123	1.322	0.793	0.957	0.886	0.422	1.044	-0.336	0.479	2.637	1.196	0.539	0.723	2.491	1.364	1.449	0.962	0.984	0.566	0.759	1.154	0.777	1.667	1.242	1.51	1.063	1.791	0.809	0.778	1.626	0.795
rs7245774	0.000265461				1.41059	0.496295	0.496295	0.00475327	0.0561014			2	0	0	RPS15	Ribosomal protein S15	NM_001018	A_32_P83795	-0.202	0.239	0.713	-0.201667	0.581	0.767	-0.535	0.326	0.581	0.652	0.129	-0.472	-0.352	-1.229	0.17	0.258	-0.623	-0.731	-1.032	-0.953	-1.142	0.539	-0.68	-0.241	0.264	0.549	-0.207	-0.749	0.491	0.403	0.134
rs416572	4.47e-14	1			1.40881	0.494481	-0.494481	0.000257315	0	1		67	0	0	IGF2R	Insulin-like growth factor 2 receptor	NM_000876	A_23_P334021	3.019	1.8	1.7	2.194	1.979	2.316	2.691	1.801	2.789	2.712	2.427	2.723	2.206	2.908	2.49	2.502	2.731	2.45	2.054	3.35	2.638	1.719	3.021	2.5345	2.998	3.194	3.266	3.152	2.687	2.44	2.084
rs8110545	1.63e-14				1.40661	0.492218	0.492218	0.00438765	0.133714							Similar to 60S ribosomal protein L10 (QM protein homolog)	XM_209178	A_32_P20904	-0.622	-0.229	0.143	-0.45	-0.066	0.336	-0.61	0.061	0.285	-0.362	-0.693	-0.683	-0.466	-1.221	-0.801	-0.307	-0.656	-0.797	-0.992	-0.84	-0.999	0.142	-1.059	-0.016	-0.037	0.257	-0.621	-1.19	0.09	0.31	-0.192
rs1385480	3.6e-22				1.40606	0.491654	-0.491654	0.00099988	0	1		42	0	0.0238095	MME	Membrane metallo-endopeptidase (neutral endopeptidase, enkephalinase, CALLA, CD10)	NM_007289	A_23_P212061	1.586	1.415	1.8	1.47878	1.4	1.997	2.241	1.2411	2.334	2.383	1.273	1.78	2.33	2.389	2.394	1.942	2.757	1.9775	1.64	2.656	2.697	1.595	3.291	1.838	2.616	2.2674	2.159	2.182	2.1505	1.397	1.6738
rs2072441	1.8e-11		1		1.40157	0.487043	-0.487043	3.33171e-06	0	1		4	0.5	0.25	SNX11	Sorting nexin 11	NM_013323	A_23_P89343	0.626	0.841	1.112	0.9	0.783	0.871	0.271	0.297	1.179	1.286	1.178	1.195	0.77	1.122	0.722	1.156	0.715	1.406	0.982	1.196	0.83	0.619	0.9	1.167	1.18	1.486	1.042	1.269	1.293	0.915	0.672
rs6919872	9.52e-17	1	1	1	1.39219	0.477359	-0.477359	0.00031411	0	1		10	0.1	0.2	HEBP2	Heme binding protein 2	NM_014320	A_23_P19691	0.911	1.269	1.223	0.526	1.307	0.971	1.419	1.621	1.455	1.807	0.933	1.198	1.093	1.51	1.712	1.855	1.189	1.169	1.096	1.361	1.346	1.237	2.158	1.673	1.608	2.031	1.741	1.803	1.662	1.305	1.007
rs893784	4.57e-19	1			1.39132	0.476457	-0.476457	0.000328504	0	1		4	0.5	0.25	NS3TP1	HCV NS3-transactivated protein 1	NM_019048	A_23_P91001	-0.433	-0.014	0.13	0.16	-0.291	-0.181	0.484	0.297	-0.423	0.184	-0.865	-0.233	0.152	-0.203	0.397	0.511	0.09	-0.236	0.108	-0.157	-0.041	-0.049	0.202	0.495	-0.054	0.229	0.191	0.329	0.187	0.253	-0.471
rs1719209	4.09e-11				1.39053	0.475638	0.475638	0.0130032	0			11	0	0	CCL3	Chemokine (C-C motif) ligand 3	NM_002983	A_23_P373017	1.33	2.744	3.537	2.67957	2.766	3.1229	2.43	2.839	3.772	2.147	3.741	2.046	3.2507	1.596	2.529	3.495	2.593	2.204	2.54	3.02637	3.02171	2.295	3.489	2.355	2.338	4.235	1.46	3.177	3.674	3.582	2.748
rs6698204	3.56e-17		1		1.38918	0.474233	-0.474233	0.0231217	0	1		25	0	0.24	CHI3L1	Chitinase 3-like 1 (cartilage glycoprotein-39)	NM_001276	A_23_P137665	2.15	1.53	0.697	2.111	1.85	2.561	2.632	1.061	2.781	2.868	0.568	2.184	2.627	2.39	1.75	1.275	2.34	2.649	1.616	2.674	2.664	2.233	3.029	2.188	2.952	2.969	2.756	2.214	2.901	2.428	1.99622
rs1059293	5.69e-09				1.38812	0.473129	-0.473129	0.000251524	0	1		13	0	0.230769	IFNGR2	Interferon gamma receptor 2 (interferon gamma transducer 1)	NM_005534	A_23_P29036	1.782	1.824	1.79	2.338	1.859	1.915	2.662	1.272	2.139	1.841	2.375	2.706	2.238	3.214	2.239	2.65	2.722	2.773	2.363	3.204	2.581	1.425	2.713	2.166	2.374	2.396	2.6	2.422	2.396	2.099	2.147
rs558813	1.95e-06				1.38554	0.470449	-0.470449	0.00551939	0						LOC120224	Hypothetical protein BC016153	NM_138788	A_23_P1682	-0.082	-0.663	-1.381	-0.601	-0.94	0.002	0.04	-0.082	-0.538	-1.405	-0.285	-0.105	0.143	0.761	0.127	-0.24	0.81	-0.854	-0.706	-0.212	-0.353	-0.793	0.465	-0.334	-0.09	-0.152	-0.323	-0.372	1.306	0.344	-0.737
rs13389236	1.17e-24	1			1.38309	0.467898	-0.467898	0.00890759	0	1		4	0	0.25	GCA	Grancalcin, EF-hand calcium binding protein	NM_012198	A_23_P28485	5.686	4.796	5.317	4.683	4.552	5.064	5.606	4.692	5.631	5.419	5.735	5.036	6.191	6.057	5.738	5.373	6.373	5.76	4.997	6.252	5.398	4.851	6.834	6.208	6.078	5.98	5.83	5.995	6.682	5.7	5.576
rs1957526	1.05e-13				1.37725	0.461787	0.461787	0.0104955	0	1		7	0	0	GZMH	Granzyme H (cathepsin G-like 2, protein h-CCPX)	NM_033423	A_23_P128993	3.87	4.003	4.825	3.805	2.855	4.531	4.276	4.669	4.457	4.751	4.414	3.977	4.09	2.632	4.775	1.899	4.441	3.694	4.592	3.9724	3.842	4.457	3.932	3.56	3.577	5.087	3.408	4.709	4.30933	3.545	4.967
rs17157384	1.34e-08				1.37706	0.461594	0.461594	0.00151289	0.0561014								NM_001620	A_24_P943393	1.339	1.811	1.134	-0.755	1.014	1.097	0.396	1.617	1.161	0.966	1.54	0.732	1.112	0.27	1.45	0.87	1.027	0.822	0.928	-0.296	0.056	1.066	1.325	1.251	0.953	0.973	1.655	1.677	1.115	1.175	1.415
rs11808955	5.51e-17				1.37617	0.460657	-0.460657	0.00738484	0.775029			4	0	0.75	HIST3H2A	Histone 3, H2a	NM_033445	A_23_P149301	0.377	1.43	1.147	1.062	1.161	0.654	1.162	-0.021	0.815	3.001	1.477	0.611	0.953	2.772	1.589	1.71	1.078	1.017	0.308	0.92	0.856	1.013	1.795	1.931	1.714	1.495	2.308	1.071	1.031	2.048	1.101
rs1390943	3.52e-06			1	1.37116	0.4554	-0.4554	0.000337958	0	1		12	0	0	ATP6V1B2	ATPase, H+ transporting, lysosomal 56/58kDa, V1 subunit B, isoform 2	NM_001693	A_23_P31844	1.904	1.217	1.218	1.257	1.735	1.501	1.311	1.452	2.021	1.609	1.875	1.661	1.884	2.286	1.941	1.723	1.93	1.868	1.495	2.121	1.792	1.607	2.526	2.308	2.099	1.866	2.133	2.7	1.921	1.501	1.336
rs732510	7.95e-17				1.37074	0.454957	-0.454957	0.000618863	0	1		1	0	0	SEPX1	Selenoprotein X, 1	NM_016332	A_23_P129492	2.955	2.855	3.442	2.909	3.134	3.049	3.369	2.8	3.322	3.66	3.166	3.437	3.097	3.57	3.802	3.847	3.661	3.677	2.709	3.699	3.445	3.111	3.937	3.281	4.298	3.88	3.275	2.756	3.88	3.351	2.748
rs7634817	2.6e-12	1			1.36909	0.453216	-0.453216	0.000100624	0	1		22	0	0.0454545	SIAT10	Sialyltransferase 10 (alpha-2,3-sialyltransferase VI)	NM_006100	A_23_P250800	-0.44	-0.15	-0.77	-0.35	-0.32	-0.54	-0.54	-0.71	-0.57	-0.47	-0.08	0.03	0.03	0.16	0.05	0.2	0.21	-0.01	0.1	0.02	0.35	-0.51	0.53	-0.23	-0.26	-0.09	-0.14	0.39	0.03	-0.5	-0.55
rs2244224	1.05e-15				1.36595	0.44991	-0.44991	5.01523e-05	0	1		5	0	0	COPS2	COP9 constitutive photomorphogenic homolog subunit 2 (Arabidopsis)	NM_004236	A_23_P26021	-0.901	-0.738	-0.331	-0.241	0.142	-0.55	-0.397	-0.91	-0.343	-0.723	-0.294	-0.89	-0.33	0.302	-0.686	-0.777	-0.936	-0.299	-0.478	-0.073	-0.343	-0.319	-0.518	0.976	-0.215	-1.018	-0.187	0.415	-0.444	-0.182	-0.884
rs9364152	3.27e-12				1.36562	0.449559	-0.449559	0.000406153	0	1		10	0.1	0.1	OGFRL1	Opioid growth factor receptor-like 1	NM_024576	A_23_P7791	2.697	3.337	2.933	2.938	2.625	3.009	2.882	2.168	3.256	3.977	3.142	2.952	3.155	3.593	3.32	3.221	2.255	3.141	2.671	3.691	3.41	2.582	4.067	3.057	3.521	3.49	3.647	3.496	3.418	2.894	2.342
rs425010	6.46e-28	1		1	1.36479	0.448678	-0.448678	0.00220546	0.133714	1		50	0	0.1	ASAH1	N-acylsphingosine amidohydrolase (acid ceramidase) 1	NM_004315	A_23_P216325	1.539	1.724	0.986	1.596	1.511	1.269	1.917	1.255	1.75	1.754	1.782	2.415	2.571	2.795	2.534	2.397	2.31	2.277	2.437	2.553	2.262	1.235	2.82	2.384	2.262	2.354	2.034	2.255	2.263	1.367	1.141
rs4251831	1e-10				1.3644	0.448268	-0.448268	0.000147135	0	1		25	0	0.04	PLAUR	Plasminogen activator, urokinase receptor	NM_001005377	A_23_P16469	0.803	1.022	1.366	1.0532	1.068	1.342	1.284	0.727	1.563	1.221	1.555	1.454	0.987	2.175	2.071	1.669	1.521	1.306	1.212	1.68	1.2956	0.819	2.007	1.305	1.555	1.151	1.503	1.342	1.336	0.907	0.865
rs11658979	1.44e-08	1			1.36252	0.446282	-0.446282	0.000462576	0	1		24	0	0	WIPI49	WD40 repeat protein Interacting with phosphoInositides of 49kDa	NM_017983	A_23_P141394	-0.242	-0.488	-0.752	-0.909	-0.672	-0.376	0.089	-0.334	-0.631	0.05	0.061	0	0.105	0.08	0.457	0.761	0.204	-0.002	0.82	-0.567	-0.344	0.03	0.517	0.091	-0.177	-0.197	0.649	0.014	0.038	-0.423	-0.397
rs16862387	8.44e-13				1.36113	0.444808	0.444808	0.000655187	0								AL080251	A_23_P418031	1.254	1.268	1.909	1.175	1.282	1.504	1.739	1.365	1.288	1.373	0.92	0.846	1.546	0.587	1.672	0.548	1.35	0.87	0.854	0.849	1.306	1.271	1.03	1.007	1.276	1.333	0.724	1.229	1.137	1.492	1.515
rs7456513	1.98e-26				1.36075	0.444402	0.444402	0.000309715	0								NM_002304	A_23_P8452	3.579	3.891	3.403	2.433	3.928	3.69	3.408	3.407	3.287	3.308	3.679	3.618	3.977	2.807	3.197	4.408	3.087	3.526	3.222	2.508	3.218	3.621	3.218	3.522	3.148	4.047	3.95	3.356	3.578	3.654	3.784
rs1894701	7.82e-19	1			1.36072	0.444371	-0.444371	0.00264002	0.361617			66	0.0454545	0.0909091	F5	Coagulation factor V (proaccelerin, labile factor)	NM_000130	A_23_P148768	1.741	1.987	1.82	1.15	1.069	1.635	2.274	1.249	1.876	1.637	1.79	2.059	2.833	2.449	2.445	2.779	3.139	2.132	1.872	1.817	1.716	1.979	3.031	2.533	2.795	2.182	1.92	1.783	2.651	2.444	1.644
rs17716331	1.02e-13	1			1.35898	0.442522	0.442522	0.0077485	0	1		6	0	0	NKG7	Natural killer cell group 7 sequence	NM_005601	A_23_P119042	1.998	1.855	2.814	1.353	1.205	2.605	2.051	1.814	2.266	2.742	1.992	1.491	2.09	1.055	2.345	1.013	1.631	1.677	1.794	1.009	1.092	2.378	1.488	1.695	2.377	2.172	1.377	1.149	2.175	1.899	1.977
rs3845356	6.14e-15	1			1.35745	0.440898	0.440898	0.000247425	0.133714						LOC127253	Hypothetical protein BC009514	NM_138467	A_23_P103180	-0.532	-0.544	-0.445	-1.312	-0.387	-0.863	-1.35	-0.442	-0.693	-0.919	-0.971	-1.222	-1.669	-1.58	-1.226	-0.966	-1.456	-1.454	-1.267	-1.538	-1.661	-0.487	-1.361	-1.04	-1.071	-0.674	-1.184	-0.829	-0.743	-0.688	-0.492
rs820470	2.48e-33	1			1.35557	0.438899	0.438899	0.00550824	0.361617			90	0	0.211111	MYLK	Myosin, light polypeptide kinase	NM_053025	A_23_P143817	-1.178	-0.139	-0.513	-1.116	-0.213	-1.089	-0.812	-0.727	-0.704	0.231	0.125	-0.497	-0.483	-0.195	-0.634	0.73	-1.181	-0.648	-1.094	0.365	-0.749	-0.542	-0.326	-0.463	-0.474	0.064	-0.691	-0.557	-0.773429	-0.14	0.507
rs8065144	1.17e-24	1		1	1.3555	0.438827	-0.438827	0.00151015	0	1		14	0.0714286	0.214286	ACOX1	Acyl-Coenzyme A oxidase 1, palmitoyl	NM_007292	A_23_P77761	1.306	0.659	0.82	1.017	0.633	1.271	2.004	0.797	1.67	1.508	1.031	1.349	1.592	1.764	1.859	0.978	2.129	1.584	1.017	2.174	2.078	1.113	2.684	1.284	1.676	1.65	1.18	1.455	1.7	1.084	1.194
rs478167	1.35e-08	1			1.35387	0.437084	-0.437084	0.00144572	0	1		34	0	0.0294118	STX3A	Syntaxin 3A	NM_004177	A_23_P139143	1.909	1.505	1.652	1.63	1.58	1.524	2.021	1.216	2.131	1.847	2.079	1.986	1.978	2.406	1.758	2.069	2.529	2.18	2.093	2.544	2.056	1.517	2.625	2.029	2.154	2.198	2.101	2.547	2.28	1.885	1.879
rs7221473	2.24e-32	1			1.35365	0.436853	-0.436853	7.6105e-05	0	1		7	0.714286	0.857143	RNF135	Ring finger protein 135	NM_197939	A_23_P252283	1.253	1.9	1.56	1.21	1.893	1.521	1.897	1.286	1.601	1.668	1.918	1.752	1.423	1.786	1.609	2.032	1.732	1.989	1.574	1.496	1.727	1.565	1.735	1.552	1.918	1.7	1.992	1.703	2.357	1.786	1.599
rs12119601	5.24e-11	1			1.35363	0.436837	-0.436837	0.0128771	0.775029						HIST2H2AA	Histone 2, H2aa	NM_003516	A_23_P309381	0.256	1.519	0.925	0.827	1.201	0.888	0.224	0.191	0.813	2.627	1.274	0.685	0.109	2.584	1.22	1.578	0.881	1.403	0.313	0.755	-0.114	0.801	0.713	1.371	1.69	1.429	1.953	0.271	1.203	2.071	0.634
rs11968721	1.41e-13			1	1.35219	0.435296	-0.435296	0.00492748	0	1		26	0	0.0384615	SRPK1	SFRS protein kinase 1	NM_003137	A_23_P19543	-0.097	-0.136	0.216	-0.083	-0.461	-0.2	0.307	-0.404	0.187	0.078	0.13	-0.155	0.457	0.662	0.731	1.159	1.405	0.103	0.34	0.198	0.149	0.064	1.132	0.321	0.833	0.671	0.949	0.562	0.978	0.847	0.388
rs812	7.33e-12	1	1		1.35214	0.435249	0.435249	0.00187455	0.361617			5	0	0	RPL30	Ribosomal protein L30	NM_000989	A_32_P54260	0.211	0.71	0.843	-0.002	1.048	0.979	0.409	0.545	0.665	0.52	0.317	-0.51	0.603	-0.661	0.154	0.576	0.352	-0.434	-0.594	-0.138	-0.058	0.769	0.092	0.419	0.267	0.651	0.203	0.06	0.599	1.114	0.67
rs2037912	6.41e-22	1			1.35018	0.433147	-0.433147	0.000534899	0	1		33	0	0.121212	UBN1	Ubinuclein 1	NM_016936	A_23_P54900	1.448	0.89	1.186	1.165	1.106	1.476	1.364	0.699	1.86	1.576	1.315	1.829	0.966	1.923	1.146	1.593	1.483	1.536	0.914	2.251	1.384	0.851	1.304	1.018	2.064	2.061	1.764	1.553	1.686	1.234	0.806
rs7546055	5.5e-08		1		1.34992	0.432878	-0.432878	0.00470764	0.133714			9	0	0	GADD45A	Growth arrest and DNA-damage-inducible, alpha	NM_001924	A_23_P23221	-1.427	-1.795	-1.582	-1.814	-1.951	-1.911	-1.722	-1.034	-1.769	-1.762	-1.815	-0.765	-1.397	-0.596	-0.836	-0.75	-1.022	-0.738	-0.301	-1.39	-1.664	-1.176	-1.315	-1.2	-1.191	-1.885	-1.54	-1.082	-1.714	-1.462	-2.174
rs6920675	2.49e-09	1			1.34914	0.432037	-0.432037	0.0100072	0	1		12	0.0833333	0	TTRAP	TRAF and TNF receptor associated protein	NM_016614	A_23_P8311	2.133	1.879	1.809	2.043	2.256	1.77	2.113	1.631	1.835	2.049	2.19	2.054	2.117	2.69	3.166	2.92	2.71	2.038	2.512	2.797	3.049	1.544	3.747	1.874	2.592	2.268	2.22	2.558	2.085	2.158	2.202
rs17221848	3.63e-05				1.34488	0.427475	0.427475	0.00675915	0.775029								I_3554426	A_32_P42104	-0.555	-0.272	0.216	-0.79	0.014	0.13	-1.045	0.134	-0.053	0.087	-0.345	-0.468	-0.67	-1.074	-0.544	-0.248	-0.866	-0.593	-1.021	-1.022	-1.453	0.181	-1.202	-0.568	-0.058	0.292	-0.683	-0.93	-0.062	0.042	-0.16
rs7541539	8.24e-22	1			1.34456	0.427134	0.427134	0.00015887	0	1		56	0.357143	0.0714286	MTR	5-methyltetrahydrofolate-homocysteine methyltransferase	NM_000254	A_23_P200936	-0.139	-0.518	-0.362	-0.347	-0.117	-0.752	-0.506	-0.099	-0.567	-0.968	-1.089	-1.339	-1.474	-1.015	-0.777	-0.533	-0.776	-1.234	-0.852	-1.012	-0.774667	-0.483	-1.142	-0.808	-1.013	-0.374	-1.05	-0.454	-0.371	-0.476	-0.443667
rs1719141	1.02e-10	1			1.34238	0.424789	0.424789	0.000854651	0			10	0	0.1	CCL4	Chemokine (C-C motif) ligand 4	NM_002984	A_23_P207564	3.072	3.084	3.971	3.29411	3.481	3.23	3.449	4.362	3.869	3.459	3.815	3.671	3.009	2.374	3.317	3.982	3.274	3.49644	3.69	3.48933	3.5538	3.095	3.917	2.882	3.278	3.94129	3.75838	3.846	3.76086	3.946	3.77471
rs3094127	4.71e-13				1.34218	0.424583	-0.424583	0.00148529	0.133714			14	0.0714286	0.142857	FLOT1	Flotillin 1	NM_005803	A_23_P314526	0.496	-0.624	-0.242	0.237	-0.632	-0.752	-0.201	-0.473	-0.334	-0.209	-0.253	0.494	-0.8	0.815	0.127	-0.085	0.364	1.219	0.046	0.819	0.274	-0.289	-0.081	-0.128	0.023	-0.078	-0.453	0.343	0.095	-0.373	-0.6805
rs4975684	7.32e-17	1	1	1	1.34155	0.423902	0.423902	0.0251298	0.0561014			11	0.0909091	0.181818	SLC12A7	Solute carrier family 12 (potassium/chloride transporters), member 7	NM_006598	A_23_P61688	0.622	0.253	0.277	0.796	0.225	1.212	-0.009	0.926	0.957	0.478	0.973	0.978	-0.238	0.916	1.628	-0.441	0.416	-0.046	0.408	0.755	0.975	-0.269	0.599	0.339	1.316	-0.171	-0.02	1.099	0.813	0.473	1.361
rs3752246	2.85e-07	1			1.34152	0.423867	-0.423867	0.00276831	0	1		6	0	0.166667	ABCA7	ATP-binding cassette, sub-family A (ABC1), member 7	NM_033308	A_23_P39481	1.854	1.253	1.397	0.513	1.491	1.918	1.206	1.561	2.083	2.215	1.293	1.652	1.235	2.136	1.791	1.804	1.806	2.424	1.486	2.305	1.838	1.839	1.919	1.233	2.023	2.164	1.364	0.865	2.065	1.693	1.284
rs3094296	0.000260299		1		1.34134	0.423675	0.423675	0.00160454	0.361617			6	0	0	RPL24	Ribosomal protein L24	NM_000986	A_32_P47222	-0.44	0.12	-0.066	-0.267	0.326	0.361	-0.75	0.276	0.319	-0.38	-0.366	-0.595	0.434	-1.142	-0.248	-0.113	-0.361	-0.623	-0.759	-0.597	-0.588	0.009	-0.841	-0.079	-0.191	0.008	-0.643	-1.132	0.093	0.293	-0.112
rs2088451	1.73e-11				1.34125	0.423582	-0.423582	0.000116615	0			20	0.05	0.2	HTATIP2	HIV-1 Tat interactive protein 2, 30kDa	NM_006410	A_23_P64129	0.141	0.44	0.303	0.9	0.405	0.179	1.352	0.061	0.269	0.746	0.483	0.862	0.977	1.329	0.667	1.007	0.966	0.954	0.919	1.318	1.225	0.067	1.62	0.939	0.597	0.672	0.782	0.914	0.492	0.245	0.499
rs12613554	7.48e-13	1			1.34085	0.423153	0.423153	4.25081e-05	0.133714			21	0	0.047619	LIMS1	LIM and senescent cell antigen-like domains 1	NM_004987	A_23_P210358	0.971	0.896	1.072	0.749	0.751	0.598	0.263	0.997	0.791	1.221	0.886	0.674	0.314	0.667	0.588	1.64	0.273	0.594	0.501	1.176	0.188	1.052	0.602	0.66	0.961	1.508	0.784	1.389	0.597	1.333	1.618
rs11255468	2.81e-17	1			1.34011	0.422351	0.422351	0.00224502	0.775029			60	0.0166667	0.05	TAF3	TAF3 RNA polymerase II, TATA box binding protein (TBP)-associated factor, 140kDa	XM_291729	A_32_P153892	1.146	0.823	1.275	-0.095	1.031	0.628	0.659	0.777	0.839	0.883	0.254	-0.003	-0.226	-0.167	0.292	0.532	0.415	-0.102	-0.001	-0.38	0.121	1.203	0.441	0.899	0.938	1.366	0.393	0.877	0.921	0.634	1.221
rs9859450	4.09e-11	1			1.33934	0.421525	-0.421525	0.00144275	0.133714			23	0	0.217391	GPR160	G protein-coupled receptor 160	NM_014373	A_23_P167005	0.619	0.358	0.811	0.608	0.796	0.58	0.667	0.164	0.974	0.717	0.728	0.65	1.578	1.583	1.13	1.368	1.904	1.423	0.975	0.647	0.909	1.056	1.817	0.776	1.218	0.938	0.847	1.192	1.433	0.978	1.039
rs13138636	4.82e-13	1			1.33873	0.420863	-0.420863	0.000146997	0.0561014			9	0	0.111111	DHRS8	Dehydrogenase/reductase (SDR family) member 8	NM_016245	A_23_P408271	2.824	2.075	2.206	2.011	1.853	2.034	2.534	1.786	2.437	2.289	2.466	2.26	2.44	2.813	2.549	2.807	2.357	2.267	2.4	2.487	2.6	1.735	3.378	2.442	2.456	2.322	2.691	3.194	2.368	2.139	2.142
rs6545976	1.03e-17		1		1.3378	0.419859	0.419859	0.000379613	0			9	0.222222	0.111111	POMC	Proopiomelanocortin (adrenocorticotropin/ beta-lipotropin/ alpha-melanocyte stimulating hormone/ beta-melanocyte stimulating hormone/ beta-endorphin)	NM_000939	A_23_P5875	1.149	1.106	1.187	1.06088	0.973	1.381	1.553	1.673	1.039	1.224	0.865	0.651	1.075	0.846	1.248	0.716	1.198	0.411	0.576	1.044	1.056	1.166	1.926	1.399	1.133	1.26175	0.594	0.559	1.328	1.119	1.16938
rs7684550	1.18e-10	1			1.33769	0.419741	-0.419741	0.000232941	0.133714			10	0	0	FBXL5	F-box and leucine-rich repeat protein 5	NM_033535	A_23_P213247	3.699	3.358	3.68	3.111	3.359	3.243	3.465	2.88	3.185	3.741	3.507	3.366	3.881	3.943	3.749	3.924	4.012	3.676	3.826	3.835	3.361	3.065	4.536	4.095	3.906	3.875	3.737	4.11	3.998	3.521	3.512
rs10106570	4.24e-21	1			1.33706	0.419063	-0.419063	0.000160381	0	1					DKFZp762O076	Hypothetical protein DKFZp762O076	NM_018710	A_23_P422083	1.262	0.97	0.859	0.914	1.289	1.092	1.132	1.038	1.346	1.667	1.238	0.941	1.804	1.606	1.272	1.641	1.967	1.357	1.227	1.764	1.907	0.957	2.864	1.411	1.487	1.667	1.478	1.541	1.631	1.257	0.969
rs997392	1.32e-10	1			1.33491	0.416739	-0.416739	0.00117953	0	1		11	0	0	TXN	Thioredoxin	NM_003329	A_24_P175519	-0.627	-0.612	-0.593	-1.093	-0.979	-0.893	-0.169	-0.982	-0.714	-0.085	-0.474	-0.562	-0.371	0.196	0.263	-0.03	0.029	-0.67	-0.161	-0.562	-0.618	-0.61	0.728	-0.218	0.225	-0.416	-0.09	-0.223	0.133	-0.561	-0.445
rs11705805	4.4e-18	1			1.33485	0.416676	-0.416676	0.000194439	0			29	0	0.0689655	RAF1	V-raf-1 murine leukemia viral oncogene homolog 1	NM_002880	A_23_P40952	1.85	1.108	1.027	1.476	1.272	1.488	1.638	1.339	1.898	1.881	1.668	1.804	1.099	2.17	1.699	1.815	1.747	1.807	1.136	2.235	1.783	0.979	1.631	1.295	1.606	1.751	1.954	1.769	1.655	1.285	1.182
rs5924570	9.16e-10				1.33465	0.416463	-0.416463	0.00287527	0	1		39	0.153846	0	REPS2	RALBP1 associated Eps domain containing 2	NM_004726	A_23_P251387	1.971	1.589	1.9	1.65122	1.521	1.941	2.687	1.534	2.268	2.946	1.937	2.106	2.544	2.427	2.307	2.345	2.703	1.938	1.646	2.328	2.28467	1.731	3.449	2.123	2.166	2.57844	2.269	1.9	2.33678	2.285	2.05833
rs4476230	1.33e-14				1.33365	0.415384	0.415384	0.0362607	0.133714	1		11	0	0	MMD	Monocyte to macrophage differentiation-associated	NM_012329	A_23_P164047	-0.791	-0.328	-0.819	-0.79	-0.41	-0.865	-0.865	-0.524	-0.299	0.243	0.02	-0.14	0.248	0.202	-0.037	0.667	-0.615	-0.098	-0.497	0.559	-0.858	-0.467	-0.81	-0.415	-0.525	0.194	-0.526	-0.292	-2.416	-0.394	0.925
rs221309	2.55e-14				1.33287	0.414541	-0.414541	0.00267662	0	1					C20orf24	Chromosome 20 open reading frame 24	NM_018840	A_23_P102582	0.815	1.002	0.772	0.782	0.846	0.628	0.987	0.42	0.647	1.418	1.019	0.978	1.269	1.726	1.582	1.625	1.473	1.049	1.46	1.301	0.924	0.467	2.089	1.311	1.283	1.425	1.466	1.535	1.181	0.768	1.144
rs10495240	6.43e-15	1			1.33281	0.414475	-0.414475	0.000904333	0	1		20	0	0	LBR	Lamin B receptor	NM_194442	A_23_P200493	1.187	1.049	0.601	0.99	1.054	1.253	1.08	0.925	1.574	1.876	1.667	1.456	2.016	2.128	1.685	2.15	1.809	1.592	1.707	2.13	1.45	0.963	2.307	1.399	2.089	2.326	2.401	1.896	1.578	1.468	1.224
rs6631280	4.46e-13	1			1.33228	0.413901	-0.413901	0.000796134	0	1		16	0	0.0625	MOSPD2	Motile sperm domain containing 2	NM_152581	A_23_P406986	2.047	1.744	2.388	1.91138	1.995	2.358	2.5192	1.785	2.589	2.621	2.21	2.578	3.426	3.003	2.849	3.13	3.161	2.331	2.143	2.744	2.66887	2.205	3.516	2.926	3.168	2.84914	2.715	2.732	2.75178	2.526	2.363
rs10193158	2.82e-16				1.33114	0.412664	-0.412664	0.000243518	0	1		18	0.0555556	0.111111	SLC40A1	Solute carrier family 40 (iron-regulated transporter), member 1	NM_014585	A_23_P102391	2.814	2.317	2.638	2.4492	2.649	2.187	2.547	2.262	2.911	2.84	2.605	2.482	3.106	2.593	3.056	3.262	3.191	2.7727	3.133	2.909	2.875	2.49	3.875	3	2.77	3.24114	3.059	2.7716	3.08614	3.123	2.8218
rs11628783	3.06e-20				1.33113	0.412655	0.412655	0.0469492	0	1							NG_001019	A_24_P169873	3.038	3.131	3.472	2.576	2.73	3.853	3.149	3.524	3.422	3.12	2.584	2.623	2.663	2.439	3.008	3.016	3.033	2.729	3.038	3.028	3.41	3.101	3.48	2.063	3.4	1.718	1.382	3.689	2.21	2.549	2.647
rs3124085	1.71e-28	1			1.33087	0.412375	0.412375	0.000704024	0.0561014						FLJ32001	Hypothetical protein FLJ32001	NM_152609	A_23_P405175	1.162	0.695	0.986	0.245	1.21	0.601	0.178	0.885	1.066	0.589	1.076	0.612	0.298	0.496	0.72	1.117	0.154	0.403	0.403	0.507	-0.077	1.305	0.36	0.606	0.939	1.322	0.641	0.611	0.967	1.18	1.062
rs16974177	1.51e-12				1.33033	0.411786	-0.411786	0.00251325	0	1		10	0	0.1	ANPEP	Alanyl (membrane) aminopeptidase (aminopeptidase N, aminopeptidase M, microsomal aminopeptidase, CD13, p150)	NM_001150	A_23_P88626	1.815	1.439	1.934	1.93367	2.006	2.324	1.65	1.308	2.847	2.323	2.667	2.33	1.536	2.475	2.498	2.903	2.684	2.508	1.748	2.645	2.181	1.675	2.684	1.853	2.692	2.82	2.713	2.217	2.664	2.256	1.89544
rs7159436	1.18e-10	1			1.33019	0.411633	-0.411633	0.00497071	0			26	0.0384615	0.307692	PYGL	Phosphorylase, glycogen; liver (Hers disease, glycogen storage disease type VI)	NM_002863	A_23_P48676	2.127	1.651	1.698	1.382	1.011	1.758	1.904	1.372	2.084	1.937	2.154	2.193	2.017	2.854	2.602	2.712	2.939	2.208	1.911	2.353	1.816	1.87	2.765	2.209	2.824	2.657	2.54	2.243	2.789	2.509	2.245
rs11237451	2.79e-30	1			1.32815	0.40942	-0.40942	0.000409155	0	1		52	0	0.0769231	GAB2	GRB2-associated binding protein 2	NM_080491	A_23_P203743	2.129	1.859	2.206	2.216	2.045	2.409	2.763	1.569	2.575	2.777	2.301	2.385	2.375	2.917	2.533	2.694	2.67	2.579	2.405	3.099	2.722	2.091	3.133	2.558	2.831	3.017	2.556	2.775	2.792	2.441	2.086
rs7203407	4.4e-18				1.32808	0.409337	-0.409337	0.000631871	0	1					DREV1	DORA reverse strand protein 1	NM_016025	A_24_P112984	0.654	0.787	0.548	0.35	0.336	0.059	1.122	0.487	0.043	0.444	0.491	0.629	0.982	0.99	1.292	0.975	1.69	0.97	1.312	0.751	0.682	0.556	1.684	0.975	0.759	0.194	0.421	1.592	0.651	0.94	0.404
rs4653996	0.00204225				1.32518	0.406192	-0.406192	0.000230365	0.361617						DEGS	Degenerative spermatocyte homolog, lipid desaturase (Drosophila)	NM_003676	A_24_P387839	-0.376	-0.378	-0.128	0.222	-0.071	-0.071	-0.142	-0.078	-0.181	-0.805	-0.224	0.003	0.279	0.481	0.345	0.042	0.468	0.427	0.559	0.002	0.427	-0.239	0.692	-0.25	-0.461	-0.815	-0.267	0.369	-0.177	-0.489	-0.864
rs10758428	1.33e-14				1.32486	0.405843	0.405843	0.0034038	0.775029			39	0.025641	0.025641	ZCCHC7	Zinc finger, CCHC domain containing 7	NM_032226	A_24_P85026	0.78	0.6	0.7	-0.112	0.597	0.273	-0.516	0.778	0.487	0.751	-0.058	-0.232	-0.589	-0.436	-0.009	0.141	0.063	-0.13	-0.237	-0.354	-0.679	0.466	-0.156	0.175	0.495	0.853	0.132	0.613	0.753	0.381	0.696
rs8070864	3.65e-18				1.32391	0.404805	-0.404805	0.00327414	0	1		23	0.0434783	0.217391	SIAT7B	Sialyltransferase 7 ((alpha-N-acetylneuraminyl-2,3-beta-galactosyl-1,3)-N-acetyl galactosaminide alpha-2,6-sialyltransferase) B	NM_006456	A_23_P49499	0.219	0.186	-0.057	-0.0535	-0.178	0.089	0.706	-0.002	0.311	0.405	0.025	0.526	0.737	0.708	0.796	0.477	0.427	0.212	0.04	0.424	0.681	0.093	1.005	0.669	0.668	0.443	0.649	0.225	0.715	0.093	0.013
rs974828	1.74e-33	1			1.32331	0.404148	0.404148	0.0106767	0.133714			460	0.026087	0.076087	RORA	RAR-related orphan receptor A	NM_134260	A_23_P26124	1.938	2.262	2.55	1.419	1.791	2.346	1.731	2.245	2.558	1.809	1.612	1.122	0.59	0.597	1.1	0.801	1.864	1.3852	1.499	0.949	0.866	1.699	0.654	1.607	1.804	1.83	1.02	2.063	1.62114	1.97	1.6775
rs10000609	1.27e-28	1			1.32305	0.403871	0.403871	0.00102649	0	1		64	0	0.203125	KIAA0746	KIAA0746 protein	NM_015187	A_23_P426021	0.929	0.977	1.088	1.273	1.34	1.417	0.731	1.813	1.359	1.046	0.71	0.724	1.565	0.622	1.268	0.961	1.544	0.512	0.974	0.75	1.347	1.334	0.849	0.257	0.55	0.68	0.153	1.121	0.993	0.921	0.931
rs6996750	6.08e-27	1	1		1.32153	0.402204	-0.402204	0.00680731	0.0561014	1		176	0.0113636	0.113636	ChGn	Chondroitin beta1,4 N-acetylgalactosaminyltransferase	NM_018371	A_23_P134835	1.119	0.626	1.206	1.001	0.743	1.964	1.495	0.799	2.428	1.423	1.766	0.769	1.504	1.632	0.235	1.198	2.051	1.579	1.069	1.426	1.131	1.266	2.614	1.883	1.462	0.777	0.732	1.561	2.231	1.732	0.693
rs6122205	5.29e-07	1			1.32094	0.401569	-0.401569	0.00108809	0	1		58	0	0.155172	TPD52L2	Tumor protein D52-like 2	NM_199360	A_23_P131771	-0.065	-0.613	-0.533	-0.359	-0.369	-0.158	-0.625	-0.363	0.084	0.058	-0.245	0.047	-0.403	0.8	0.116	0.052	0.075	0.302	-0.683	0.507	0.14	-0.436	0.344	-0.81	0.055	0.216	-0.218	0.369	0.081	-0.296	-0.813
rs4414961	7.13e-18	1			1.31957	0.400069	0.400069	0.0143941	0.775029			67	0.0149254	0.0597015	TM4SF9	Transmembrane 4 superfamily member 9	NM_005723	A_23_P323930	-0.53	-0.26	-0.878	-0.277	-0.521	-0.619	-0.6543	-0.534	-0.884	-0.647	-0.891	-1.179	-0.535	-1.549	-0.628	-0.995	-0.335	-0.897375	-0.686	-0.830667	-0.473556	-0.075	-0.596	-0.838	-1.064	-0.597	-0.855	-0.957	-0.789	-0.631	0.066
rs2227553	3.31e-10	1			1.3177	0.39802	-0.39802	0.00552158	0	1		5	0	0.2	PLAU	Plasminogen activator, urokinase	NM_002658	A_23_P24104	-1.34	-1.519	-1.817	-1.277	-1.9	-2.407	-1.292	-2.006	-1.871	-1.22	-1.371	-1.01	-2.218	-0.631	-1.64	-1.093	-1.446	-1.134	-1.301	-0.703	-1.255	-1.775	-1.511	-1.333	-1.597	-1.192	-1.051	-1.4	-1.623	-1.187	-1.257
rs2072671	7.67e-11				1.31468	0.394716	-0.394716	0.000163217	0	1		18	0	0	CDA	Cytidine deaminase	NM_001785	A_23_P34597	1.31	1.026	1.278	1.575	1.077	1.593	1.612	1.2	1.92	2.078	1.163	1.853	2.136	1.972	1.751	1.653	1.704	1.865	1.71	2.097	1.35	1.487	2.384	1.615	2.3	2.277	1.929	1.333	1.781	1.276	0.979
rs4718287	5.23e-06				1.31158	0.391302	-0.391302	0.0157607	0	1							AC093582	A_23_P111797	2.964	2.318	3.132	2.867	1.969	2.607	3.368	2.097	3.016	3.455	3.222	3.045	3.379	4.045	3.176	2.957	3.563	3.32	2.811	3.571	3.112	2.2	3.794	3.669	3.68	3.345	3.166	3.136	3.411	3.207	3.111
rs6880443	8.03e-21	1			1.31157	0.391298	-0.391298	0.0099405	0.775029			2	0	0	PAIP2	Poly(A) binding protein interacting protein 2	NM_016480	A_23_P213754	1.021	1.007	0.483	1.417	0.785	0.926	1.307	0.989	0.946	1.081	0.826	1.789	1.968	2.079	1.693	1.369	2.049	1.803	2.165	1.96	2.145	0.747	2.501	1.306	1.249	0.95	1.022	1.691	1.026	0.456	0.849
rs12913832	3.91e-32				1.30898	0.388443	0.388443	0.00113863	0.133714	1							I_3544621	A_24_P555791	0.34	-0.559	0.101	-1.153	-0.47	-0.875	-0.768	-0.218	-0.349	-0.178	-0.836	-0.764	-1.526	-1.26	-0.73	-0.614	-0.999	-0.958	-1.064	-1.46	-1.447	-0.144	-1.272	-0.521	-0.201	-0.1	-1.035	-0.545	-0.467	-0.396	0.027
rs1717630	3.44e-12	1	1		1.30827	0.387657	-0.387657	0.00180834	0	1					MGC11324	Hypothetical protein MGC11324	NM_032717	A_23_P69810	1.904	1.939	1.767	1.4	2.127	2.243	2.525	1.785	2.464	2.399	2.056	2.214	1.932	2.542	2.117	3.148	2.627	2.73	1.947	2.909	2.046	1.703	2.96	2.596	3.12	3.016	2.882	2.591	2.768	2.608	2.016
rs7157056	5.21e-07				1.30642	0.38562	0.38562	0.000730725	0	1							NM_016171	A_23_P151066	-0.196	-0.181	0.036	-0.97	-0.284	-0.19	-0.638	-0.515	-0.195	-0.199	-0.607	-0.888	-1.075	-0.889	-0.584	-0.44	-1.152	-0.963	-0.785	-1.071	-1.323	0.059	-0.896	-0.624	0.044	-0.072	-0.812	-0.325	-0.383	-0.42	-0.135
rs9297757	3.89e-27				1.30465	0.383663	-0.383663	0.000177165	0	1							NM_001024688	A_24_P278126	0.865	0.759	1.631	0.986	0.967	1.021	1.092	0.607	1.232	0.695	1.206	0.852	1.681	1.312	1.477	1.421	1.283	1.074	1.398	0.791	0.721	1.257	1.627	1.415	0.654	0.726	1.15	1.614	1.691	0.699	0.991
rs162298	7.06e-13	1		1	1.30389	0.382818	0.382818	0.00662573	0.361617			30	0.166667	0	FGFR1OP	FGFR1 oncogene partner	NM_194429	A_23_P145134	0.169	-0.882	-1.216	-0.876	-0.961	-0.915	-0.516	-0.858	-0.393	-0.606	-0.717	-0.896	-0.372	-0.439	-0.252	-0.476	-0.68	-0.644	-1.001	-0.079	0.115	-0.891	0.218	-0.496	-0.092	-0.258	-0.323	-0.73	-0.775	-0.799	-0.138
rs6543095	1.22e-20	1			1.30371	0.382627	-0.382627	0.000239363	0			39	0	0.128205	MAP4K4	Mitogen-activated protein kinase kinase kinase kinase 4	NM_145687	A_23_P90804	1.082	0.424	0.286	0.514	0.303	0.672	0.915	0.152	0.616	0.746	0.496	0.554	1.265	1.12	0.871	0.797	1.386	0.694	0.767	0.776	1.063	0.33	1.632	0.602	0.618	1.065	0.682	1.345	1.005	0.812	0.5
rs4929797	4.4e-18				1.30183	0.380543	-0.380543	0.00270412	0.133714	1		24	0	0.0416667	GALNAC4S-6ST	B cell RAG associated protein	NM_015892	A_23_P383986	3.079	3.028	2.354	2.893	2.992	3.108	3.545	2.23	3.364	3.644	3.246	3.192	3.798	3.606	3.759	3.73	4.018	3.345	2.822	4.119	3.733	2.311	4.442	3.442	3.782	4.082	3.678	3.77	3.765	3.074	2.976
rs11160845	5.3e-23	1			1.30175	0.380449	0.380449	0.00168987	0	1		2	0.5	0.5	CRIP1	Cysteine-rich protein 1 (intestinal)	NM_001311	A_23_P44674	1.532	2.076	1.546	1.342	1.156	1.48	1.864	1.903	1.043	1.728	1.445	1.677	2.084	0.892	1.953	1.584	1.492	1.499	1.372	1.272	1.612	1.92	1.865	1.513	1.182	1.201	1.242	1.424	1.665	1.889	1.775
rs11110971	7.95e-13		1		1.30157	0.380257	-0.380257	0.00978589	0	1		19	0.157895	0.157895	CHPT1	Choline phosphotransferase 1	NM_020244	A_23_P105571	-0.694	-0.48	-0.889	-0.273	-0.122	-0.651	0.167	-0.425	-0.722	-1.008	-0.294	-0.239	0.178	-0.298	-0.167	0.445	-0.058	-0.1	0.125	-0.367	0.124	-0.99	0.624	-0.131	-1.138	-0.909	-0.342	-0.326	0.022	-0.439	-1.175
rs2303506	1e-27	1			1.30143	0.3801	-0.3801	0.0101019	0	1		26	0	0.538462	PCTP	Phosphatidylcholine transfer protein	NM_021213	A_23_P4041	1.144	1.143	0.138	0.739	1	0.934	1.177	0.687	0.962	0.301	1.263	0.967	1.579	1.523	1.391	1.999	1.399	1.188	1.469	0.6	1.824	0.956	1.97	1.205	1.261	1.518	1.447	1.062	1.618	0.909	1.032
rs1889018	1.79e-20	1			1.22694	0.295063	-0.295063	9.91124e-05	0	1	0.33				SREBF1	Sterol regulatory element binding transcription factor 1	NM_001005291	A_23_P129786	-0.183	-0.633	-0.495	-0.755	-0.428	-0.549	-0.681	-1.018	-0.203	-0.629	-0.681	-0.708	-1.072	-0.085	-0.325	-0.28	-0.506	-0.684	-0.562	-0.431	-0.469	-0.748	-0.119	-0.668	-0.464	-0.264	-0.507	-0.419	-0.672	-0.706	-0.619
					3.20357	1.67968	1.67968	9.30344e-10	0	1	1				PSPH	Phosphoserine phosphatase	NM_004577	A_23_P251984	-1.082	-3.749	-3.853	-3.5	-1.961	-2.298	-3.363	-2.03411	-4.052	-3.941	-1.713	-1.765	-3.746	-3.224	-3.553	-3.881	-1.59	-3.842	-1.987	-3.686	-0.577	-3.656	-3.771	-3.793	-3.867	-2.73329	-3.417	-2.299	-4.217	-2.24	-1.823
rs289632	2.07e-35	1			1.17939	0.238043	0.238043	0.0729233	0	1					DLC1	Deleted in liver cancer 1	NM_182643	A_23_P252721	-2.936	-2.894	-2.78	-2.72	-3.008	-3.056	-2.805	-3.565	-2.94	-2.663	-2.523	-2.589	-3.173	-2.344	-2.695	-2.64	-3.278	-2.886	-2.684	-3.095	-2.82	-2.749	-3.004	-2.734	-2.862	-3.079	-2.415	-2.889	-3.266	-2.854	-2.71
rs3768641	1.26e-33	1			1.18826	0.248846	-0.248846	0.151573	0.361617						CYP26B1	Cytochrome P450, family 26, subfamily B, polypeptide 1	NM_019885	A_23_P210100	1.272	0.676	-0.452	0.156889	-0.186	0.02675	0.073	-0.0215	1.163	-0.343	0.093	-0.29	0.116	0.194	-0.206	-0.121	-0.448	-0.292	0.07	-0.273	1.495	0.624	1.848	0.101	1.282	0.16925	0.197	-0.322	0.149167	-0.202	1.2
rs12663432	1.26e-33	1			1.14895	0.200316	0.200316	0.0194073	0	1					TMEM14C	Transmembrane protein 14C	NM_016462	A_23_P111288	-1.321	-1.24	-1.733	-1.267	-1.496	-1.754	-1.13	-1.537	-1.728	-1.561	-1.813	-1.549	-1.505	-1.231	-1.802	-1.65	-1.421	-1.626	-1.388	-1.166	-0.997	-1.382	-1.073	-1.171	-1.553	-1.509	-1.568	-1.753	-1.603	-1.676	-1.351
rs1679012	1.26e-33	1			1.13429	0.181788	0.181788	0.0145764	0.0561014	1					DKFZP564G2022	DKFZP564G2022 protein	NM_015497	A_23_P88710	0.29	0.311	0.47	0.066	0.431	0.37	0.2	0.293	0.394	0.192	0.351	-0.105	-0.034	-0.147	0.074	0.077	-0.022	-0.134	0.007	-0.059	-0.313	0.506	0.063	0.338	0.344	0.5	0.478	0.535	0.374	0.384	0.399
rs2268421	1.49e-32				1.10247	0.140743	0.140743	0.0861573	0.133714	1					FLJ12953	Hypothetical protein FLJ12953 similar to Mus musculus D3Mm3e	NM_032118	A_23_P68072	-2.146	-1.871	-1.469	-1.932	-1.94	-1.554	-1.954	-1.429	-1.593	-1.794	-1.99	-1.861	-2.073	-2.269	-1.887	-2.316	-1.909	-2.011	-1.819	-1.976	-2.053	-1.186	-2.36	-1.939	-1.719	-1.987	-2.277	-2.182	-1.845	-1.676	-2.016
rs9386021	3.18e-32	1			1.23161	0.300549	0.300549	0.00125184	0	1					AIG1	Androgen-induced 1	NM_016108	A_23_P93431	-1.216	-1.497	-1.22	-1.308	-1.076	-1.514	-1.358	-1.161	-1.469	-1.45	-1.27	-1.662	-1.198	-1.503	-1.035	-1.171	-1.177	-0.699	-1.363	-1.537	-0.964	-1.065	-1.16	-0.904	-1.256	-1.493	-1.444	-1.354	-1.161	-1.135	-1.421
rs11993268	3.91e-32	1			1.2119	0.277266	-0.277266	0.120942	0						OPLAH	5-oxoprolinase (ATP-hydrolysing)	NM_017570	A_23_P170186	-0.958	-0.663	-0.682	-0.492	-0.927	-0.737	-0.43	-0.722	-0.802	-1.032	-0.531	-0.49	-0.681	-1.047	0.36	-0.157	0.008	-0.639	-0.289	-0.696	-0.942	-0.787	-0.712	0.038	-0.473	0.471	-0.623	-0.859	0.152	0.196	0.107
rs12026293	3.91e-32	1			1.03708	0.0525275	-0.0525275	0.484923	0.775029	1					GLIS1	GLIS family zinc finger 1	NM_147193	A_23_P316612	-0.253	-0.08	-0.147	-0.331	-0.018	-0.071	-0.417	-0.34	0.096	0.088	0.075	-0.091	-0.509	-0.092	-0.201	-0.091	-0.097	0.01	-0.186	-0.053	-0.055	-0.112	-0.385	-0.094	0	0.291	0.113	-0.285	0.192	-0.07	0.131
rs9880362	5.26e-32	1			1.11498	0.157018	0.157018	0.156351	0.361617	1					FOXP1	Forkhead box P1	NM_032682	A_24_P362737	1.618	1.284	1.681	1.879	1.627	1.786	1.216	1.586	1.863	1.839	1.245	1.023	1.812	0.681	1.125	1.452	1.596	1.204	1.046	1.293	1.608	1.788	1.683	1.342	1.227	1.883	1.266	1.387	1.345	1.778	1.596
rs638169	6.22e-32	1			1.15811	0.211773	0.211773	0.00143521	0.133714						AVEN	Apoptosis, caspase activation inhibitor	NM_020371	A_23_P100074	-0.93	-0.955	-0.86	-0.775	-0.886	-0.635	-0.888	-0.699	-0.815	-0.709	-0.807	-0.927	-0.814	-1.376	-0.986	-1.184	-0.992	-1.213	-0.998	-1.297	-0.881	-0.981	-1.089	-1.135	-0.97	-1.147	-1.072	-1.058	-1.334	-0.869	-0.917
rs13257067	9.04e-32	1			1.16537	0.220792	-0.220792	0.00600244	0	1					LOC115294	Similar to hypothetical protein FLJ10883	NM_052937	A_23_P357966	1.408	1.229	1.494	1.321	1.57	1.664	1.794	1.466	1.723	1.694	1.23	1.493	2.003	1.771	2.041	1.872	1.745	1.475	1.445	1.707	2.016	1.526	2.276	1.75	1.654	1.995	1.665	1.783	2.087	1.615	1.44
rs303016	1.88e-31		1		1.12919	0.175288	-0.175288	0.0326173	0.361617	1					NUP50	Nucleoporin 50kDa	NM_153684	A_23_P211627	0.634	0.739	0.914	0.564444	0.554	0.434	0.535	0.52	0.614	1.033	0.744	0.906	0.99	1.026	1.057	1.337	1.115	0.633	0.661	1.0316	0.938125	0.61	1.782	1.227	0.939	1.03389	0.815	1.079	0.908	0.675	0.7414
rs9378764	5.26e-31	1			1.11246	0.153758	0.153758	0.0651023	0.775029						RIPK1	Receptor (TNFRSF)-interacting serine-threonine kinase 1	NM_003804	A_23_P370005	1.541	1.053	1.73	0.916	0.834	1.072	1	0.825	0.866	1.418	1.317	0.625	1.286	1.066	0.953	1.234	1.011	0.929	1.063	0.975	0.715	1.002	1.427	1.447	1.057	1.4742	1	1.512	1.368	1.244	1.918
rs2697520	5.62e-31	1			1.18539	0.245365	0.245365	0.00979721	0.133714	1					PTPLB	Protein tyrosine phosphatase-like (proline instead of catalytic arginine), member b	NM_198402	A_24_P135753	-0.562	-1.04	-0.624	-0.829	-0.489	-0.464	-0.992	-0.299	-0.847	-0.857	-0.953	-1.246	-0.126	-1.151	-0.526	-0.84	-0.922	-1.142	-0.849	-1.016	-0.944	-0.668	-0.835	-0.917	-1.078	-0.65	-1.051	-0.211	-0.822	-0.708	-0.91
rs7326934	8.07e-31	1		1	1.17974	0.238469	-0.238469	0.00603175	0.0561014	1					CHC1L	Chromosome condensation 1-like	NM_001268	A_23_P14105	0.778	0.99	0.858	0.758	0.791	0.918	1.139	0.727	0.518	0.696	1.086	0.625	1.285	1.096	1.431	1.059	1.042	0.931	0.982	1.059	1.417	0.834	1.599	1.401	1.024	0.9	0.746	1.472	1.301	0.544	1.049
rs8079220	8.22e-31	1			1.21772	0.284186	-0.284186	0.00615282	0.361617						USP32	Ubiquitin specific protease 32	NM_032582	A_23_P431630	1.135	0.83	0.934	0.864	0.868	1.243	1.417	0.95	1.435	1.14	1.102	1.326	2.136	1.593	1.305	1.316	1.733	1.523	1.136	1.447	1.335	1.061	2.333	1.866	1.503	1.804	1.268	1.28	1.583	1.119	1.288
rs7021690	8.22e-31	1	1		1.17525	0.232973	-0.232973	0.0490088	0.133714						ANKRD15	Ankyrin repeat domain 15	NM_015158	A_32_P64570	-1.111	-0.857	-0.917	-0.703	-1.226	-0.959	-1.058	-0.989	-0.827	-0.985	-0.683	-0.601	-1.283	-0.337	-1.284	-0.83	-1.273	-0.819	-0.532	-1.007	-1.206	-1.022	-1.694	-0.846	-1.222	-1.133	-0.867	-0.878	-1.167	-0.386	-1.159
rs12676654	8.22e-31	1			1.08555	0.118423	0.118423	0.245032	0						PAG	Phosphoprotein associated with glycosphingolipid-enriched microdomains	NM_018440	A_32_P61684	2.732	2.624	3.42	2.753	2.851	3.633	2.823	3.008	3.033	2.475	2.78	2.872	3.252	2.765	3.286	2.763	3.753	3.133	2.59	2.702	3.412	3.112	3.418	3.222	3.473	3.2325	2.702	3.29	3.323	3.126	2.986
rs4988235	3.11e-30	1			1.11181	0.152904	0.152904	0.0783136	0.775029	1					MCM6	MCM6 minichromosome maintenance deficient 6 (MIS5 homolog, S. pombe) (S. cerevisiae)	NM_005915	A_23_P90612	-2.343	-2.499	-2.072	-2.278	-2.345	-2.471	-1.978	-1.84	-2.572	-2.308	-2.743	-2.42	-2.437	-2.834	-2.614	-2.301	-2.368	-2.422	-1.686	-3.019	-2.777	-2.065	-3.068	-2.761	-2.508	-2.873	-3.126	-2.277	-3.038	-2.46	-2.223
rs1957757	7.16e-30	1			1.13962	0.188549	-0.188549	0.0795691	0.361617	1					HIF1A	Hypoxia-inducible factor 1, alpha subunit (basic helix-loop-helix transcription factor)	NM_181054	A_24_P56388	-0.033	-0.103	-0.339	-0.299	-0.004	-0.193	-0.527	-0.398	-0.174	0.111	0.241	-0.35	0.559	-0.066	0.419	0.942	0.195	-0.215	0.315	0.126	0.198	-0.329	0.938	0.281	-0.035	0.361	0.591	0.122	0.209	-0.093	-0.162
rs8072587	9.2e-30	1			1.2473	0.318806	-0.318806	0.00559867	0	1					EPN2	Epsin 2	NM_148921	A_23_P89310	-0.892	-0.877	-1.453	-1.418	-1.068	-1.245	-0.821	-1.361	-1.294	-1.136	-1.752	-0.886	-0.763	-1.247	-1.119	0.212	-1.338	-1.254	-0.861	-1	-0.593	-1.276	-0.954	-1.313	-1.545	-0.851	-0.587	-1.586	-0.756	-1.213	-1.543
rs2153920	1.41e-29	1			1.13333	0.180571	0.180571	0.00782862	0.775029						STRBP	Spermatid perinuclear RNA binding protein	NM_018387	A_23_P252155	-0.672	-0.903	-0.942	-0.577	-0.792	-1.321	-0.947	-0.597	-1.1	-1.101	-1.242	-0.811	-1.036	-0.627	-1.296	-1.205	-1.015	-1.212	-0.863	-0.973	-0.873	-0.999	-1.398	-1.157	-1.359	-1.425	-1.213	-0.984	-1.398	-0.955	-0.976
rs3779009	2.14e-29				1.05776	0.0810137	0.0810137	0.319235	0.0561014	1							NM_001013836	A_23_P333735	-0.412	-0.228	-0.067	0.514	-0.021	0.196	-0.18	-0.235	-0.257	-0.459	-0.382	0.121	-0.652	-0.541	-0.128	-0.556	-0.453	-0.365	-0.308	-0.378	-0.541	-0.229	-0.716	-0.561	-0.118	-0.623	-0.878	-0.504	-0.43	-0.43	-0.496
rs6724395	2.2e-29	1			1.14169	0.191175	0.191175	0.00630997	0	1					ANXA4	Annexin A4	NM_001153	A_23_P16976	-0.777	-0.403	-0.834	-0.63	-0.85	-0.67	-0.665	-0.409	-1.311	-1.13	-0.584	-0.625	-0.408	-0.805	-0.315	-0.81	-0.986	-0.786	-0.418	-1.071	-0.766	-0.67	-0.557	-0.817	-0.883	-0.984	-0.854	-0.462	-0.67	-0.937	-0.509
rs7117343	2.27e-29	1			1.15564	0.208698	-0.208698	2.11597e-05	0	1					ST14	Suppression of tumorigenicity 14 (colon carcinoma, matriptase, epithin)	NM_021978	A_23_P47282	-0.137	-0.092	-0.199	0.203	-0.09	0.052	-0.274	0.114	0	0.093	-0.096	0.042	-0.215	0.356	-0.272	0.319	-0.064	0.263	-0.188	0.348	0.273	0.093	0.05	0.026	0.385	0.088	0.191	-0.162	0.041	-0.13	-0.222
rs2035695	3.6e-29	1			1.06288	0.0879824	0.0879824	0.204007	0.775029	1					FLJ20604	Hypothetical protein FLJ20604	NM_017897	A_23_P132486	-0.769	-0.713	-0.552	-0.584	-0.577	-0.907	-0.433	-0.286	-0.717	-1.034	-0.794	-0.819	-0.748	-1.222	-0.673	-0.974	-0.52	-0.993	-0.826	-0.608	-0.521	-0.738	-0.819	-0.912	-0.809	-0.835	-1.027	-0.811	-0.979	-0.663	-1.045
rs3762290	4.06e-29	1			1.06621	0.0924922	-0.0924922	0.144386	0.0561014	1					UBE4B	Ubiquitination factor E4B (UFD2 homolog, yeast)	NM_006048	A_23_P201279	0.532	0.242	0.354	0.222	0.233	0.223	0.525	0.388	0.484	0.567	0.077	0.504	0.395	0.69	0.406	0.585	0.419	0.395	0.272	0.71	0.371	0.13	0.345	0.671	0.551	1.032	0.474	0.605	0.733	0.528	0.406
rs1478785	7.4e-29	1			1.03493	0.0495275	0.0495275	0.439392	0	1					PCNT1	Pericentrin 1	NM_024844	A_23_P26777	-0.647	-0.763	-0.743	-0.782	-0.73	-0.651	-0.927	-0.599	-0.838	-0.694	-0.871	-0.869	-0.844	-0.958	-0.724	-1.054	-0.566	-0.534	-0.776	-0.546	-0.603	-0.634	-1.028	-0.99	-0.765	-0.789	-1.015	-0.948	-0.959	-0.53	-0.695
rs641320	7.47e-29				1.11149	0.152492	0.152492	0.120188	0.361617	1							NM_001033032	A_23_P253932	-0.93	-1.069	-1.632	-1.459	-0.98	-1.19	-0.993	-0.633	-1.581	-1.275	-1.365	-1.513	-1.283	-1.787	-0.969	-1.567	-0.88	-1.521	-1.276	-1.583	-0.991	-1.011	-1.133	-1.377	-0.654	-1.5397	-1.6645	-1.03	-1.466	-1.481	-1.571
rs9501925	8.56e-29	1			1.04314	0.0609353	-0.0609353	0.314809	0.133714	1					BPHL	Biphenyl hydrolase-like (serine hydrolase; breast epithelial mucin-associated antigen)	NM_004332	A_23_P42087	-1.239	-1.123	-1.13	-0.948	-1.169	-1.241	-1.119	-1.144	-1.472	-0.979	-0.621	-0.766	-1.388	-1.005	-1.2	-0.829	-1.33	-1.149	-1.199	-0.909	-1.315	-1.007	-1.318	-0.816	-1.338	-1.418	-0.791	-1.48	-1.635	-0.891	-1.123
rs1194820	1.18e-28	1			1.11472	0.156682	0.156682	0.0296153	0.775029						EXOSC10	Exosome component 10	NM_001001998	A_23_P62868	-0.57	-0.336	-0.491	-0.538	-0.319	-0.52	-0.422	-0.202	-0.706	-0.595	-0.706	-0.799	-0.271	-1.414	-0.7	-0.836	-0.364	-0.92	-0.558	-0.723	-0.583	-0.342	-0.613	-0.587	-0.738	-0.73	-0.847	-0.4	-0.803	-0.445	-0.564
rs1507086	1.71e-28				1.1551	0.208024	-0.208024	0.00625239	0.0561014	1					TMEM33	Transmembrane protein 33	NM_018126	A_23_P213069	0.098	-0.322	-0.047	0.142	-0.302	0.037	-0.057	-0.374	-0.004	0.002	-0.004	0.291	0.07	0.548	0.225	0.355	0.446	0.123	-0.022	0.254	-0.009	-0.48	0.231	0.347	0.753	0.294	0.479	0.225	0.372	-0.215	-0.008
rs4952818	1.71e-28	1			1.10511	0.144184	-0.144184	0.283161	0	1					EPAS1	Endothelial PAS domain protein 1	NM_001430	A_23_P210210	-2.686	-2.431	-3.025	-3.365	-3.297	-3.322	-2.728	-3.32	-2.981	-2.651	-2.496	-2.711	-2.129	-3.385	-2.702	-1.537	-2.645	-3.06	-2.829	-3.354	-2.567	-3.356	-2.619	-2.847	-2.974	-3.001	-1.988	-3.421	-2.99	-3.051	-2.536
rs2104388	1.9e-28	1			1.15661	0.209908	0.209908	0.124065	0.361617						KLF12	Kruppel-like factor 12	NM_007249	A_23_P354805	1.516	1.484	1.865	1.531	1.598	2.275	1.556	2.01	1.818	1.566	1.156	1.079	2.236	0.658	1.367	0.881	1.895	1.115	1.509	1.053	1.563	1.774	1.32	1.459	1.359	1.302	0.82	1.607	1.267	1.762	1.211
rs10957952	2.33e-28	1			1.09779	0.134596	0.134596	0.112636	0.0561014	1					MRPS28	Mitochondrial ribosomal protein S28	NM_014018	A_23_P169050	-1.248	-0.76	-1.024	-1.071	-0.592	-0.9	-1.207	-0.906	-1.096	-1.154	-1.145	-1.329	-1.003	-1.418	-0.977	-1.1	-1.28	-1.275	-0.886	-1.453	-1.064	-0.727	-1.278	-1.153	-0.976	-1.462	-1.388	-1.225	-1.25	-1.165	-1.189
rs6713551	2.72e-28	1			1.07277	0.101345	-0.101345	0.119148	0.133714	1					FANCL	Fanconi anemia, complementation group L	NM_018062	A_23_P119992	0.13	0.319	0.314	0.125	0.22	-0.008	-0.093	0.077	-0.314	-0.146	0.271	-0.023	0.457	-0.089	0.406	0.298	0.285	-0.102	0.56	-0.044	-0.172	0.112	-0.032	0.259	-0.588	-0.074	0.022	0.395	-0.065	-0.162	0.071
rs8042680	4.7e-28	1			1.09719	0.13382	-0.13382	0.0164017	0.361617						PRC1	Protein regulator of cytokinesis 1	NM_199413	A_23_P206059	-2.339	-2.274	-2.147	-2.236	-2.329	-2.349	-1.995	-2.096	-2.265	-1.806	-1.78	-1.8	-2.454	-1.917	-2.281	-2.005	-2.35	-2.164	-1.982	-2.023	-2.407	-1.998	-2.182	-2.143	-2.347	-2.382	-1.875	-2.466	-2.385	-2.129	-2.273
rs7184692	5.81e-28				1.09923	0.136494	-0.136494	0.00680838	0.0561014	1					MGC4655	Hypothetical protein MGC4655	NM_033309	A_24_P292831	-0.055	-0.048	-0.117	-0.052	-0.143	-0.427	-0.275	-0.197	-0.419	0.038	-0.078	-0.323	-0.198	-0.168	-0.203	-0.076	-0.198	-0.135	-0.242	0.195	-0.0908571	-0.244	0.214	-0.157	-0.433	-0.221857	-0.218	-0.027	-0.117	-0.246	-0.247
rs6591651	6.28e-28	1			1.0283	0.0402572	-0.0402572	0.697419	0.361617	1					FLJ32009	Hypothetical protein FLJ32009	NM_152718	A_23_P52986	-2.903	-2.657	-2.78	-2.856	-3.121	-3.194	-2.599	-3.19856	-2.449	-2.296	-2.439	-2.945	-2.551	-2.724	-2.652	-2.53	-3.035	-3.061	-3.096	-2.975	-2.93189	-2.785	-2.504	-2.574	-2.756	-2.54	-2.399	-3.358	-3.084	-2.872	-1.942
rs1363569	6.47e-28	1			1.25049	0.322494	-0.322494	0.0279587	0	1					NID67	Putative small membrane protein NID67	NM_032947	A_23_P414273	-0.26	0.318	-0.284	-0.203	0.331	-0.26	0.34	0.227	-0.127	0.408	-0.019	0.222	0.211	0.516	0.323	1.253	0.627	0.081	0.269	0.859	0.26	0.194	0.877	0.336	0.361	0.167	0.35	0.169	0.712	-0.002	0.049
rs4789661	7.02e-28	1			1.06746	0.0941843	-0.0941843	0.360153	0.133714	1					GPRC5C	G protein-coupled receptor, family C, group 5, member C	NM_018653	A_23_P38167	-2.434	-2.103	-2.21	-1.877	-2.129	-2.36	-1.088	-2.477	-2.446	-2.144	-2.01	-1.706	-2.457	-1.793	-2.345	-2.332	-1.786	-1.959	-1.976	-1.864	-1.846	-2.123	-2.048	-1.514	-2.378	-2.044	-1.748	-2.354	-1.888	-2.059	-1.603
rs9507499	1.29e-27				1.20717	0.271625	-0.271625	0.000383719	0	1					NUPL1	Nucleoporin like 1	NM_014089	A_23_P390190	-0.025	-0.142	-0.395	-0.29	-0.205	-0.185	-0.116	-0.279	0.014	-0.058	-0.099	-0.031	0.42	0.257	0.399	0.187	0.239	0.057	0.181	0.195	0.048	-0.259	0.644	-0.193	0.21	0.273	0.189	0.614	0.131	-0.084	0.004
rs4764331	1.46e-27	1			1.29414	0.371988	-0.371988	0.000672041	0.0561014						GABARAPL1	GABA(A) receptor-associated protein like 1	NM_031412	A_24_P4816	0.633	0.394	0.593	0.025	0.809	0.719	1.005	0.426	1.154	1.633	0.894	1.127	0.412	1.12	1.075	1.142	1.196	1.313	1.088	1.23	0.555	0.658	1.524	0.688	1.37	1.261	1.094	1.074	1.365	0.455	0.368
rs1612104	1.88e-27				1.29694	0.375116	0.375116	1.54363e-06	0	1							NM_001035230	A_24_P333525	2.115	2.312	2.579	2.309	2.461	2.34	2.282	2.291	2.099	2.487	2.651	2.293	2.59	1.891	2.4	2.207	2.255	1.857	2.16	2.298	2.238	2.205	2.596	2.14	1.893	2.203	1.918	2.251	1.973	2.259	2.633
rs10114	1.88e-27	1			1.1629	0.217729	0.217729	0.00678696	0.361617						ITGAE	Integrin, alpha E (antigen CD103, human mucosal lymphocyte antigen 1; alpha polypeptide)	NM_002208	A_23_P218375	-0.129	-0.108	-0.651	-0.448	-0.213	-0.854	0.128	-0.153	-0.575	-0.661	-0.309	-0.226	0.049	-0.339	-0.131	-0.041	-0.236	-0.165	0.194	-0.241	0.145	-0.354	0.015	-0.601	-0.273	-0.645	-0.61	-0.702	-0.361	-0.721	-0.278
rs3780471	1.88e-27	1			1.14381	0.193844	0.193844	0.012448	0	1					TRIM14	Tripartite motif-containing 14	NM_033221	A_24_P197964	0.729	1.27	1.565	0.854333	1.199	1.082	0.884	1.144	0.751	0.707	1.077	0.683	1.154	0.263	0.948	0.992	1.225	0.6682	1.109	0.593	1.301	1.022	1.223	0.54	0.49	0.893	0.602	0.973	0.909	0.951	0.906
rs7202509	1.88e-27	1			1.13816	0.186706	0.186706	0.00447901	0	1					KIAA0182	KIAA0182 protein	NM_014615	A_23_P152420	-0.37	-0.442	-0.596	-0.708	-0.902	-0.607	-0.683	-0.641	-0.891	-0.633	-0.558	-0.593	-0.662	-0.538	-0.802	-0.606	-0.991	-0.729	-0.373	-0.611	-1.152	-0.662	-0.594	-0.493	-0.999	-0.854	-0.56	-0.579	-0.893	-0.708	-0.259
rs446127	2.11e-27				1.15596	0.209096	0.209096	0.00159195	0	1					C20orf149	Chromosome 20 open reading frame 149	NM_024299	A_23_P120364	-0.903	-0.374	-0.421	-0.438	-0.696	-0.733	-0.491	-0.837	-1.254	-0.503	-0.777	-0.504	-0.61	-0.497	-0.585	-0.157	-0.844	-0.95	-0.421	-0.729	-0.603	-0.413	-0.875	-0.366	-0.957	-0.547	-0.843	-0.566	-1.099	-0.854	-0.473
rs7702532	2.74e-27				1.24797	0.319585	0.319585	0.044442	0.775029						ZDHHC11	Zinc finger, DHHC domain containing 11	NM_024786	A_24_P153456	-1.216	-0.977	-1.366	-0.558	-0.817	-0.302	-0.542	-0.411	-1.067	-0.769	-0.982111	-1.174	-0.276	-1.0732	-1.254	-1.047	-0.636	-1.436	-1.386	-1.022	-0.311	-0.435	-1.044	-0.924	-1.089	-1.01456	-1.303	-0.877333	-0.767	-0.989	-0.713
rs4976691	2.93e-27	1			1.20177	0.265159	-0.265159	0.0287346	0.133714	1					F12	Coagulation factor XII (Hageman factor)	NM_000505	A_23_P167674	0.87	0.144	0.352	0.5	0.307	0.617	0.644	0.311	0.772	0.695	0.699	0.703	0.906	1.467	1.372	0.726	0.837	1.123	0.595	1.579	0.965	0.459	1.254	0.992	1.12	1.29	0.795	0.702	1.454	0.713	0.93
rs8063771	7.77e-27	1			1.21302	0.278602	-0.278602	0.000408114	0	1					ATP6V0D1	ATPase, H+ transporting, lysosomal 38kDa, V0 subunit d isoform 1	NM_004691	A_23_P54636	1.417	1.286	1.319	1.234	1.043	1.199	1.169	1.013	1.342	1.716	1.09	1.324	1.414	1.721	1.64	1.554	1.61	1.517	1.049	1.753	1.469	1.117	1.864	1.235	1.898	1.5	1.453	1.469	1.502	1.244	1.126
rs1762430	8.56e-27	1	1		1.08184	0.113486	0.113486	0.0751495	0.133714	1					MGMT	O-6-methylguanine-DNA methyltransferase	NM_002412	A_23_P104323	-0.306	-0.081	-0.199	-0.184	-0.004	-0.111	-0.386	0.146	-0.046	-0.232	-0.169	-0.5	0.1	-0.373	-0.143	-0.092	-0.414	-0.228	-0.373	-0.239	-0.313	0.222	-0.269	-0.331	-0.056	-0.244	-0.347	-0.293	-0.36	-0.149	-0.208
rs13409941	8.59e-27	1			1.05596	0.0785529	-0.0785529	0.41753	0.0561014	1					MLPH	Melanophilin	NM_024101	A_23_P165778	-4.591	-4.041	-3.965	-3.867	-4.278	-4.866	-3.862	-4.818	-4.16	-3.666	-3.316	-3.573	-4.299	-3.467	-4.374	-4.001	-4.26	-3.825	-3.822	-3.856	-4.09	-4.098	-4.423	-3.736	-4.285	-4.144	-3.369	-4.609	-4.263	-4.08	-3.416
rs590218	8.88e-27	1			1.18176	0.240942	-0.240942	0.0458212	0	1					ZNF516	Zinc finger protein 516	D86975	A_23_P55606	2.479	2.224	2.728	2.222	2.264	2.793	2.682	2.396	2.933	3.396	2.737	2.615	3.026	2.891	3.135	3.166	2.8	2.886	2.431	3.052	2.929	2.419	3.252	2.666	3.152	3.708	3.208	2.57	3.473	3.068	2.89889
rs7146139	1.51e-26	1			1.17314	0.230379	-0.230379	0.000859143	0.775029						NIN	Ninein (GSK3B interacting protein)	NM_182946	A_24_P412512	1.439	1.481	1.433	1.39	1.456	1.506	1.812	1.081	1.889	1.993	1.257	1.565	1.695	1.957	1.318	1.971	1.839	1.543	1.64	2.013	1.6013	1.546	2.264	1.669	1.731	1.942	1.706	1.874	1.794	1.54	1.58511
rs12018775	1.8e-26	1			1.17447	0.232012	0.232012	0.00519224	0.133714						MYCBP2	MYC binding protein 2	NM_015057	A_24_P323815	1.435	1.231	1.208	0.824	1.362	1.116	0.774	1.281	1.314	1.145	0.603	0.799	0.787	0.487	0.766	1.069	1.323	0.802	0.854	0.901	0.509	1.38	1.043	1.03	0.977	1.356	0.66	1.037	1.285	1.194	1.274
rs12898794	1.8e-26	1			1.14852	0.199771	-0.199771	0.0176412	0	1					ARID3B	AT rich interactive domain 3B (BRIGHT- like)	NM_006465	A_23_P88580	1.002	0.511	0.495	0.651	0.676	0.691	0.745	0.615	0.756	1.146	0.567	0.825	0.741	0.869	1.539	1.031	1.273	0.892	0.81	1.164	1.416	0.615	1.217	0.696	0.939	0.997	0.785	0.982	1.155	0.698	0.741
rs1145073	1.8e-26	1	1		1.08184	0.113484	-0.113484	0.302519	0.361617	1					SPATA5L1	Spermatogenesis associated 5-like 1	NM_024063	A_23_P37424	0.389	-0.435	-0.126	-0.37	-0.419	-0.188	-0.014	-0.217	0.161	-0.511	-0.315	-0.103	0.564	0.079	0.444	0.237	-0.028	-0.022	0.073	-0.307	0.16	-0.267	0.673	-0.167	-0.579	-0.075	-0.381	-0.056	0.311	-0.33	0.114
rs915943	1.8e-26				1.01566	0.0224157	0.0224157	0.750896	0.361617	1					RPL10	Ribosomal protein L10	NM_006013	A_23_P85164	0.44	0.68	0.406	0.297	0.542	0.592	0.5	-0.176	0.333	0.68	0.834	0.558	0.335	0.457	0.49	0.88	0.579	0.693	0.355	0.631	0.521	0.625	0.8	0.437	0.79	0.558	0.559	0.683	0.75	0.655	0.563
rs7501702	3.65e-26				1.09456	0.130353	-0.130353	0.0779999	0	1					MFAP4	Microfibrillar-associated protein 4	NM_002404	A_23_P164057	-3.732	-3.898	-3.669	-3.5106	-3.7455	-3.949	-3.269	-3.575	-3.778	-3.411	-3.665	-3.043	-3.788	-2.93	-3.466	-3.841	-3.659	-2.975	-3.233	-3.44311	-3.68544	-3.537	-3.408	-3.494	-3.704	-3.57744	-3.501	-3.691	-3.75	-3.564	-3.403
rs9825091	3.99e-26				1.0485	0.0683317	0.0683317	0.532649	0.361617	1					ARHGEF3	Rho guanine nucleotide exchange factor (GEF) 3	NM_019555	A_23_P143885	1.861	2.115	2.246	1.94217	1.976	2.595	2.159	2.05	2.068	2.148	1.574	1.41	2.701	1.094	1.842	1.362	1.746	1.508	2.251	1.274	1.98571	2.298	2.325	1.999	1.885	1.92986	1.337	2.266	2.04925	1.837	1.98338
rs3784230	4.93e-26	1			1.20914	0.273982	0.273982	0.0169902	0.361617						BRF1	BRF1 homolog, subunit of RNA polymerase III transcription initiation factor IIIB (S. cerevisiae)	NM_001519	A_24_P344100	0.048	0.072	0.224	-0.026	-0.188	0.434	0.448	0.527	0.823	0.844	0.266	0.314	0.995	0.103	0.515	0.087	-0.822	0.212	0.276	-0.072	-0.077	0.442	0.519	0.563	0.7057	0.676	0.386	0.021	0.408	0.199	0.569
rs9518	7.86e-26	1	1		1.16103	0.215408	0.215408	0.021319	0	1					NFATC1	Nuclear factor of activated T-cells, cytoplasmic, calcineurin-dependent 1	NM_172389	A_23_P300150	1.489	1.614	1.996	2.037	1.837	1.672	1.94	1.849	1.631	1.757	1.677	1.554	2.564	1.413	2.093	1.793	1.806	1.253	1.344	1.507	2.198	1.754	1.994	1.706	1.124	1.503	1.145	1.514	1.702	1.76	1.653
rs260972	9.42e-26	1		1	1.2215	0.288649	0.288649	0.0123018	0	1					MACF1	Microtubule-actin crosslinking factor 1	NM_012090	A_23_P391778	1.251	0.478	0.939	0.553	0.34	0.54	0.781	1.084	0.657	0.652	0.001	0.239	0.262	0.349	0.63	0.387	0.423	0.271	0.669	0.153	0.629	0.702	0.18	1.247	0.567	0.913	0.224	0.997	0.489	0.83	1.008
rs7318649	9.72e-26	1			1.07603	0.105716	-0.105716	0.273078	0	1					FARP1	FERM, RhoGEF (ARHGEF) and pleckstrin domain protein 1 (chondrocyte-derived)	NM_005766	A_23_P308763	-3.377	-3.429	-3.291	-2.937	-3.223	-4.056	-3.076	-3.655	-3.584	-3.053	-2.81	-2.61	-3.569	-2.557	-3.429	-3.402	-3.607	-3.146	-2.847	-3.144	-3.514	-3.325	-3.899	-3.004	-3.465	-3.545	-2.761	-3.618	-3.314	-3.218	-2.874
rs4794776	1.48e-25				1.10775	0.14763	-0.14763	0.0378491	0.775029						MRPL45	Mitochondrial ribosomal protein L45	NM_032351	A_32_P9575	-0.8602	-0.804	-0.961	-0.676	-0.571	-0.969	-0.665	-0.445	-1.065	-1.092	-0.437	-0.268	-0.838111	-0.56	-0.711	-0.608	-1.061	-0.72	-0.373	-0.547	-0.817571	-0.872	-0.95	-0.745	-0.964	-0.95975	-0.655	-0.431	-0.93425	-0.688	-0.72475
rs8067269	1.53e-25	1	1		1.18014	0.238961	-0.238961	0.000875134	0						BRCA1	Breast cancer 1, early onset	NM_007305	A_23_P207400	-1.74	-2.01	-2.35	-1.96	-1.83	-2.21	-1.76	-1.73	-1.91	-1.71	-1.71	-2.09	-1.68	-1.75	-1.76	-1.94	-1.68	-1.75	-1.44	-1.4	-1.59	-1.94	-1.4	-1.6	-1.87	-1.56	-1.52	-1.57	-2.23	-1.9	-1.93
rs2175390	1.53e-25	1			1.15481	0.207653	-0.207653	0.0665961	0.133714	1					YAP	YY1 associated protein	NM_018253	A_23_P103661	0.882	0.807	0.766	0.79	0.689	0.222	1.284	0.397	0.229	1.239	0.324	0.569	0.941	0.846	1.223	1.138	1.168	0.543	0.702	1.133	1.755	0.563	1.534	0.871	0.929	0.918	0.735	1.202	0.685	0.875	0.955
rs6602157	1.53e-25	1			1.08235	0.114173	0.114173	0.155484	0.775029						RSU1	Ras suppressor protein 1	NM_012425	A_23_P138417	0.576	0.542	0.505	0.203	0.35	0.685	0.693	0.587	0.688	0.67	0.601	0.824	0.898	0.642	0.633	0.545	0.681	0.449	0.473	0.549	0.602	0.668	1.017	0.687	0.567	0.884	0.433	0.883	0.745	0.486	0.568
rs7040270	1.53e-25	1			1.07105	0.0990196	-0.0990196	0.225329	0.775029	1					C9orf46	Chromosome 9 open reading frame 46	NM_018465	A_23_P255869	-0.19	0.271	0.233	0.03	0.438	0.074	0.254	0.116	-0.119	-0.248	0.004	0.252	0.793	0.195	0.438	0.215	0.448	0.273	0.761	-0.227	0.223	0.02	0.091	0.062	-0.282	-0.279	-0.024	-0.086	0.053	0.071	0.188
rs9989288	1.53e-25	1			1.06046	0.0846937	-0.0846937	0.118439	0.361617						CA12	Carbonic anhydrase XII	NM_206925	A_23_P372234	-2.58689	-2.448	-2.394	-2.26878	-2.345	-2.5682	-2.191	-2.52578	-2.717	-1.957	-2.13	-2.106	-2.438	-2.126	-2.328	-2.296	-2.441	-2.262	-2.29	-2.2858	-2.55786	-2.342	-2.18	-2.251	-2.733	-2.4892	-2.19	-2.71362	-2.5964	-2.256	-2.28411
rs2231164	2.27e-25	1			1.01701	0.0243316	-0.0243316	0.82835	0.361617	1					ABCG2	ATP-binding cassette, sub-family G (WHITE), member 2	NM_004827	A_23_P18713	-0.676	-0.853	-1.261	-0.736	-0.757	-0.961	-0.563	-0.681	-1.136	-0.78	-0.494	-0.361	-0.648	-0.372	-0.421	-0.543	-1.068	-0.731	-0.81	-0.472	-0.846	-0.696	-0.737	-0.665	-1.008	-0.818444	-0.631	-0.654	-0.786	-0.93	-0.662
rs11887	2.6e-25			1	1.18535	0.245318	-0.245318	0.0168162	0.775029						VBP1	Von Hippel-Lindau binding protein 1	NM_003372	A_23_P256223	-0.337	-0.577	-0.635	-0.534	-0.607	-0.781	-0.056	-0.429	-0.879	-0.769	-0.95	-0.413	0.083	-0.285	0.069	-0.253	0.066	-0.399	0.196	-0.211	0.246	-0.632	0.357	-0.321	-0.653	-0.773	-1.032	0.289	-0.822	-0.785	-0.776375
rs890869	3e-25				1.00222	0.00320392	-0.00320392	0.962362	0.775029	1					PPP1R12C	Protein phosphatase 1, regulatory (inhibitor) subunit 12C	NM_017607	A_23_P50575	0.849	0.566	0.566	0.508	0.516	1.041	0.165	0.755	1.031	0.64	0.75	0.788	0.433	0.642	0.643	0.676	0.793	1.044	0.608	0.816	0.652	0.934	0.471	0.372	0.919	0.648	0.641	0.645	0.809	0.471	0.404
rs819146	5.55e-25	1		1	1.0841	0.116494	-0.116494	0.0249442	0	1					AHCY	S-adenosylhomocysteine hydrolase	NM_000687	A_23_P17575	-3.106	-2.464	-2.599	-2.609	-2.535	-2.68	-2.758	-2.678	-2.875	-2.655	-2.852	-2.401	-2.618	-2.417	-2.602	-2.781	-2.67	-2.525	-2.465	-2.721	-2.512	-2.684	-2.443	-2.882	-2.83	-2.959	-2.812	-2.531	-2.877	-2.763	-2.737
rs2156557	7.26e-25			1	1.09735	0.134018	0.134018	0.102723	0	1					SNRPD1	Small nuclear ribonucleoprotein D1 polypeptide 16kDa	NM_006938	A_32_P148672	-2.026	-1.678	-1.696	-2.078	-1.634	-1.827	-2.09	-2.025	-2.116	-2.114	-1.937	-2.202	-1.863	-2.229	-2.024	-2.039	-2.001	-2.133	-1.62	-2.418	-1.912	-1.674	-2.035	-2.511	-2.16	-2.54	-2.285	-1.794	-2.281	-1.955	-2.074
rs1824152	1e-24	1			1.06688	0.0933961	-0.0933961	0.32702	0	1					CPAMD8	C3 and PZP-like, alpha-2-macroglobulin domain containing 8	NM_015692	A_23_P67198	0.387	0.862	0.752	0.384	0.82	1.067	0.976	1.068	1.079	0.959	1.001	0.801	1.35	0.669	0.461	1.004	0.771	1.089	0.722	0.997	1.32	0.932	1.154	0.867	1.135	0.945	0.995	0.658	1.272	0.859	0.98
rs4659762	1.1e-24				1.19073	0.251845	-0.251845	0.00164296	0.361617	1					MT1H	Metallothionein 1H	NM_005951	A_23_P163782	-2.029	-1.641	-0.814	-1.313	-1.148	-1.493	-0.919	-1.926	-1.466	-1.515	-1.186	-1.753	-1.635	-1.354	-1.649	-1.541	-1.542	-1.698	-1.276	-1.312	-1.307	-1.228	-1.251	-0.386	-1.034	-1.516	-1.441	-1.495	-1.19	-1.629	-1.372
rs382270	1.17e-24	1			1.11655	0.159045	-0.159045	0.0707116	0.361617	1					CUTL1	Cut-like 1, CCAAT displacement protein (Drosophila)	NM_181552	A_24_P220454	0.62	0.415	0.237	-0.005	0.16	0.144	0.595	0.267	0.372	0.695	-0.012	0.163	0.695	0.546	0.375	0.615	1.064	0.313	0.254	0.644	0.691	0.185	1.345	0.735	0.885	1.226	0.521	0.502	0.971	0.491	0.597
rs7819738	1.17e-24	1			1.02657	0.0378378	0.0378378	0.516514	0.361617	1					RNF19	Ring finger protein 19	NM_183419	A_24_P411899	0.1291	0.207	-0.007	0.18	0.164	0.131	0.072	0.084	0.051	0.28	0.496	0.006	0.397	0.082	0.127	0.24	0.604	0.068	0.399	0.323	0.186	0.241	0.722	0.346	0.025	0.215	0.151	0.506	0.256	0.222	0.49
rs6457710	1.22e-24	1			1.18719	0.247547	0.247547	0.0747714	0.133714						HLA-DPA1	Major histocompatibility complex, class II, DP alpha 1	NM_033554	A_24_P243528	2.273	3.013	2.696	2.605	2.767	3.087	2.341	2.437	2.805	2.741	2.433	2.369	2.738	2.291	2.301	1.812	2.668	2.822	2.312	2.222	2.337	2.659	2.534	2.143	2.63	2.885	2.045	2.564	2.689	1.778	2.7966
rs1005099	1.31e-24	1			1.25329	0.325722	-0.325722	0.0728444	0.775029	1					BCL6	B-cell CLL/lymphoma 6 (zinc finger protein 51)	NM_138931	A_23_P57856	5.231	4.295	5.144	4.476	3.708	4.648	5.292	3.799	5.088	5.803	4.606	4.686	4.945	5.822	5.431	5.351	5.96	5.268	4.295	5.514	4.171	4.603	6.265	5.415	5.996	5.896	5.062	5.585	5.845	4.984	5.255
rs12058711	1.82e-24	1			1.18723	0.2476	-0.2476	0.00650382	0	1					KIAA1720	KIAA1720 protein	NM_030645	A_23_P426989	0.932	1.032	0.833	-0.029	1.208	1.295	0.808	0.872	1.483	1.433	1.232	1.04	0.847	1.005	1.235	1.592	1.069	0.784	0.865	0.726	0.862	1.204	1.438	0.854	1.65	1.572	1.733	0.921	1.474	1.348	0.601
rs7631002	2.92e-24				1.23696	0.306796	0.306796	0.000109816	0.133714								NM_001013719	A_23_P44956	-0.073	0.079	-0.032	-0.198	0.298	-0.106	-0.529	0.029	-0.196	-0.228	-0.43	-0.511	-0.177	-0.663	-0.295	0.036	-0.086	-0.667	-0.331	-0.494	-0.677	-0.051	-0.254	-0.184	-0.371	-0.092	-0.401	-0.219	-0.158	0.193	0.024
rs1657392	2.97e-24	1			1.12094	0.164708	0.164708	0.0323488	0	1					WDR7	WD repeat domain 7	NM_052834	A_23_P164528	0.836	0.987	0.972	0.985	1.001	1.001	0.561	0.962	0.73	0.829	0.773	0.629	1.11	0.336	0.708	0.995	0.986	0.781	0.794	0.835	1.302	1.035	1.316	0.782	1.077	0.799	0.5	0.92	0.998	0.837	0.833
rs628419	3.04e-24	1			1.23053	0.29928	-0.29928	0.0155015	0.133714	1					IMPA2	Inositol(myo)-1(or 4)-monophosphatase 2	NM_014214	A_23_P50081	1.343	0.821	0.757	0.962	0.654	0.885	1.364	0.713	0.623	1.193	1.095	1.106	0.763	1.894	1.618	1.58	1.391	1.77	0.63	1.927	1.552	0.601	1.851	1.4177	1.636	1.363	1.174	1.451	1.375	1.044	0.955
rs1697137	3.17e-24	1			1.20999	0.274998	0.274998	0.00134581	0	1					KIAA0303	KIAA0303 protein	XM_291141	A_23_P110571	-0.271	0.112	0.288	-0.038	0.145	0.295	-0.131	0.265	-0.169	-0.197	-0.095	-0.178	-0.234	-0.459	-0.205	0.259	0.129	0.195	-0.291	-0.171	-0.249	0.617	-0.298	0.009	0.222	-0.108	-0.628	-0.382	0.243	0.478	-0.175
rs4689327	3.19e-24	1			1.31594	0.39609	0.39609	0.0736217	0	1					MARLIN1	Multiple coiled-coil GABABR1-binding protein	NM_144720	A_23_P144274	0.271	0.578	0.643	0.69	-0.042	0.803	1.351	1.028	0.244	0.432	0.659	0.327	1.56	0.052	1.206	-0.204	1.364	0.635	1.437	-0.194	0.817	0.739	-0.633	0.199	-0.042	0.777	-0.039	1.297	-0.127	-0.086	0.43
rs476000	4.46e-24	1			1.16649	0.222169	0.222169	0.0204139	0	1					LMNA	Lamin A/C	NM_005572	A_24_P162718	-2.801	-2.525	-2.666	-2.502	-2.724	-2.674	-1.915	-2.602	-2.652	-2.884	-2.389	-2.344	-3.023	-2.277	-2.672	-2.683	-2.779	-2.701	-2.545	-2.246	-2.529	-2.435	-2.896	-2.693	-2.965	-2.79	-2.709	-2.708	-2.936	-2.663	-2.482
rs7914808	4.55e-24	1		1	1.06683	0.0933294	0.0933294	0.150084	0.361617						GRK5	G protein-coupled receptor kinase 5	L15388	A_23_P12884	1.754	1.284	1.46	1.417	1.454	1.325	1.179	1.46	1.396	1.533	1.066	1.115	1.538	1.206	1.522	1.34	1.224	1.186	1.002	1.389	1.702	1.445	1.601	1.083	0.779	1.844	1.123	1.552	1.593	1.264	1.518
rs7643287	4.67e-24	1			1.14019	0.189278	0.189278	0.0848148	0.775029	1					FLJ10618	Hypothetical protein FLJ10618	NM_018155	A_23_P40896	-0.146	-0.031	-0.577	-1.11	-0.286	-0.7	-1.162	-0.334	-0.721	-0.717	-0.703	-0.852	-1.388	-1.021	-0.91	-0.603	-1.071	-0.907	-0.809	-1.47	-1.812	-0.309	-1.126	-0.663	-0.911	-1.029	-0.851	-0.192	-0.862	-0.573	-0.38
rs10805074	5.71e-24	1			1.17558	0.233373	0.233373	0.00676322	0	1					DCK	Deoxycytidine kinase	NM_000788	A_23_P259438	0.816	0.633	0.622	0.447	0.886	0.914	0.558	0.994	0.721	0.506	0.724	0.245	1.129	-0.09	0.705	0.594	0.675	0.427	0.601	0.054	0.219	1.303	0.685	0.623	0.754	0.386	0.437	1.086	0.48	0.536	0.583
rs6978637	7e-24	1			1.07749	0.10767	-0.10767	0.404371	0.775029						SEMA3C	Sema domain, immunoglobulin domain (Ig), short basic domain, secreted, (semaphorin) 3C	NM_006379	A_23_P256473	-0.799	-1.227	-1.886	-1.13243	-1.335	-2.1	-1.378	-1.34383	-1.897	-1.817	-1.03	-1.23	-1.859	-0.824	-1.001	-1.095	-1.955	-1.16775	-0.979	-1.108	-1.32083	-1.507	-1.244	-1.242	-2.005	-1.62471	-0.873	-0.785	-1.58667	-1.338	-1.13311
rs1960195	7.23e-24				1.14183	0.191345	0.191345	0.120839	0.361617	1							AL355473	A_23_P217596	-0.072	-0.08	-0.002	-0.174	0.016	0.037	-0.179	-0.175	-0.294	-0.009	-0.015	-0.195	0.048	-0.362	0.05	0.244	-0.212	-0.366	-0.211	-0.274	-0.14	0.18	-0.052	0.095	0.038	-0.363	-0.306	0.305	-0.176	0.156	0.123
rs1058029	8.21e-24	1			1.17722	0.235378	-0.235378	0.0363832	0.361617						DJ971N18.2	Hypothetical protein DJ971N18.2	AB032988	A_24_P942517	1.936	1.42	1.418	1.103	1.451	1.504	2.17	1.612	1.872	2.421	1.968	1.466	2.097	1.927	2.066	2.645	2.225	1.577	1.794	1.948	1.452	1.574	2.948	1.931	2.41	2.665	2.448	2.458	2.111	1.612	1.995
rs2981435	8.21e-24	1			1.05272	0.0741174	-0.0741174	0.226976	0.775029	1					FGFR2	Fibroblast growth factor receptor 2 (bacteria-expressed kinase, keratinocyte growth factor receptor, craniofacial dysostosis 1, Crouzon syndrome, Pfeiffer syndrome, Jackson-Weiss syndrome)	NM_022970	A_23_P202334	-0.089	-0.214	-0.526	-0.207	-0.48	-0.146	-0.16	-0.293	-0.409	-0.741	-0.277	-0.416	-0.5105	-0.137	-0.362	-0.308	-0.541	-0.177222	-0.163	-0.348	-0.286	-0.688	-0.411286	-0.269	-0.383	-0.163	-0.248	-0.363	-0.189	-0.355	-0.196
rs129968	9e-24	1			1.14779	0.198865	-0.198865	0.00674461	0.361617	1					CREBBP	CREB binding protein (Rubinstein-Taybi syndrome)	NM_004380	A_24_P322025	2.021	1.692	1.756	1.555	1.791	2.099	1.985	1.69	2.296	2.323	2.055	1.991	2.204	2.265	1.948	2.296	2.352	1.903	1.756	2.13	2.044	1.642	2.731	2.176	2.293	2.349	2.463	2.306	2.246	2.015	2.109
rs10148271	1.24e-23	1			1.09977	0.137204	-0.137204	0.155245	0.361617	1					JDP2	Jun dimerization protein 2	NM_130469	A_23_P117582	2.02	1.706	1.618	1.149	2.084	1.767	2.214	2.165	2.281	2.497	2.179	1.814	2.572	2.334	2.367	2.412	1.984	2.036	1.697	2.251	2.418	1.912	3.08	2.362	2.429	2.755	2.67	2.112	2.542	2.085	2.371
rs10125617	1.38e-23				1.09472	0.130563	0.130563	0.0931004	0.775029								AL162390	A_23_P349615	0.105	0.369	0.203	0.265	0.48	0.348	0.429	0.531	0.028	-0.054	-0.001	0.047	0.433	-0.224	0.389	0.243	0.528	0.147	0.632	0.067	0.59	0.241	0.454	0.341	0.182	-0.248	-0.12	0.155	0.134	0.115	0.257
rs274883	1.94e-23	1			1.09691	0.133447	0.133447	0.057323	0.775029						LIG1	Ligase I, DNA, ATP-dependent	NM_000234	A_23_P39116	-1.297	-1.451	-1.015	-0.815	-0.997	-1.051	-1.151	-0.755	-1.085	-1.202	-1.351	-1.184	-1.314	-1.547	-1.408	-1.563	-1.079	-1.459	-1.002	-1.479	-1.224	-0.911	-1.675	-1.432	-1.114	-1.424	-1.706	-1.679	-1.538	-0.946	-1.112
rs3118727	2.65e-23				1.07247	0.100943	0.100943	0.191307	0.775029								XM_371668	A_32_P57237	0.806	0.922	1.017	1.046	0.919	0.765	1.1	0.719	0.82	0.934	0.272	0.567	1.135	0.48	0.903	0.665	1.215	0.492	0.678	0.764	1.086	0.927	0.986	0.857	0.824	0.481	0.317	0.891	0.443	0.706	0.856
rs13405125	2.79e-23	1		1	1.03321	0.0471277	0.0471277	0.514398	0.361617	1					NAG	Neuroblastoma-amplified protein	NM_015909	A_23_P90752	-1.197	-0.958	-1.002	-0.9334	-0.653	-0.875	-1.347	-0.805	-1.001	-1.406	-1.203	-1.089	-1.287	-1.271	-1.19	-1.219	-0.945	-1.09	-1.219	-1.029	-1.339	-0.693	-1.615	-1.088	-0.93	-1.616	-1.311	-1.078	-1.311	-1.05	-1.25556
rs11962335	3.5e-23				1.10487	0.143878	0.143878	0.067054	0.133714	1							ENST00000314504	A_24_P92661	-0.118	0.097	0.163	0.369	0.35	-0.132	0.265	-0.008	-0.073	-0.151	-0.688	-0.376	-0.092	-0.693	-0.314	0.066	0.321	-0.373	-0.339	-0.065	0.298	-0.063	-0.091	0.244	-0.258	-0.466	-0.584	-0.089	-0.34	0.126	-0.04
rs3763013	3.56e-23	1			1.1471	0.197991	-0.197991	0.00157474	0	1					GPX3	Glutathione peroxidase 3 (plasma)	NM_002084	A_23_P133474	-0.917	-1.016	-1.016	-0.724	-0.908	-0.861	-0.635	-1.032	-0.866	-0.682	-0.86	-0.65	-0.567	-0.576	-0.645	-0.961	-0.966	-0.16	-0.594	-0.599	-0.508	-0.807	-0.532	-0.799	-1.021	-0.8271	-0.586	-0.889222	-0.913	-1.199	-0.837333
rs670523	4.22e-23	1		1	1.14787	0.198959	-0.198959	0.0309039	0.361617						RIT1	Ras-like without CAAX 1	NM_006912	A_23_P316601	0.863	0.777	0.914	0.741	0.809	0.906	1	0.582	1.205	1.341	1.215	1.023	1.328	1.433	1.431	1.552	1.387	0.995	0.958	1.392	1.36	0.7	1.783	1.05	1.382	1.312	1.461	1.157	1.068	1.192	1.085
rs6585308	5e-23	1			1.20769	0.272251	0.272251	0.00344495	0.361617						TRUB1	TruB pseudouridine (psi) synthase homolog 1 (E. coli)	NM_139169	A_23_P63908	-1.187	-0.708	-1.247	-0.922	-0.657	-1.082	-1.444	-0.752	-1.322	-1.633	-1.141	-1.569	-0.983	-1.769	-1.252	-1.244	-0.94	-1.572	-1.123	-1.212	-0.758	-1.191	-1.359	-1.349	-1.498	-1.628	-1.404	-1.006	-1.459	-1.133	-1.267
rs7719352	5.03e-23				1.06004	0.0841255	0.0841255	0.269698	0.361617	1					MGC15875	Hypothetical protein MGC15875	NM_153373	A_23_P41888	1.116	1.163	1.086	0.664	1.068	1.3	1.3	1.407	1.268	1.093	1.134	0.842	1.066	0.706	1.159	1.15	1.265	1.08	0.584	0.944	1.159	1.144	1.504	1.011	0.92	1.087	0.989	0.55	1.23	1.139	1.012
rs749860	5.3e-23	1			1.14917	0.200596	0.200596	0.0476253	0.0561014	1					TOSO	Regulator of Fas-induced apoptosis	NM_005449	A_23_P138125	1.428	0.728	1.253	1.211	1.21	1.381	0.46	1.586	1.47	1.145	0.886	0.823	0.468	0.301	0.754	0.549	1.13	0.935	0.535	0.672	0.534	1.458	0.6	0.365	0.778	0.625	0.471	0.684	0.674	0.834	0.532
rs12136407	5.32e-23	1	1		1.24245	0.313189	0.313189	0.00489517	0.361617						FREB	Fc receptor homolog expressed in B cells	NM_032738	A_23_P46039	0.367	0.471	0.735	0.679333	0.919	0.391	0.307	1.067	0.337	0.931	0.578	0.338	1.02389	0.616	0.491	0.273	0.864	0.138	0.313	0.447667	0.780625	0.56	0.877	-0.068	0.204	0.518	0.417	0.409375	0.5365	0.32	0.624833
rs2409517	5.32e-23	1			1.13042	0.176857	-0.176857	0.0182108	0.133714	1					MRPS6	Mitochondrial ribosomal protein S6	NM_032476	A_24_P365571	-0.677	-0.825	-0.885	-0.4	-0.628	-0.544	-0.732	-0.621	-0.829	-0.704	-0.865	-0.359	-0.343	-0.608	-0.326	-0.929	-0.45	-0.206	0.105	-0.545	-0.257	-0.68	-0.704	-0.679	-0.892	-0.828	-0.716	-0.481	-0.924	-0.917	-1.076
rs5980817	5.32e-23	1			1.0863	0.119428	0.119428	0.14057	0.775029						STARD8	START domain containing 8	NM_014725	A_23_P387630	-0.412	-0.127	-0.389	-0.267	-0.3309	-0.457	-0.3552	-0.412	-0.957	-0.746	-0.068	-0.772	-0.482	-0.463	-0.101	-0.436	-0.624	-0.292	-0.522	-0.246	-0.2685	-0.348	-0.2695	-0.402	-0.659	-0.413429	-0.351	-0.162	-0.351375	-0.555	-0.339875
rs7916364	5.32e-23	1			1.05871	0.0823118	0.0823118	0.106818	0.133714	1					KIAA1128	KIAA1128	NM_018999	A_23_P404108	0.794	0.71	0.967	0.84	0.81	0.96	0.604	0.958	0.794	0.778	0.67	0.617	0.993	0.558	0.689	0.655	0.868	0.661	0.71	0.796	0.732	0.926	0.804	0.752	0.773	0.904	0.601	0.84	0.779	0.86	0.821
rs3820677	5.32e-23	1			1.04064	0.0574667	-0.0574667	0.258842	0.775029	1					KIRREL	Kin of IRRE like (Drosophila)	NM_018240	A_23_P113994	0.091	-0.04	0.08	-0.069	-0.021	0.35	0.339	0.052	0.487	0.638	0.258	0.302	0.26	0.212	0.39	0.098	0.454	0.258	0.194	0.069	-0.044	0.296	0.484	0.027	0.286	0.651	0.318	0.134	0.527	0.273	0.449
rs4678958	7.32e-23	1			1.16042	0.214649	0.214649	0.00937497	0	1					UBP1	Upstream binding protein 1 (LBP-1a)	NM_014517	A_23_P211738	-0.408	0.167	0.07	-0.126	0.121	0.134	-0.185	-0.1	-0.132	-0.253	0.081	-0.447	-0.021	-0.328	-0.32	-0.137	-0.249	-0.526	-0.239	-0.489	-0.197	-0.119	-0.393	-0.051	-0.358	-0.262	-0.165	-0.152	-0.428	0.059	-0.074
rs1393082	8.48e-23	1			1.23736	0.307265	-0.307265	0.00219613	0.361617						H2AFY	H2A histone family, member Y	NM_004893	A_23_P70045	0.684	0.652	0.196	0.457	0.516	0.392	0.279	0.46	0.657	0.968	0.804	0.562	-0.287	0.889	0.358	0.935	0.401	0.515	0.245	0.991	0.543	0.436	0.747	0.724	0.855	1.082	1.026	1.154	0.778	0.506	0.562
rs9303681	1.17e-22				1.12599	0.171199	-0.171199	0.0253311	0.133714	1						Hypothetical gene supported by AK092922; AL831912	AK091492	A_32_P204624	0.17	0.052	0.19	0.322	0.16	0.594	0.173	0.253	0.448	0.424	0.171	0.205	0.585	-0.14	0.187	0.221	0.451	0.024	0.409	0.268	0.522	0.503	0.723	0.292	0.2501	0.302	0.251	0.261	0.399	0.32	0.083
rs2488314	1.47e-22	1			1.15748	0.210986	0.210986	0.0773259	0.775029						ITGB1	Integrin, beta 1 (fibronectin receptor, beta polypeptide, antigen CD29 includes MDF2, MSK12)	NM_002211	A_32_P95397	-0.606	-0.39	-0.532	-0.582	-0.705	-0.156	-0.517	-0.261	-0.659	-0.538	-0.235	-0.614	0.086	-0.675	0.059	-0.385	-0.153	-0.6	-0.085	-0.347	-0.004	-0.36	-0.284	-0.252	-0.668	-0.489	-0.419	0.47	-0.864	-0.504	-0.292
rs7604190	1.62e-22				1.14843	0.199661	0.199661	0.0537154	0.361617						RDH14	Retinol dehydrogenase 14 (all-trans and 9-cis)	NM_020905	A_23_P90911	-0.336	-0.144	-0.078	0.013	0.058	0.076	-0.436	-0.019	-0.309	-0.818	-0.317	-0.583	-0.107	-1.204	-0.356	-0.444	-0.319	-0.667	-0.508	-0.611	-0.3	-0.213	-0.621	-0.314	-0.522	-0.799	-0.803	-0.327	-0.448	-0.375	-0.496
rs530118	1.7e-22	1	1		1.0721	0.100433	-0.100433	0.420021	0.0561014	1					CCNDBP1	Cyclin D-type binding-protein 1	NM_037370	A_23_P26243	2.272	2.36	1.963	2.205	2.181	2.164	2.298	2.13	2.301	2.684	2.6	2.571	2.715	2.854	2.63	2.947	3.019	2.678	2.575	3.052	2.889	2.181	3.443	2.489	2.457	2.753	2.947	2.397	2.848	2.42	2.475
rs942715	2.52e-22	1		1	1.12867	0.17462	0.17462	0.0349268	0	1					TM7SF1	Transmembrane 7 superfamily member 1 (upregulated in kidney)	NM_003272	A_23_P46149	0.134	0.302	0.191	0.116556	0.162	0.592	0.074	0.222	0.379	-0.035	0.489	0.355	0.581	-0.285	0.096	0.891	0.111	0.51	0.249	0.170556	0.282	0.371	1.047	0.75	0.134	0.463625	0.379	0.541	0.379222	0.579	0.428556
rs6029273	2.92e-22				1.01943	0.0277608	0.0277608	0.827228	0	1					MAFB	V-maf musculoaponeurotic fibrosarcoma oncogene homolog B (avian)	NM_005461	A_23_P17345	2.119	2.83	2.427	2.222	2.56	2.344	2.144	2.816	1.712	2.14	3.291	2.881	2.355	2.6	2.256	2.763	2.482	2.908	2.335	2.252	2.582	1.879	2.748	2.959	2.247	2.617	2.452	2.696	2.766	1.883	2.439
rs2850104	3.18e-22	1			1.12202	0.166102	0.166102	0.0359556	0	1					HLCS	Holocarboxylase synthetase (biotin-[proprionyl-Coenzyme A-carboxylase (ATP-hydrolysing)] ligase)	NM_000411	A_23_P304991	-1.138	-1.189	-0.805	-1.18889	-0.952	-1.092	-0.633	-0.903	-1.448	-1.118	-1.349	-1.227	-1.169	-1.66	-0.951	-1.409	-0.928	-1.502	-1.07	-1.41056	-1.05	-0.958	-1.367	-1.282	-1.524	-1.262	-1.66	-1.02	-1.322	-1.193	-1.16756
rs12082398	3.18e-22	1			1.11547	0.157647	0.157647	0.137922	0.0561014	1					RUNX3	Runt-related transcription factor 3	NM_004350	A_23_P51231	2.493	2.323	2.751	2.455	2.479	2.779	2.564	2.551	2.333	2.884	2.336	2.288	2.615	1.841	2.417	1.881	2.57	2.382	2.794	2.305	2.331	2.604	2.172	2.188	2.162	2.371	1.905	2.272	2.398	2.376	2.335
rs1007051	3.18e-22	1			1.00786	0.0113023	-0.0113023	0.862922	0.775029	1					LEPREL1	Leprecan-like 1	NM_018192	A_23_P69179	-2.521	-2.905	-2.826	-2.85575	-2.849	-3.178	-2.597	-2.876	-3.174	-2.905	-2.954	-2.736	-3.003	-2.606	-2.966	-2.587	-2.883	-2.601	-2.733	-2.938	-2.739	-2.944	-2.935	-2.651	-2.84	-2.182	-2.918	-3.048	-3.074	-2.829	-2.63656
rs10499574	3.6e-22	1			1.20129	0.264586	-0.264586	0.0401481	0.0561014	1					SNX10	Sorting nexin 10	NM_013322	A_24_P98109	3.037	2.375	2.462	1.86	2.322	2.098	2.64	1.743	2.251	2.636	2.445	2.15	2.959	2.873	3	2.738	3.045	2.249	2.427	2.576	2.492	2.008	3.701	2.93	2.573	2.974	2.45	3.035	2.854	2.444	2.809
rs10947494	3.6e-22	1		1	1.08788	0.121525	-0.121525	0.109789	0.361617	1					NUDT3	Nudix (nucleoside diphosphate linked moiety X)-type motif 3	NM_006703	A_23_P93389	0.667	0.47	0.041	0.075	0.225	0.426	0.263	0.561	0.618	0.637	0.428	0.791	0.937	0.743	0.864	0.715	0.054	0.652	0.574	0.904	0.682	0.33	0.916	0.327	0.308	0.824	0.723	0.833	0.49	0.376	0.381
rs7959450	3.98e-22	1		1	1.09717	0.133784	0.133784	0.24033	0.0561014	1					SLC38A1	Solute carrier family 38, member 1	NM_030674	A_23_P363399	0.701	0.187	0.662	0.619	0.704	0.507	0.639	0.898	0.098	0.336	-0.329	0.174	0.529	-0.599	0.487	-0.185	0.823	-0.017	0.412	0.185	0.463	0.271	0.157	0.354	-0.096	-0.129	-0.515	0.655	-0.146	0.385	0.376
rs611048	4.1e-22				1.12098	0.164765	-0.164765	0.0532258	0	1					NNMT	Nicotinamide N-methyltransferase	NM_006169	A_23_P127584	-3.557	-3.858	-3.37	-3.433	-3.795	-3.785	-3.424	-3.661	-3.588	-3.238	-3.6	-3.274	-2.951	-3.196	-3.592	-3.799	-3.766	-2.82	-3.413	-3.402	-3.822	-3.431	-3.87	-3.478	-3.562	-3.47	-3.629	-4.07	-3.92	-3.636	-3.508
rs3739284	4.57e-22				1.06078	0.0851268	0.0851268	0.339609	0.133714	1					FBXO32	F-box protein 32	NM_058229	A_23_P82814	-0.365	-0.835	-0.361	-0.4834	-0.463	-0.343	-0.686	0.231	-0.581	-0.868	-0.749	-0.402	-0.451	-0.7353	-0.399	-0.907	-0.334	-0.611778	-0.16	-0.622667	-0.451778	-0.183	-0.852	-0.743	-0.546	-0.813667	-0.880556	-0.287	-0.813111	-0.415	-0.686333
rs2417182	5.28e-22	1			1.10177	0.139822	0.139822	0.0955852	0	1					LOH12CR1	Loss of heterozygosity, 12, chromosomal region 1	NM_058169	A_23_P334103	0.017	0.07	0.195	-0.0326	-0.04	0.234	-0.304	0.099	0.241	0.372	-0.009	-0.029	0.615	0.178	0.288	0.156	-0.095	-0.33	0.01	-0.1269	-0.064	0.109	0.452	0.092	0.025	0.067	-0.042	0.06	-0.0981	0.084	0.0565
rs14234	6.29e-22				1.1364	0.184473	0.184473	0.00352931	0.361617	1							I_2001108	A_32_P10100	-1.13	-0.8	-1.115	-1.219	-0.854	-1.092	-1.487	-1.07	-1.281	-1.16	-1.083	-1.426	-1.24	-1.672	-1.185	-0.939	-1.203	-1.443	-1.14	-1.388	-1.361	-0.993	-1.07	-1.084	-1.058	-1.173	-1.105	-0.989	-1.116	-1.187	-0.871
rs11638255	6.66e-22				1.13774	0.186173	-0.186173	0.0181385	0	1					MtFMT	Methionyl-tRNA formyltransferase, mitochondrial	NM_139242	A_23_P117727	-0.381	-0.449	-0.489	-0.2946	-0.191	-0.483	-0.072	-0.324	-0.442	0.006	-0.396	-0.112	-0.065	0.097	0.022	-0.232	-0.627	-0.13	0.016	-0.203	-0.1557	-0.15	0.223	-0.216	-0.35	-0.33675	-0.073	0.051	-0.032	-0.388	-0.3196
rs12692550	6.78e-22	1			1.23338	0.302623	-0.302623	0.00876088	0	1					BAZ2B	Bromodomain adjacent to zinc finger domain, 2B	NM_013450	A_23_P120048	2.417	2.417	2.656	1.95314	2.491	2.373	2.489	1.503	2.969	2.582	2.638	2.236	2.732	2.791	2.315	2.949	2.981	2.536	2.412	2.71444	2.353	2.509	3.72	3.115	2.632	3.02	2.7203	2.634	2.86413	2.445	2.51229
rs835310	7e-22		1		1.05666	0.0795157	-0.0795157	0.32436	0.775029	1					UGT2B10	UDP glycosyltransferase 2 family, polypeptide B10	NM_001075	A_23_P7342	-0.24	-0.247	-0.341	-0.076	-0.457	-0.385	-0.257	-0.694	-0.343	-0.232	-0.155	0.042	-0.529	-0.015	-0.425	-0.236	-0.829	-0.177	-0.173	-0.109	-0.338	-0.639	-0.957	-0.407	-0.715	-0.231	-0.091	-0.413	-0.335	-0.267	-0.126
rs3744375	7.12e-22	1	1		1.06797	0.0948767	0.0948767	0.177794	0	1					ABC1	Amplified in breast cancer 1	NM_022070	A_23_P77965	-1.244	-0.838	-1.263	-0.872714	-0.8882	-1.082	-1.256	-0.973	-1.395	-1.402	-0.955	-1.006	-1.638	-1.13	-1.366	-1.201	-1.228	-0.973	-0.953	-0.897	-1.063	-1.097	-1.429	-1.038	-0.471	-1.226	-1.102	-1.342	-1.19625	-1.268	-1.182
rs1062038	7.16e-22	1			1.09809	0.134994	-0.134994	0.072591	0.775029	1					SH3BP3	SH3-domain binding protein 3	NM_022473	A_23_P77310	0.784	0.544	0.341	0.504	0.459	0.81	0.674	0.661	0.984	0.647	0.61	0.845	0.937	0.684	0.827	0.892	1.115	0.866	0.682	1.287	1.038	0.617	1.313	0.669	1.17	1.057	0.891	0.929	1	0.604	0.691
rs1437388	1.13e-21				1.11181	0.152916	0.152916	0.166093	0.775029						KIAA1212	KIAA1212	NM_018084	A_24_P20120	-0.623	0.229	-0.763	-0.774	-0.178	-0.356	-0.895	-0.527	-0.927	-1.082	-0.249	-1.216	-0.497	-0.737	-0.569	-0.398	-0.804	-0.759	-0.571	-0.727	-0.294	-0.274	-0.119	-0.123	-0.587	-0.852	-0.414	0.056	-0.15	-0.961	-0.335
rs11900584	1.41e-21				1.02893	0.0411471	0.0411471	0.652101	0.361617	1					EIF3S5	Eukaryotic translation initiation factor 3, subunit 5 epsilon, 47kDa	NM_003754	A_23_P142776	-0.205	0.088	0.047	0.079	0.246	0.08	-0.186	0.157	-0.026	-0.241	-0.352	-0.028	-0.274	-0.219	-0.125	-0.189	-0.063	0.058	-0.209	-0.252	-0.148	0.177	-0.345	-0.266	-0.538	-0.776	-0.459	-0.284	-0.279	-0.103	-0.559
rs7276524	1.79e-21	1			1.26983	0.344631	-0.344631	0.00916621	0	1					KRTAP8-1	Keratin associated protein 8-1	NM_175857	A_23_P312932	1.265	1.036	0.978	0.519	0.776	0.831	1.966	1.473	1.278	1.08	1.165	1.258	1.45	1.915	1.562	1.498	1.368	2.014	1.359	1.274	1.002	1.345	1.788	1.977	1.785	1.717	1.254	1.494	2.041	1.378	1.311
rs3785956	1.79e-21			1	1.24252	0.313264	-0.313264	0.00296571	0	1					EVI2A	Ecotropic viral integration site 2A	NM_001003927	A_23_P78092	2.463	2.709	2.369	2.32	2.944	2.606	2.856	2.197	2.83	2.568	2.801	2.46	2.835	2.515	2.578	2.695	3.307	2.832	2.682	2.858	3.083	2.246	3.552	2.53	2.82	3.06	2.777	3.311	3.078	2.512	2.77
rs7647271	1.79e-21	1			1.23183	0.300804	-0.300804	0.000229528	0.775029						PRKCD	Protein kinase C, delta	NM_212539	A_23_P144054	1.873	1.725	1.849	2.203	1.676	2.107	1.832	1.482	2.252	2.008	2.061	2.044	1.645	2.18	2.266	2.021	2.144	2.287	1.589	2.552	1.952	1.655	1.946	1.694	2.602	2.118	2.375	2.216	2.137	1.879	1.951
rs3790433	1.8e-21	1			1.23494	0.304445	0.304445	0.00279504	0	1					LEPR	Leptin receptor	NM_017526	A_24_P148094	0.165	0.696	0.433	0.161	0.008	0.483	0.488	-0.002	0.07	-0.404	0.773	0.501	0.019	0.025	0.354	0.275	0.511	0.604	0.751	0.471	-0.111	0.334	0.629	1.041	0.842	0.491	0.196	-0.008	0.218	0.455	0.576
rs2307279	1.84e-21	1	1		1.28926	0.366548	0.366548	0.000101442	0	1					PLA2G4C	Phospholipase A2, group IVC (cytosolic, calcium-independent)	NM_003706	A_23_P50508	0.524	0.486	0.458	0.758	0.348	0.513778	0.529	0.403	0.371	0.535	0.605	0.439	0.418857	0.171	0.196	0.324	0.428	0.233	0.194	0.743	0.258571	0.973	0.634	0.181	0.922	0.54975	0.32	0.216	0.454	0.344	0.798
rs2182457	2.18e-21				1.15191	0.204031	0.204031	0.075404	0.361617							CDNA FLJ13267 fis, clone OVARC1000964	AK023329	A_24_P673786	2.271	2.323	2.288	2.021	2.38	2.278	2.462	2.379	1.934	2.553	2.247	1.94	2.482	1.494	2.567	2.737	2.585	1.93	2.11	2.306	2.44	2.215	2.59	2.48	2.339	2.25	1.94	2.389	2.203	2.349	2.444
rs3856123	2.25e-21	1			1.16429	0.219449	-0.219449	0.131664	0.133714	1					NPL	N-acetylneuraminate pyruvate lyase (dihydrodipicolinate synthase)	NM_030769	A_23_P381431	2.959	2.818	3.148	2.727	2.704	3.058	3.117	2.228	3.555	3.756	2.625	3.116	3.955	3.704	3.581	3.312	3.868	3.405	2.805	3.631	3.4028	3.131	4.345	2.904	3.711	3.99433	3.313	3.414	3.7554	3.017	3.41322
rs800335	2.26e-21	1	1		1.03978	0.0562745	0.0562745	0.635812	0.0561014	1					CD81	CD81 antigen (target of antiproliferative antibody 1)	NM_004356	A_23_P13425	-1.415	-1.386	-0.882	-1.051	-1.276	-0.923	-1.358	-0.76	-1.114	-1.408	-1.289	-0.977	-1.661	-1.342	-1.538	-1.697	-1.551	-1.206	-0.985	-1.404	-1.635	-0.963	-2.359	-1.363	-1.342	-1.835	-1.883	-1.559	-1.663	-1.435	-1.581
rs3733156	2.32e-21				1.21397	0.279735	-0.279735	0.0346983	0.361617						ABHD5	Abhydrolase domain containing 5	NM_016006	A_23_P250294	1.96	1.679	1.374	1.703	1.775	1.792	2.134	1.379	2.206	2.997	2.316	2.21	2.603	2.653	2.654	2.51	2.81	1.887	1.919	2.842	2.24	1.558	3.495	2.28	2.17	2.845	2.467	2.337	2.278	1.722	2.027
rs12260234	2.38e-21	1			1.0531	0.0746412	0.0746412	0.258566	0.0561014	1					PWWP2	PWWP domain containing 2	AK096940	A_23_P374389	0.081	-0.079	0.079	0.202	-0.042	0.345	-0.168	0.096	0.024	-0.209	-0.125	0.287	-0.161	-0.105	-0.167	-0.246	0.133	0.194	-0.128	0.255	0.005	-0.186	-0.259	-0.062	0.061	-0.074	-0.089	-0.296	-0.118	-0.139	-0.095
rs627079	3.1e-21	1	1		1.25518	0.327896	-0.327896	0.000224831	0						PPFIA1	Protein tyrosine phosphatase, receptor type, f polypeptide (PTPRF), interacting protein (liprin), alpha 1	NM_003626	A_23_P75516	0.29	-0.217	-0.144	0.279	-0.008	-0.097	-0.318	-0.126	-0.081	-0.012	-0.009	0.269	-0.487	0.398	-0.156	0.023	0.228	0.261	0.205	0.469	-0.007	-0.322	0.205	0.026	-0.299	-0.108	0.109	0.744	-0.133	-0.214	-0.138875
rs6051510	4.17e-21		1		1.02867	0.0407765	0.0407765	0.437595	0.361617	1					VPS16	Protein tyrosine phosphatase, receptor type, A	NM_080840	A_23_P28869	-0.034	-0.039	0.233	-0.185	-0.061	-0.043	-0.087	0.054	-0.242	-0.139	-0.294	-0.315	-0.06	-0.124	-0.117	0.044	-0.202	-0.314	-0.183	-0.238	-0.279	-0.141	-0.142	-0.145	-0.289	-0.147	-0.309	-0.001	-0.146	-0.153	-0.217
rs2472649	4.31e-21				1.11375	0.155431	0.155431	0.0667392	0.133714						CXCL5	Chemokine (C-X-C motif) ligand 5	NM_002994	A_24_P277367	1.502	1.042	1.104	0.955	1.009	0.942	1.672	1	1.036	1.352	1.862	1.515	1.382	1.572	1.491	1.333	1.204	1.509	1.202	1.321	1.118	1.087	1.803	1.481	1.105	1.76	1.172	1.068	0.961	1.36	1.858
rs198688	5.36e-21	1			1.06181	0.0865275	0.0865275	0.352226	0.775029						PSCDBP	Pleckstrin homology, Sec7 and coiled-coil domains, binding protein	NM_004288	A_23_P90626	3.946	3.823	4.031	3.296	4.054	3.948	4.127	4.216	4.021	4.293	3.952	3.812	3.906	3.6	4.228	4.111	4.202	4.091	3.76	3.546	3.573	3.768	4.606	3.755	4.385	4.521	3.991	4.174	4.452	4.225	4.332
rs8045409	5.82e-21	1			1.19561	0.257745	-0.257745	0.000678059	0	1					ZDHHC7	Zinc finger, DHHC domain containing 7	NM_017740	A_24_P373297	1.333	1.389	0.779	0.912	1.103	1.047	1.301	1.037	1.041	1.524	1.364	1.363	1.168	1.741	1.88	1.402	1.331	1.268	1.188	1.653	1.722	1.038	1.795	1.294	1.559	1.59	1.565	1.464	1.518	0.991	1.143
rs3736732	6.25e-21	1			1.21186	0.27722	-0.27722	0.00617248	0	1					ELOVL5	ELOVL family member 5, elongation of long chain fatty acids (FEN1/Elo2, SUR4/Elo3-like, yeast)	NM_021814	A_23_P156497	1.143	0.717	0.99	0.978	0.538	0.887	1.262	0.677	1.095	1.198	1.068	1.166	1.464	1.556	1.686	1.157	1.284	1.345	1.209	1.319	1.28	0.904	1.996	1.455	1.374	1.302	1.166	1.512	1.092	0.876	1.043
rs832552	7.18e-21	1			1.19331	0.254973	0.254973	0.030725	0.361617						MAP3K1	Mitogen-activated protein kinase kinase kinase 1	XM_042066	A_23_P41796	2.268	2.164	2.144	1.264	2.033	2.139	1.458	1.665	2.239	2.48	1.989	1.412	2.02	1.455	1.428	1.977	1.831	1.545	1.418	1.366	1.077	1.988	2.344	2.374	2.099	2.46757	1.849	2.136	2.29	2.196	2.31729
rs1545299	8e-21				1.14046	0.18961	0.18961	0.0154184	0.0561014	1					FLJ11200	Hypothetical protein FLJ11200	NM_018359	A_23_P41437	-0.382	-0.509	-0.375	-0.619	-0.394	-0.532	-0.367	-0.265	-0.867	-0.802	-0.8	-0.854	-0.069	-1.306	-0.421	-0.745	-0.193	-0.789	-0.619	-0.826	-0.254	-0.406	-0.37	-0.652	-0.903	-1.023	-1.042	-0.237	-0.836	-0.556	-0.602
rs3024676	8.89e-21	1			1.13146	0.178182	-0.178182	0.164339	0.775029						IL4R	Interleukin 4 receptor	NM_000418	A_23_P129556	3.17	2.787	2.994	2.801	2.819	3.103	3.01	2.956	3.19	2.655	3.304	2.698	2.919	3.692	3.573	3.786	3.838	3.201	2.736	3.421	2.861	2.946	3.209	3.269	4.02	3.092	3.135	3.275	3.729	3.76	3.266
rs574192	9.03e-21	1			1.01818	0.0259863	0.0259863	0.700031	0.775029	1					MAPRE2	Microtubule-associated protein, RP/EB family, member 2	NM_014268	A_23_P418015	0.994	0.651	0.539	0.482	0.546	0.534	0.416	0.924	0.214	0.659	0.353	0.695	0.804	0.766	0.705	0.58	0.625	0.452	0.93	0.671	0.484	0.889	0.784	0.297	0.292	0.346	0.401	1.327	0.319	0.602	0.405
rs3015988	9.44e-21	1			1.28234	0.358776	-0.358776	0.00350946	0.133714	1					PAK1	P21/Cdc42/Rac1-activated kinase 1 (STE20 homolog, yeast)	NM_002576	A_23_P75989	1.679	1.727	1.405	1.684	1.457	1.557	1.092	1.135	2.102	1.445	1.997	1.857	1.081	2.266	1.639	1.82	1.992	2.377	1.635	2.151	1.557	1.36	1.98	1.373	1.775	1.818	1.866	2.147	1.91	1.344	1.341
rs9679465	9.44e-21				1.22931	0.297843	-0.297843	0.000710494	0	1					MTCBP-1	Membrane-type 1 matrix metalloproteinase cytoplasmic tail binding protein-1	NM_018269	A_32_P52911	-0.048	-0.019	0.131	0.122	0.26	0.044	0.085	-0.012	-0.328	-0.024	-0.083	0.198	0.812	0.135	-0.033	0.601	-0.199	0.197	0.206	0.248	0.268	0.119	0.574	-0.227	-0.45	0.097	0.229	0.225	0.129	0.063	-0.529
rs413028	9.44e-21	1			1.22774	0.296009	0.296009	0.0446503	0						DOCK10	Dedicator of cytokinesis 10	AK000227	A_23_P16722	2.771	2.69	2.984	2.624	2.761	3.428	2.553	3.06	3.39	2.616	2.383	2.374	3.465	1.782	2.482	2.193	3.112	2.574	2.62	2.127	2.66756	2.902	2.784	2.545	2.867	2.95283	1.979	2.954	2.551	2.796	2.961
rs7484445	9.44e-21	1			1.17325	0.23051	0.23051	0.145395	0	1					CD69	CD69 antigen (p60, early T-cell activation antigen)	NM_001781	A_23_P87879	-0.14	-0.42	0.46	-0.22	0.02	0.09	-0.06	1.31	-0.66	-0.01	-0.13	-0.5	0.12	-1.39	0	0.75	-0.12	-0.48	-0.16	-0.84	-0.23	0.12	-0.57	-0.2	-0.61	-0.34	-1.08	-0.22	-0.32	0.15	-0.53
rs2281458	9.44e-21	1			1.07958	0.110467	-0.110467	0.252288	0.361617	1					TNFRSF21	Tumor necrosis factor receptor superfamily, member 21	NM_014452	A_23_P30666	-1.574	-0.919	-1.426	-1.226	-0.996	-1.286	-1.209	-1.696	-1.318	-1.07	-0.903	-1.026	-1.764	-0.889	-1.342	-1.008	-1.64	-1.319	-1.255	-1.032	-0.952	-1.247	-1.212	-1.016	-1.308	-1.062	-0.978	-1.366	-1.023	-1.164	-1.104
rs9517774	1.3e-20	1		1	1.27705	0.35281	-0.35281	0.000183232	0.133714						TM9SF2	Transmembrane 9 superfamily member 2	NM_004800	A_24_P210399	0.51	0.048	-0.217	0.53	-0.08	0.251	0.817	0.107	0.264	0.104	0.247	0.728	1.015	0.916	0.826	0.635	0.621	0.938	0.769	1.056	0.585	-0.031	1.049	0.646	0.628	0.485	0.369	0.919	0.209	-0.075	-0.043
rs1408579	1.3e-20				1.13951	0.18841	-0.18841	0.00622872	0.775029						SPFH1	SPFH domain family, member 1	NM_006459	A_23_P202029	-1.102	-0.789	-1.162	-1.038	-1.199	-1.343	-0.845	-0.613	-1.401	-1.034	-1.099	-1.185	-0.718	-1.336	-1.075	-0.912	-0.883	-1.055	-0.964	-0.403	-1.075	-0.925	-0.475	-0.718	-1.08	-0.756	-1.104	-0.651	-0.713	-1.08	-0.746
rs6943507	1.41e-20				1.17391	0.231325	-0.231325	0.032314	0	1							I_963210	A_23_P159211	-0.094	0.24	0.61	0.1572	-0.123	-0.143	0.103	-0.0258889	-0.36	-0.349	-0.025	0.564	0.033	0.253	-0.259	1.48	-0.194	0.0255	0.479	0.2516	0.153333	0.07	-0.0836667	0.357	-0.048	0.101857	0.216	0.074	0.003875	0.2	0.067
rs2478523	1.81e-20				1.05436	0.0763627	-0.0763627	0.307809	0.361617						AGT	Angiotensinogen (serine (or cysteine) proteinase inhibitor, clade A (alpha-1 antiproteinase, antitrypsin), member 8)	NM_000029	A_23_P115261	-4.114	-3.912	-3.557	-3.737	-3.907	-4.022	-3.356	-3.925	-3.7	-3.466	-3.67	-3.201	-3.85	-3.144	-4.1	-3.983	-3.705	-3.153	-3.429	-3.481	-4.063	-3.723	-3.738	-3.395	-3.623	-3.692	-3.566	-4.173	-3.956	-3.784	-3.566
rs2057168	1.85e-20				1.06937	0.0967637	-0.0967637	0.372547	0.361617						C20orf40	Chromosome 20 open reading frame 40	AF165185	A_23_P362719	0.441	0.69	-0.621	0.142889	0.16	-0.388	0.448	0.046	-0.526	-0.236	0.197	0.208	1.222	0.251	0.554	0.375	0.263	0.155	0.315	0.133	0.243	-0.425	1.102	0.627	-0.651	0.114	0.257	0.398	0.186444	-0.102	0.057875
rs1571142	2.27e-20				1.06639	0.0927349	0.0927349	0.27273	0.361617	1					SIAT7F	Sialytransferase 7 ((alpha-N-acetylneuraminyl 2,3-betagalactosyl-1,3)-N-acetyl galactosaminide alpha-2,6-sialytransferase) F	NM_013443	A_23_P315892	-0.19	-0.78	-0.25	-0.11	-0.388	0.071	-0.544	0.096	-0.414	-0.556	-0.668	-0.284	-0.662	-0.627	-0.571	-0.792	-0.315	-0.439	-0.349	-0.254	-0.372	-0.207	-0.768	-0.487	-0.286	-0.494	-0.747222	-0.421	-0.815	-0.55	-0.492333
rs2281100	2.55e-20	1			1.44183	0.527902	0.527902	0.0537965	0.0561014						LGALS2	Lectin, galactoside-binding, soluble, 2 (galectin 2)	NM_006498	A_23_P120902	3.571	4.838	3.646	3.794	2.22	2.929	2.227	2.304	2.363	2.929	3.448	1.669	3.779	3.801	3.981	1.497	3.16	2.465	3.219	2.15	2.989	3.062	4.735	4.674	2.649	4.449	4.398	4.368	4.263	1.603	3.865
rs3756973	2.67e-20	1			1.1476	0.198616	-0.198616	0.167991	0	1					VNN2	Vanin 2	NM_078488	A_23_P122724	6.077	5.209	5.592	5.462	5.643	5.88	5.78	5.271	6.284	6.104	5.754	5.728	6.138	5.711	6.414	6.054	6.347	5.536	5.27	6.077	5.642	5.428	6.776	5.925	6.223	6.619	6.593	6.44	6.642	6.233	6.035
rs3766921	2.82e-20	1			1.03541	0.050198	0.050198	0.272255	0.361617	1					SHC1	SHC (Src homology 2 domain containing) transforming protein 1	NM_003029	A_23_P200443	-1.201	-1.21	-0.986	-1.326	-1.174	-0.969	-1.363	-0.926	-1.108	-0.92	-0.955	-1.002	-1.227	-1.288	-1.18	-1.107	-1.136	-1.028	-1.11	-1.211	-1.785	-0.881	-1.28	-1.245	-0.93	-1.119	-1.025	-1.178	-1.289	-1.024	-1.275
rs4338418	2.92e-20	1			1.01578	0.0225926	0.0225926	0.734899	0.775029	1					RAB7L1	RAB7, member RAS oncogene family-like 1	NM_003929	A_24_P234094	0.657	0.519	0.658	0.327	0.577	0.827	0.488	0.313	0.519	0.604	0.399	0.517	0.603	0.379	0.674	0.216	0.728	0.563	0.663	0.135	0.726	0.656	0.699	0.432	0.055	0.21	0.206	0.828	0.484	0.32	0.402
rs719667	2.99e-20				1.11706	0.159706	-0.159706	0.00361652	0.133714	1					CHCHD5	Coiled-coil-helix-coiled-coil-helix domain containing 5	AK096990	A_24_P922414	0.277	0.231	0.379	0.457	0.145	0.603	0.923	0.276	0.749	0.624	0.436	0.467	0.383	0.652	0.592	0.302	0.562	0.594	0.38	0.755	0.464	0.546	0.584	0.757	0.684	0.684	0.381	0.426	0.811	0.296	0.653
rs446791	3.16e-20	1			1.21879	0.285451	-0.285451	0.0123452	0.133714	1					NMI	N-myc (and STAT) interactor	NM_004688	A_23_P154235	3.09	3	3.91	2.99	3.29	2.96	3.13	2.58	3.31	3.42	3.74	3.14	3.39	3.38	3.68	3.5	3.54	3.3	3.57	3.39	3	2.89	4.09	3.47	3.25	3.36	3.35	3.61	3.4	2.91	3.32
rs13142860	3.2e-20	1			1.26678	0.341161	-0.341161	0.00426529	0	1					PAPSS1	3'-phosphoadenosine 5'-phosphosulfate synthase 1	NM_005443	A_23_P144465	0.257	0.497	0.545	0.16	-0.311	0.392	1.11	0.103	-0.128	0.467	0.272	0.121	0.893	0.551	0.553	0.521	0.101	0.553	0.297	-0.25	0.771	0.391	0.582	0.352	0.017	0.603	-0.12	1.045	0.351	0.91	0.05
rs9957	3.22e-20	1			1.0701	0.0977471	0.0977471	0.241762	0.361617	1					KIAA0676	KIAA0676 protein	NM_015043	A_24_P17722	-0.528	-0.594	-0.417	-0.392	-0.757	-0.329	-0.937	-0.884	-0.546	-0.684	-0.335	-0.514	-1.189	-0.45	-0.356	-0.636	-0.851	-0.426	-0.466	-0.263	-0.466	-0.375	-1.045	-1.479	-0.625	-0.975	-0.918	-0.283	-0.655	-0.738	-0.551
rs139271	3.22e-20				1.04682	0.0660137	0.0660137	0.491038	0	1					APOBEC3F	Apolipoprotein B mRNA editing enzyme, catalytic polypeptide-like 3F	NM_145298	A_23_P357101	0.441	0.16	0.852	0.674	0.187	0.797	-0.055	0.348	0.113	-0.033	-0.087	0.24	-0.34	0.045	0.217	0.274	-0.172	0.456	0.5	0.234	0.4	0.465	-0.187	-0.647	0.012	-0.058	-0.184	0.445	-0.152	-0.096	-0.068
rs11022217	3.51e-20	1			1.09654	0.132953	-0.132953	0.341555	0	1					MICAL2	Flavoprotein oxidoreductase MICAL2	NM_014632	A_23_P24843	1.252	0.423	0.319	0.034	0.324	0.749	1.364	0.633	1.131	1.333	0.673	0.792	1.034	1.079	1	0.758	1.133	0.915	0.356	1.611	1.495	0.778	2.127	1.077	1.776	1.263	1.083	1.08	1.618	0.658	0.741
rs12449157	3.69e-20	1			1.11215	0.153349	-0.153349	0.0157534	0.361617	1					MGC11335	Hypothetical protein MGC11335	NM_030819	A_23_P3574	-0.338	-0.492	-0.272	-0.263	-0.381	0.09	-0.135	-0.127	0.202	-0.162	-0.567	-0.187	-0.279	0.307	-0.08	0.012	-0.246	0.007	-0.437	0.149	-0.298	0.059	-0.075	-0.01	0.414	0.247	-0.091	-0.452	0.046	-0.017	-0.377
rs7901617	4.44e-20				1.01191	0.0170863	0.0170863	0.773174	0.775029	1							NM_001035260	A_23_P75255	0.045	0.135	0.045	-0.237	0.013	0.056	-0.097	0.08	-0.101	0.107	0.065	-0.226	0.669	0.027	0.489	0.098	-0.042	-0.085	0.033	-0.07	0.149	0.144	0.623	0.302	-0.084	0.095	-0.116	0.481	0.178	-0.008	0.069
rs747949	4.72e-20				1.2455	0.31672	0.31672	0.000117222	0.775029						RPS21	Ribosomal protein S21	BC018140	A_24_P280803	-0.633	-0.399	-0.36	-0.677	-0.323	-0.502	-0.631	-0.407	-0.454	-0.351	-0.747	-1.068	-0.328	-1.207	-0.573	-0.492	-0.516	-1.342	-0.935	-1.037	-1.003	-0.222	-0.504	-0.483	-0.572	-0.476	-0.86	-1.002	-0.546	-0.321	-0.263
rs11103462	4.72e-20	1		1	1.17514	0.232837	-0.232837	0.0251107	0.775029	1					RXRA	Retinoid X receptor, alpha	NM_002957	A_23_P423197	2.24	1.585	1.735	1.571	1.163	2.021	2.022	1.417	2.273	2.505	1.483	2.278	1.559	2.521	1.91	1.865	2.213	2.348	1.639	2.527	2.062	1.639	2.69	2.062	2.391	2.48	2.196	2.38	2.14	1.636	2.034
rs2139063	4.72e-20				1.13849	0.187124	-0.187124	0.0169175	0.0561014	1							NM_001033582	A_23_P51187	0.281	0.135	-0.027	0.061	0.291	-0.058	0.255	0.284	0.177	0.615	-0.242	0.034	0.224	0.352	0.463	0.82	0.504	-0.111	0	0.28	0.628	-0.008	0.792	-0.092	0.285	0.58	-0.07	0.353	0.528	0.235	-0.193
rs2502806	4.72e-20				1.06369	0.0890784	0.0890784	0.126393	0.775029	1					PPOX	Protoporphyrinogen oxidase	NM_000309	A_23_P201400	-0.861	-0.568	-0.556	-0.218	-0.534	-0.367	-0.601	-0.46	-0.466	-0.734	-0.848	-0.686	-0.493	-0.978	-0.73	-0.856	-0.642	-0.856	-0.736	-0.617	-0.737	-0.431	-0.811	-0.504	-0.987	-0.728	-0.818	-1.064	-0.666	-0.597	-0.781
rs10939494	5.54e-20				1.16538	0.220802	-0.220802	0.00771473	0	1					KIAA1327	KIAA1327 protein	AB037748	A_23_P429689	1.947	1.436	1.435	1.358	1.498	1.664	1.911	1.473	2.107	1.965	1.827	1.67	2.102	1.937	2.203	1.826	1.968	1.667	1.77	1.915	1.913	1.552	2.56	1.973	1.828	2.311	2.157	2.331	1.95	1.713	1.841
rs2272300	5.9e-20	1			1.1231	0.167482	0.167482	0.00405783	0.775029						ITGB7	Integrin, beta 7	NM_000889	A_23_P76529	-1.49	-1.258	-1.057	-1.123	-1.493	-1.436	-1.607	-1.432	-1.602	-1.606	-1.521	-1.238	-1.672	-1.453	-1.444	-1.549	-1.366	-1.332	-1.212	-1.671	-1.624	-1.315	-1.979	-1.568	-1.901	-1.511	-1.736	-1.694	-1.639	-1.369	-1.385
rs2301862	6.04e-20	1			1.13827	0.186844	0.186844	0.0128779	0	1					CXorf26	Chromosome X open reading frame 26	NM_016500	A_23_P217785	-0.524	-0.554	-0.178	-0.35	-0.418	-0.222	-0.444	-0.087	-0.304	-0.546	-0.665	-0.333	-0.845	-0.436	-0.553	-0.627	-0.317	-0.364	-0.311	-0.398	-0.229	-0.19	-0.633	-0.459	-0.577	-0.493571	-0.679	-0.095	-0.609	-0.526	-0.446375
rs1736681	7.08e-20	1			1.26234	0.336104	0.336104	0.0264073	0	1					ITM2A	Integral membrane protein 2A	NM_004867	A_23_P171074	-0.011	-0.56	-0.047	0.001	-0.301	-0.097	-0.434	0.561	-0.416	-0.657	-0.575	-0.497	-0.444	-1.601	-0.471	-0.055	0.091	-0.656	-0.281	-0.367	-0.852	0.178	-0.67	-0.442	-0.428	-0.836	-0.911	-0.129	-0.075	-0.107	-0.055
rs3744802	7.08e-20	1	1		1.24945	0.321292	-0.321292	0.031881	0	1					USP36	Ubiquitin specific protease 36	NM_025090	A_23_P352957	-0.208	0.472	0.82	0.499	1.212	0.579	-0.462	0.358111	-0.631	0.931	0.05	0.087	1.19	-0.33	0.183	0.913	0.531	0.52	0.277	0.29025	0.282	0.845	0.692	-0.1	-0.382	0.268	-0.103	0.042	0.331	0.623	0.264667
rs925525	7.08e-20	1			1.10108	0.138916	0.138916	0.0646078	0	1					KIAA0528	KIAA0528 gene product	NM_014802	A_23_P367628	0.967	0.84	0.375	0.794	0.647	0.513	0.996	0.529	0.45	0.56	0.738	0.508	0.501	0.375	0.326	0.461	0.341	0.291	0.761	1.094	0.626	0.303	0.688	0.554	0.471	0.609	0.417	0.925	0.113	0.296	0.662
rs17494441	7.08e-20	1			1.10043	0.138064	0.138064	0.0695853	0	1					WDSAM1	WD repeat and SAM domain containing 1	NM_152528	A_23_P108657	0.297	-0.132	-0.514	-0.176	0.013	-0.051	-0.079	-0.125	-0.587	-0.371	-0.119	-0.039	0.225	-0.176	-0.01	-0.232	0.131	-0.103222	0.094	-0.084	-0.044	-0.029	0.01	-0.07	-0.0839	-0.2144	-0.312	0.175	0.058	-0.314	0.164
rs6594908	7.08e-20				1.09228	0.127337	0.127337	0.0089143	0	1					APG12L	APG12 autophagy 12-like (S. cerevisiae)	NM_004707	A_23_P20970	0.056	0.238	0.282	-0.069	0.207	0.105	0.296	-0.036	0.041	0.122	0.102	-0.043	0.524	0.338	0.447	0.337	0.279	-0.038	0.359	0.09	0.23	0.241	0.783	0.53	0.164	0.179	0.04	0.343	0.244	0.123	0.296
rs1427297	7.34e-20	1			1.17609	0.233996	0.233996	0.0954803	0	1					ZFHX1B	Zinc finger homeobox 1b	NM_014795	A_23_P142560	2.094	2.786	2.503	1.575	2.172	2.554	2.441	1.868	2.256	2.661	2.802	2.052	3.45	2.144	2.439	2.325	1.914	2.23	2.587	1.729	2.044	2.588	3.298	3.184	2.615	2.891	2.471	2.96	2.937	2.311	2.67283
rs606384	7.62e-20	1			1.19703	0.259461	0.259461	0.0495144	0	1					EMR1	Egf-like module containing, mucin-like, hormone receptor-like 1	NM_001974	A_23_P27556	1.644	2.266	1.991	1.542	1.103	1.628	1.815	1.293	1.612	0.477	1.611	1.745	2.288	1.544	1.917	2.33	1.68	2.274	1.843	1.683	1.825	1.229	1.77	2.222	2.178	1.264	1.766	1.46	2.152	1.623	2.042
rs7583367	7.77e-20				1.26319	0.337076	0.337076	0.0207669	0.775029	1					FHL2	Four and a half LIM domains 2	NM_201556	A_23_P108751	-3.84756	-3.829	-4.065	-3.4855	-3.967	-4.163	-3.4976	-3.881	-4.128	-3.974	-3.306	-3.986	-3.409	-3.662	-3.214	-3.47	-4.236	-3.526	-3.285	-3.605	-3.69857	-4.067	-4.115	-3.529	-3.7807	-4.026	-3.81	-3.86125	-4.02257	-3.88	-3.013
rs2445837	8.6e-20				1.27594	0.351563	0.351563	0.0012843	0	1					SPIB	Spi-B transcription factor (Spi-1/PU.1 related)	NM_003121	A_23_P39067	0.787	0.671	1.095	1.078	0.834	1.108	0.513	1.239	1.029	1.262	0.588	0.61	1.696	0.784	0.89	0.566	1.235	0.786	0.431	0.758	1.033	0.845	1.029	0.668	0.714	0.777	0.613	0.765	0.759	0.576	1.111
rs4898519	8.79e-20			1	1.04556	0.0642745	-0.0642745	0.542127	0.0561014	1					TROAP	Trophinin associated protein (tastin)	NM_005480	A_23_P150935	-1.524	-1.376	-1.635	-1.018	-1.448	-2.27	-1.238	-1.764	-1.764	-1.291	-0.82	-0.989	-1.848	-0.92	-1.548	-1.203	-1.745	-1.172	-1.088	-1.139	-1.337	-1.652	-2.005	-1.164	-1.634	-1.056	-0.927	-1.756	-1.226	-1.223	-0.707
rs11845134	1.18e-19				1.19772	0.260294	0.260294	0.00302067	0.133714						TRA@	T cell receptor alpha locus	BC063385	A_23_P258504	4.077	3.721	3.931	3.361	4.118	4.418	3.337	4.025	4.429	3.974	3.539	3.656	3.914	2.966	4.024	3.284	4.108	3.606	3.559	3.505	3.549	3.959	3.955	3.572	3.485	4.412	3.451	4.272	3.97	3.943	3.85
rs1860661	1.19e-19	1			1.22005	0.286939	0.286939	0.000875573	0.133714	1					TCF3	Transcription factor 3 (E2A immunoglobulin enhancer binding factors E12/E47)	NM_003200	A_23_P67708	-1.2	-1.409	-1.098	-1.252	-1.24	-1.3	-1.39	-0.658	-1.628	-1.703	-1.529	-1.216	-0.958	-1.536	-1.263	-1.56	-1.273	-1.589	-1.142	-1.664	-1.283	-1.32	-1.606	-1.488	-1.806	-1.517	-1.716	-0.869	-1.756	-1.528	-1.007
rs7515808	1.23e-19	1			1.07266	0.101187	-0.101187	0.352463	0.0561014	1					PPAP2B	Phosphatidic acid phosphatase type 2B	NM_003713	A_23_P201808	-2.707	-2.692	-3.282	-2.839	-2.946	-3.419	-2.957	-3.09013	-2.976	-2.962	-2.459	-2.318	-3.326	-2.386	-2.691	-2.536	-3.479	-2.8586	-2.566	-2.834	-2.92443	-3.214	-3.438	-3.14	-3.288	-2.928	-2.471	-3.09633	-3.266	-2.647	-2.692
rs10737316	1.45e-19	1			1.09221	0.127249	-0.127249	0.129735	0.133714	1					COP1	Constitutive photomorphogenic protein	NM_001001740	A_23_P92292	1.508	0.951	1.154	1.13	0.929	1.141	1.49	0.927	1.468	1.425	1.258	1.317	1.531	1.511	1.499	1.416	1.515	1.454	1.082	1.683	1.378	0.824	1.927	1.641	1.93	1.828	1.65	1.439	1.513	1.372	1.443
rs1473037	2.02e-19	1			1.17834	0.236755	0.236755	0.0193482	0	1					IRF4	Interferon regulatory factor 4	NM_002460	A_23_P214360	-0.28	0.043	-0.42	0.104	-0.008	-0.111	-0.527	0.055	-0.576	-0.967	-0.188	-0.687	-0.417	-0.84	-0.402	-0.611	-0.431	-0.642	-0.403	-0.246	-0.204	-0.343	-0.262	-0.805	-0.972	-0.682625	-0.716625	0.15	-0.482222	-0.58	-0.471
rs284550	2.19e-19	1			1.03569	0.0505882	0.0505882	0.376683	0.775029	1					SMARCAL1	SWI/SNF related, matrix associated, actin dependent regulator of chromatin, subfamily a-like 1	NM_014140	A_23_P131337	-0.302	-0.181	-0.349	-0.241	-0.189	-0.174	-0.453	0.012	-0.427	-0.473	-0.452	-0.445	-0.364	-0.586	-0.331	-0.495	-1.007	-0.273	-0.228	-0.234	-0.26	-0.206	-0.383	-0.476	-0.618	-0.568	-0.655	-0.232	-0.448	-0.362	-0.526
rs13008	2.24e-19				1.24694	0.318386	-0.318386	0.00601598	0	1					BRI3	Brain protein I3	NM_015379	A_23_P122915	1.499	1.421	1.231	1.232	1.232	1.194	1.803	1.214	1.59	1.739	1.43	1.733	1.801	2.428	1.972	1.617	1.58	1.793	1.498	1.934	1.431	1.222	2.349	2.09	2.214	2.107	1.903	1.902	1.903	1.429	1.641
rs2064289	2.24e-19				1.20248	0.266015	0.266015	0.113431	0.133714	1					C16orf30	Chromosome 16 open reading frame 30	AK024551	A_23_P37685	4.557	3.572	4.532	3.75011	4.292	4.445	4.241	4.501	4.305	3.834	3.689	3.871	4.533	3.124	3.974	3.672	4.467	3.8166	3.46	3.9728	3.8208	3.669	4.231	3.7624	3.758	4.41417	2.688	3.522	4.29522	4.612	4.20667
rs6839823	2.24e-19				1.18042	0.239296	0.239296	0.000298582	0	1							BX402012	A_32_P143323	-0.651	-0.271	-0.408	-0.625	-0.156	-0.448	-0.724	-0.465	-0.611	-0.569	-0.298	-1.018	-0.297	-0.986	-0.488	-0.261	-0.688	-0.896	-0.4	-0.733	-0.892	-0.395	-0.376	-0.487	-0.552	-0.653	-0.481	-0.743	-0.41	-0.571	-0.449
rs2755165	2.24e-19	1			1.12303	0.167394	-0.167394	0.0570555	0.361617	1					ABTB2	Ankyrin repeat and BTB (POZ) domain containing 2	NM_145804	A_23_P356616	0.166	-0.509	-0.012	-0.389	-0.429	-0.741	-0.573	-0.655	-0.632	-0.873	-0.545	-0.498	-0.631	-0.429	-0.078	0.12	-0.249	-0.352	-0.092	-0.58	-0.556	-0.712	-0.424	-0.637	-0.812	-0.444	-0.174	-0.654	-0.523	-0.292	-0.4926
rs353515	2.24e-19	1			1.10693	0.146566	-0.146566	0.0931445	0.775029						C9orf58	Chromosome 9 open reading frame 58	NM_001002260	A_23_P94380	-3.432	-3.448	-3.165	-3.11	-3.514	-3.414	-3.015	-3.497	-3.351	-3.307	-3.359	-2.901	-3.338	-2.677	-3.512	-3.435	-3.506	-2.764	-2.903	-3.005	-3.129	-3.212	-3.497	-3.021	-3.043	-3.274	-3.384	-3.45325	-3.4545	-3.287	-3.12422
rs1493365	2.75e-19				1.07617	0.10591	0.10591	0.142833	0.775029	1							NM_001009882	A_23_P34433	0.439	0.146	0.038	0.328	0.078	0.026	0.204	0.322	-0.117	0.044	-0.477	-0.378	0.389	-0.269	0.45	0.032	0.436	-0.498	0.28	0.147	0.613	0.156	0.436	-0.104	-0.077	-0.083	-0.307	0.277	0.071	-0.074	0.078
rs4537691	3.42e-19				1.1295	0.17569	0.17569	0.0230395	0	1					C10orf78	Chromosome 10 open reading frame 78	NM_001002759	A_23_P413193	-0.06	0.246	-0.375	-0.26	-0.009	-0.263	-0.266	-0.143	-0.292	-0.29	0.008	-0.352	0.593	-0.446	0.129	-0.132	-0.003	-0.288	0.076	-0.415	0.196	0.071	0.235	0.029	-0.558	-0.459	-0.166	0.347	0.13	-0.219	0.174
rs699738	3.55e-19				1.19227	0.253712	0.253712	0.0727307	0.361617						CD2	CD2 antigen (p50), sheep red blood cell receptor	NM_001767	A_23_P161076	4.579	5.089	6.003	4.67311	4.911	5.511	5.394	5.178	5.47	5.699	4.371	4.5	5.644	3.93	5.371	4.211	5.469	5.048	4.527	4.992	4.83188	5.486	5.122	4.721	5.65	5.6385	4.125	5.063	5.44222	5.345	5.44187
rs10201155	3.98e-19	1			1.06563	0.0917118	-0.0917118	0.281005	0.133714	1					HDAC4	Histone deacetylase 4	NM_006037	A_24_P8892	1.244	1.044	1.169	0.839	0.614	1.096	1.318	1.434	1.082	0.671	0.912	1.145	1.933	0.888	1.67	1.367	1.706	1.447	1.266	1.149	1.615	0.947	1.798	1.656	1.471	1.696	0.785	1.26	1.83	1.477	1.271
rs10140878	4.52e-19				1.17762	0.235873	-0.235873	0.0150389	0	1					GOLGA5	Golgi autoantigen, golgin subfamily a, 5	NM_005113	A_23_P3193	0.895	0.42	0.575	1.084	0.314	0.255	1.264	0.314	0.485	0.464	-0.079	0.737	0.516	0.941	0.754	0.515	1.177	0.99	1.284	0.74	0.826	0.421	1.272	1.116	0.267	0.961	0.534	0.948	0.607	0.288	0.783
rs237026	4.74e-19	1			1.18346	0.243006	-0.243006	0.000976237	0	1					MAP3K7IP2	Mitogen-activated protein kinase kinase kinase 7 interacting protein 2	NM_015093	A_23_P19702	1.537	1.567	1.603	1.663	1.913	1.813	1.645	1.536	2.037	1.762	1.955	1.65	2.196	2.082	2.053	2.048	1.948	1.588	1.577	1.846	2.016	1.717	2.489	1.925	1.629	1.977	2.263	1.982	1.91	2.062	1.486
rs11673601	5.98e-19		1		1.18534	0.245306	0.245306	0.0146975	0.361617	1					ZNF266	Zinc finger protein 266	NM_198058	A_24_P335901	0.372	0.551	0.837	0.917	0.509	0.589	0.349	1.221	0.325	0.926	0.51	0.597	0.058	0.115	0.23	0.404	1.256	0.299	0.535	0.677	0.306	0.857	0.457	1.332	0.692	0.637	0.612	0.497	0.835	0.69	0.837
rs350832	6e-19	1			1.05179	0.0728431	0.0728431	0.269722	0.775029	1					ZBTB7	Zinc finger and BTB domain containing 7	NM_015898	A_23_P27827	0.711	0.243	0.607	0.422	0.22	0.746	-0.009	0.507	0.804	0.315	0.264	0.523	0.072	0.443	0.229	0.148	0.35	0.624	0.317	0.365	0.208	0.405	0.324	0.193	0.495	0.49	0.188	0.505	0.472	0.259	0.365
rs842454	6.47e-19				1.0875	0.12102	0.12102	0.203291	0	1					CHR2SYT	Chr2 synaptotagmin	NM_020728	A_24_P132470	-0.208	0.015	-0.111	0.227	0.136	0.072	0.104	0.481	-0.141	-0.194	-0.228	-0.134	-0.077	-0.478	-0.372	-0.031	0.071	-0.164	-0.136	-0.099	0.012	-0.137	-0.414	-0.31	-0.55	-0.445	-0.508	0.115	-0.076	-0.16	-0.022
rs2081807	6.97e-19	1			1.23144	0.300343	-0.300343	0.0330121	0.133714						CHST11	Carbohydrate (chondroitin 4) sulfotransferase 11	NM_018413	A_23_P139919	1.56	2.187	1.521	1.663	2.233	1.624	1.467	1.681	1.713	2.12	2.363	1.626	2.163	1.786	1.829	2.631	2.225	1.991	1.986	2.257	2.541	1.33	2.853	2.109	1.757	2.162	2.58	1.641	1.659	2.147	1.658
rs10471180	8.02e-19	1		1	1.23014	0.29882	-0.29882	0.0246997	0.0561014						ACSL1	Acyl-CoA synthetase long-chain family member 1	NM_001995	A_23_P110212	3.428	2.505	3.265	2.668	2.694	3.088	3.914	2.462	3.237	3.477	3.602	3.025	3.671	3.295	3.392	3.308	4.281	4.017	3.378	3.64	3.074	2.743	4.109	3.619	3.99	3.861	3.446	3.775	3.885	3.735	3.644
rs1843840	8.22e-19				1.11945	0.162796	0.162796	0.0342582	0.775029							CDNA clone IMAGE:3029742, partial cds	AK074875	A_23_P308305	0.545	0.585	1.136	0.7136	0.775	1.273	0.71	0.876	0.928	0.759	0.518	0.539	1.153	0.331	0.589	0.424	1.005	0.6442	0.627	0.432	0.855333	1.038	0.723	0.728	0.698	0.834222	0.473	0.428	0.848333	0.966	0.7736
rs4687718	8.36e-19	1	1		1.25365	0.326131	-0.326131	0.0100664	0	1					TKT	Transketolase (Wernicke-Korsakoff syndrome)	NM_001064	A_23_P92082	0.704	0.647	0.137	0.337	0.217	0.229	0.316	0.177	0.55	1.052	0.185	0.742	0.465	1.555	1.279	1.54	0.642	0.857	0.646	1.225	0.118	0.521	1.413	0.92	0.804	1.053	0.899	1.072	1.064	0.455	0.526
rs12086543	8.59e-19				1.10818	0.148186	0.148186	0.0144321	0.775029	1					ZNF326	Zinc finger protein 326	NM_182976	A_23_P85969	-0.923	-0.591	-1.121	-1.238	-0.567	-0.828	-1.015	-0.889	-0.964	-0.821	-0.355	-1.035	-0.918	-1.124	-0.803	-0.743	-1.049	-1.164	-0.761	-1.358	-1.448	-0.663	-0.904	-0.799	-0.815	-1.233	-0.622	-0.794	-0.817	-0.843	-0.871
rs2348076	9.63e-19				1.17837	0.236788	0.236788	0.00983351	0.133714	1					TIMM9	Translocase of inner mitochondrial membrane 9 homolog (yeast)	NM_012460	A_23_P76918	-1.341	-1.061	-1.062	-1.244	-0.729	-1.161	-1.461	-0.907	-1.324	-1.252	-1.284	-1.573	-1.042	-1.939	-1.583	-1.224	-1.226	-1.704	-1.333	-1.626	-1.659	-0.84	-1.665	-1.448	-1.275	-1.632	-1.447	-1.411	-1.324	-0.919	-1.267
rs9630276	1.13e-18	1	1		1.1402	0.189291	0.189291	0.0110121	0.775029						LOC89894	Hypothetical protein BC000282	NM_138341	A_23_P105619	-0.187	0.039	0.111	-0.0587	0.104	0.177	-0.071	0.382	0.107	-0.157	-0.198	-0.142	-0.008	-0.466	0.157	-0.432	0.414	-0.294	-0.039	-0.2115	0.1	0.129	-0.188	-0.13	-0.225	-0.109	-0.285	-0.12	-0.174	0.429	-0.0368
rs5848	1.16e-18				1.28225	0.358676	-0.358676	0.00765034	0.775029						GRN	Granulin	NM_002087	A_23_P49708	1.462	1.895	1.284	0.873	1.327	1.123	1.554	1.134	1.3	2.051	1.858	1.492	1.03	2.252	2.153	1.81	1.785	1.711	1.522	1.855	1.412	1.352	2.854	2.12	2.265	1.709	1.935	2.383	1.616	1.118	1.435
rs8032033	1.36e-18	1			1.13113	0.177771	0.177771	0.0117791	0.133714	1					EFTUD1	Elongation factor Tu GTP binding domain containing 1	NM_024580	A_23_P152055	-0.624	-0.362	-0.266	-0.581	-0.353	-0.432	-0.703	-0.09	-0.727	-0.456	-0.519	-0.791	-0.592	-0.946	-0.515	-0.625	-0.532	-0.6	-0.699	-0.757	-0.557	-0.325	-0.666	-0.629	-0.697	-0.702	-0.767	-0.621	-0.629	-0.436	-0.411
rs11168592	1.39e-18	1			1.28215	0.358569	-0.358569	0.0484118	0.361617						ANP32D	Acidic (leucine-rich) nuclear phosphoprotein 32 family, member D	NM_012404	A_23_P87580	1.278	0.338	-0.182	-0.0055	0.738	-0.71	0.3388	0.083	-0.8	-0.099	0.771	0.329	0.603	0.698	1.144	0.976	0.754	0.304	0.5312	0.011	1.997	-0.4	1.424	0.741	-0.068	0.22775	0.78	1.11	0.935	0.427	0.126
rs6862980	1.51e-18	1			1.06252	0.0874941	0.0874941	0.146662	0.361617	1					PHAX	RNA U, small nuclear RNA export adaptor (phosphorylation regulated)	NM_032177	A_23_P213908	-0.197	-0.205	-0.651	-0.138	-0.066	-0.138	-0.342	-0.126	-0.475	-0.303	-0.456	-0.396	-0.148	-0.552	-0.075	-0.501	-0.211	-0.498	-0.244	-0.583	-0.427	-0.064	-0.111	-0.398	-0.245	-0.595	-0.565	0.077	-0.588	-0.295	-0.452
rs704877	1.52e-18				1.1228	0.167104	0.167104	0.00937499	0	1							ENST00000329417	A_24_P58899	-0.171	0.074	-0.072	-0.182	0.076	-0.158	0.059	-0.095	-0.136	-0.003	-0.038	-0.412	0.265	-0.185	0.029	0.197	-0.101	-0.321	-0.022	-0.13	0.039	-0.001	0.272	0.166	0.127	0.158	0.033	-0.02	0.124	-0.011	0.081
rs4982766	1.73e-18				1.08902	0.123029	-0.123029	0.0274749	0.775029	1					ZNF409	Zinc finger protein 409	XM_375065	A_23_P14369	-0.261	0.037	-0.232	0.022	-0.019	-0.278	0.112	0.012	-0.253	-0.276	0.022	-0.05	-0.254	-0.147	0.03	-0.289	-0.14	-0.127	-0.15	0.021	0.485	-0.008	-0.07	0.017	-0.397	-0.336	-0.056	0.001	-0.131	-0.24	-0.386
rs1828682	2e-18				1.18916	0.249945	-0.249945	0.00178752	0	1					MGST1	Microsomal glutathione S-transferase 1	NM_145792	A_23_P36658	-2.165	-1.415	-1.815	-2.074	-1.842	-2.1	-1.645	-1.996	-2.015	-1.732	-1.672	-1.493	-1.731	-1.613	-1.697	-1.753	-1.836	-1.467	-1.534	-1.888	-1.723	-1.484	-1.595	-1.651	-1.525	-1.96	-1.624	-1.682	-1.591	-1.986	-2.03
rs2542946	2e-18				1.15328	0.205749	-0.205749	0.0335476	0	1					CYBRD1	Cytochrome b reductase 1	NM_024843	A_23_P209564	0.155	0.125	-0.487	0.034	-0.016	-0.34	0.495	0.019	-0.312	0.159	0.293	0.298	0.474	0.597	0.451	0.356	0.195	0.378	0.315	0.506	0.19	0.011	1.183	0.595	0.442	0.248	0.278	0.161	0.491	-0.098	0.292
rs5975164	2e-18				1.14086	0.190125	-0.190125	0.0116691	0.0561014	1					BCORL1	BCL6 co-repressor-like 1	NM_021946	A_23_P147495	0.654	0.459	0.781	0.702	0.275	0.671	1.085	0.414	0.937	0.82	0.086	0.622	0.541	1.088	0.822	0.752	1.201	0.597	0.447	0.951	1.225	0.853	1.19	1.064	1.048	1.141	0.576	0.714	1.219	0.797	0.782
rs1110719	2e-18				1.11914	0.162394	-0.162394	0.0401278	0.0561014	1					ESPL1	Extra spindle poles like 1 (S. cerevisiae)	NM_012291	A_23_P32707	-1.606	-1.579	-1.675	-1.603	-1.465	-1.837	-1.465	-1.668	-1.997	-1.338	-1.262	-1.031	-1.974	-1.132	-1.536	-1.32	-1.926	-1.212	-1.071	-1.334	-1.762	-1.567	-1.945	-1.838	-2.021	-1.559	-1.203	-1.952	-1.699	-1.55	-1.648
rs1619941	2e-18	1			1.1155	0.15769	-0.15769	0.0594755	0.775029	1					ELYS	ELYS transcription factor-like protein TMBS62	BC012307	A_24_P28657	0.525	0.398	0.377	0.363	0.385	0.594	0.999	0.43	0.751	1.099	0.717	0.664	1.105	0.847	0.552	0.761	0.808	0.795	0.458	0.515	0.356	0.585	1.515	0.77	0.867	1.255	0.886	0.68	1.051	0.728	0.466
rs8008829	2e-18	1			1.11238	0.153645	0.153645	0.0355852	0	1					WDR22	WD repeat domain 22	NM_003861	A_23_P117346	0.945	1.035	1.43	0.816	1.081	1.064	1.058	1.09	0.947	1.46	0.759	0.576	0.542	0.582	0.613	1.011	0.937	0.561	0.758	0.731	0.82	1.256	1.116	1.067	0.871	1.161	0.838	1.147	1.098	1.063	1.269
rs3816745	2e-18			1	1.0719	0.100165	0.100165	0.159767	0	1					TRAM1	Translocation associated membrane protein 1	NM_014294	A_23_P112135	0.554	0.356	0.378	0.363	0.232	0.409	0.067	0.381	-0.099	-0.097	0.551	-0.065	0.473	-0.013	0.28	0.158	0.266	0.029	0.397	0.344	0.349	0.269	0.423	0.134	0.054	-0.036	0.145	0.913	0.01	-0.277	0.422
rs10417962	2.38e-18				1.08145	0.112973	0.112973	0.220005	0.133714	1					FXYD5	FXYD domain containing ion transport regulator 5	NM_014164	A_24_P194081	0.423	0.748	1.065	0.619	0.865	1.353	0.465	0.833	1.194	0.79	1.065	0.829	0.596	0.671	0.553	0.569	0.847	1.13	0.676	0.593	0.658	1.094	0.358	0.612	1.299	0.669	0.566	0.39	0.92	0.972	0.5
rs11489600	2.61e-18	1			1.10581	0.14511	0.14511	0.0507521	0.361617	1					ZRF1	Zuotin related factor 1	XM_168590	A_23_P254573	-1.262	-0.991	-1.031	-1.28	-0.793	-1.117	-1.337	-0.885	-1.346	-1.204	-1.271	-1.385	-0.928	-1.621	-1.151	-1.27	-0.808	-1.38	-0.993	-1.565	-0.95	-1.047	-0.918	-1.212	-1.547	-1.566	-1.44	-1.007	-1.465	-1.228	-1.26
rs806789	2.95e-18				1.10387	0.142567	-0.142567	0.372599	0.775029	1					HIST1H3E	Histone 1, H3e	NM_003532	A_23_P70445	2.733	2.135	2.224	2.155	2.027	2.196	2.522	1.601	2.412	2.883	2.545	2.288	2.913	3.059	3.474	3.176	3.083	2.178	2.319	3.108	2.888	2.102	3.869	2.88	2.835	3.174	2.89	3.029	2.984	2.525	3.107
rs2065477	3.77e-18	1			1.02969	0.0422137	-0.0422137	0.611019	0.361617	1					FLJ13456	Hypothetical protein FLJ13456	AK025056	A_32_P113682	0.149	0.024	-0.14	0.05	0.175	0.117	0.063	0.064	0.687	0.256	-0.003	0.264	0.247	0.272	0.151	0.467	0.51	0.198	-0.19	0.651	0.32	0.099	0.569	0.359	0.748	0.741	0.469	0.364	0.466	0.18	0.168
rs2176825	4e-18	1			1.14918	0.2006	-0.2006	0.0555762	0	1					ABCC5	ATP-binding cassette, sub-family C (CFTR/MRP), member 5	NM_005688	A_23_P258221	0.723	0.639	0.113	0.015	0.48	0.447	1.001	0.355	0.382	1.064	0.158	0.547	0.38	0.901	0.982	1.389	0.855	0.638	0.601	0.804	1.018	0.554	1.37	0.722	1.318	1.244	0.661	0.1	1.614	1.053	0.378
rs12211110	4.4e-18	1			1.20474	0.268719	0.268719	0.00603385	0.0561014	1					C6orf129	Chromosome 6 open reading frame 129	BC003515	A_23_P133770	-0.92	-0.809	-0.254	-0.6197	-0.543	-0.783	-0.631	-0.116	-0.405	-0.902	-1.026	-0.804	-0.666	-1.378	-0.287	-0.859	-0.194	-0.979	-0.478	-0.831	-0.118	-0.465	-0.623	-0.968	-0.558	-0.897	-1.128	-0.458	-0.664	-0.502	-0.542
rs10502172	4.4e-18	1			1.17699	0.235103	0.235103	0.0184033	0	1					TTC12	Tetratricopeptide repeat domain 12	BC019086	A_23_P24535	-0.299	0.575	0.093	0.097	0.596	-0.204	-0.175	-0.366	-0.285	-0.044	0.29	-0.151	-0.092	-0.144	-0.574	0.029	-0.173	-0.269	-0.002	-0.111444	0.072	0.256	-0.686	0.142	0.078	-0.31	0.049	-0.197	-0.277	-0.093	0.335
rs553618	4.4e-18				1.09455	0.130331	0.130331	0.0842385	0.775029						RASGRP2	RAS guanyl releasing protein 2 (calcium and DAG-regulated)	NM_005825	A_23_P64058	4.406	4.452	4.345	3.678	4.615	4.719	4.216	4.34	4.715	4.736	4.598	4.078	4.57	4.102	4.616	4.612	4.665	3.85	3.844	4.185	4.211	4.175	4.874	3.915	4.51	4.848	4.768	4.273	4.492	4.695	4.856
rs8114108	4.4e-18	1			1.08625	0.119363	0.119363	0.116227	0.775029						ACAS2L	Acetyl-Coenzyme A synthetase 2 (AMP forming)-like	NM_032501	A_23_P120594	1.148	1.223	1.273	1.378	1.211	1.568	0.913	1.531	1.256	1.154	0.849	1.155	0.752	0.838	1.018	0.836	0.962	0.948	1.056	1.038	0.916	1.337	0.652	0.833	0.84	0.756	0.789	1.219	0.827	0.839	1.082
rs12966114	4.4e-18	1			1.08372	0.115997	0.115997	0.0141711	0.361617	1					C18orf8	Chromosome 18 open reading frame 8	NM_013326	A_23_P78383	0.743	0.703	0.734	1.136	0.986	1.09	0.744	0.812	0.886	0.741	1.201	1.046	0.98	0.699	0.741	1.027	1.02	1.001	0.929	1.016	1.034	0.883	0.924	0.854	1.11	1.113	0.886	1.143	0.975	0.877	1.09
rs2289669	4.4e-18	1			1.06671	0.0931686	-0.0931686	0.264417	0	1					FLJ10847	Hypothetical protein FLJ10847	NM_018242	A_23_P207221	-0.239	-0.02	-0.415	0.12	-0.254	-0.546	0.254	-0.587	-0.143	-0.026	-0.1	0.062	-0.355	0.003	-0.249	-0.174	-0.292	-0.212	-0.15	0.153	0.103	-0.191	-0.16	0.158	-0.022	0.295	0.101	-0.168	0.122	-0.16	0.413
rs2284659	4.74e-18				1.06874	0.0959137	-0.0959137	0.086943	0.775029						SOD3	Superoxide dismutase 3, extracellular	NM_003102	A_23_P254741	-2.52	-2.257	-2.029	-2.154	-2.236	-2.541	-2.017	-2.356	-2.267	-1.964	-1.928	-2.028	-2.417	-1.933	-2.464	-2.286	-2.549	-1.943	-2.007	-2.092	-2.25	-2.125	-2.428	-2.201	-2.18	-2.339	-1.95	-2.625	-2.265	-2.181	-2.179
rs6000862	5.4e-18				1.13591	0.183845	-0.183845	0.0118112	0.361617	1					MGC3731	Hypothetical protein MGC3731	NM_024313	A_23_P6456	-0.118	0.271	0.146	0.2447	0.323	0.33	0.114	0.237	0.285	0.326	0.228	0.339	0.462	0.557	0.114	0.458	0.388	0.577	0.291	0.338889	0.927	0.406	0.579	0.191	0.591	0.342	-0.144	0.053	0.266	0.072	0.05825
rs2059786	5.61e-18	1			1.07035	0.0980784	0.0980784	0.27713	0.361617	1					KIAA0372	KIAA0372	BC015163	A_23_P61854	-0.19	-0.4	-0.36	-0.22	-0.01	-0.33	-0.21	-0.04	-0.9	-0.51	-0.69	-0.75	-0.34	-1.16	-0.01	-0.43	0.07	-0.64	0	-0.63	0.43	-0.31	-0.38	-0.55	-0.69	-0.85	-0.78	0.09	-0.49	-0.38	-0.45
rs542618	6e-18		1		1.14562	0.196125	-0.196125	0.00485112	0	1					TBC1D7	TBC1 domain family, member 7	NM_016495	A_23_P111273	-2.255	-2.034	-2.505	-1.941	-2.054	-2.448	-2.106	-1.975	-2.43	-1.887	-1.889	-1.865	-2.303	-1.818	-2.101	-1.791	-2.103	-2.233	-1.486	-1.833	-1.977	-2.131	-2.092	-2	-2.307	-2.424	-1.939	-2.119	-2.137	-1.975	-2.43
rs7559887	7.77e-18			1	1.19732	0.259812	0.259812	0.0245007	0.133714						C1D	Nuclear DNA-binding protein	NM_173177	A_23_P67992	0.326	0.841	0.455	0.045	0.856	-0.257	0.39	0.097	-0.043	0.865	0.326	-0.094	0.752	0.001	1.176	0.664	0.396	0.473	0.503	0.275	-0.289	0.962	1.507	0.437	1.21	0.354	0.05	0.396	0.78	0.034	0.628
rs649224	8.01e-18	1			1.18279	0.242198	-0.242198	0.00360673	0.775029						ME2	Malic enzyme 2, NAD(+)-dependent, mitochondrial	BC000147	A_24_P348090	0.938	0.872	0.558	0.558	0.816	0.672	0.944	0.677	0.477	0.89	0.915	0.84	0.96	0.776	1.237	1.015	1.382	0.996	1.051	0.971	1.184	0.493	1.672	0.955	1.28	0.971	0.911	1.675	0.876	0.441	0.625
rs4925370	8.01e-18	1			1.13101	0.177612	-0.177612	0.0309673	0.133714	1					OSBPL2	Oxysterol binding protein-like 2	NM_014835	A_24_P408321	1.661	1.493	1.753	1.663	1.54	1.984	1.857	1.506	2.243	2.231	1.996	1.977	2.168	2.076	1.97	1.958	2.152	1.928	1.406	2.121	2.146	1.702	2.936	2.017	2.288	2.641	2.312	1.742	2.218	1.991	2.075
rs2235863	8.01e-18				1.0664	0.0927431	-0.0927431	0.566064	0.775029								NM_006045	A_23_P380614	-1.968	-2.074	-2.059	-2.09	-2.698	-2.901	-1.197	-2.228	-1.941	-1.388	-1.724	-2.516	-1.512	-1.645	-1.333	-1.281	-1.904	-2.082	-2.123	-1.676	-2.535	-1.429	-1.695	-1.402	-1.411	-1.647	-2.299	-1.892	-1.899	-1.474	-1.731
rs16948767	8.01e-18				1.03769	0.0533749	-0.0533749	0.299402	0.361617	1					COL1A1	Collagen, type I, alpha 1	NM_000088	A_23_P207520	-1.201	-1.189	-1.175	-1.19762	-1.139	-1.203	-1.24	-1.256	-1.15	-1.144	-1.15	-0.894	-1.271	-0.904	-1.404	-1.314	-1.236	-1.064	-1.023	-1.1824	-1.1562	-1.254	-1.327	-1.127	-1.342	-1.121	-1.162	-1.2	-1.096	-1.254	-1.102
rs13096064	8.39e-18				1.14284	0.192623	0.192623	0.218652	0.361617								NM_017577	A_23_P253012	2.618	0.259	-0.017	1.313	1.501	1.244	1.769	0.696	1.022	2.888	2.091	0.984	2.82	0.998	1.61	1.336	1.804	1.524	1.077	1.9876	2.07633	1.475	2.671	1.862	1.725	1.92144	1.446	1.366	2.732	0.549	1.168
rs2291028	8.52e-18				1.05263	0.073998	0.073998	0.222561	0.775029	1					NT5C	5', 3'-nucleotidase, cytosolic	NM_014595	A_23_P66439	-0.557	-0.111	0.021	-0.37	-0.153	-0.069	-0.126	-0.381	-0.278	-0.147	-0.281	-0.23	-0.14	-0.532	-0.161	-0.194	-0.207	-0.173	-0.383	-0.311	-0.075	-0.06	-0.337	-0.9	-0.213	-0.229	-0.683	-0.636	-0.584	-0.297	-0.179
rs881785	9.12e-18				1.07598	0.105657	0.105657	0.252856	0	1					IRF3	Interferon regulatory factor 3	NM_001571	A_23_P27677	0.467	0.465	0.561	1.296	0.43	0.56	0.788	0.507	0.621	0.214	-0.084	0.637	-0.149	0.395	0.254	0.024	0.746	0.427	0.338	0.447	0.846	0.648	-0.186	0.481	0.611	0.335	-0.075	0.342	0.432	0.407	0.656
rs2590366	1e-17				1.09717	0.133782	-0.133782	0.14141	0	1					C10orf70	Chromosome 10 open reading frame 70	NM_018464	A_23_P35467	-1.63	-1.475	-0.821	-1.637	-1.915	-1.524	-1.289	-1.567	-1.649	-1.561	-1.813	-1.805	-1.309	-1.154	-1.71	-1.548	-1.569	-2.058	-1.508	-1.688	-1.569	-1.531	-1.266	-1.276	-1.459	-1.999	-1.541	-1.23	-1.727	-0.985	-1.772
rs4386269	1.03e-17				1.1789	0.237447	-0.237447	0.0208336	0	1					FLJ22833	Hypothetical protein FLJ22833	NM_022837	A_23_P329198	2.721	2.509	2.715	2.179	2.471	2.772	2.644	2.284	3.001	2.826	3.092	2.24	3.166	2.595	3.101	2.612	3.454	2.951	2.674	3.028	3.328	2.626	3.844	3.105	2.86	3.499	2.801	3.132	3.618	2.876	2.904
rs11603330	1.08e-17			1	1.03656	0.0518059	-0.0518059	0.35557	0.361617						DHCR7	7-dehydrocholesterol reductase	NM_001360	A_23_P24444	-2.516	-2.432	-2.241	-2.193	-2.349	-2.663	-2.317	-2.362	-2.648	-2.254	-2.124	-2.109	-2.508	-1.878	-2.374	-2.291	-2.504	-2.273	-2.054	-2.215	-2.653	-2.343	-2.863	-2.296	-2.55	-2.425	-2.123	-2.625	-2.314	-2.27	-2.099
rs11916258	1.28e-17	1			1.08978	0.124037	-0.124037	0.0896364	0.775029						SEMA3B	Sema domain, immunoglobulin domain (Ig), short basic domain, secreted, (semaphorin) 3B	NM_004636	A_23_P132718	-2.207	-1.968	-2.017	-2.04	-2.118	-2.25	-1.753	-2.274	-2.164	-1.65	-1.998	-1.55	-2.132	-1.591	-2.123	-2.084	-2.163	-1.822	-1.888	-1.932	-2.084	-1.978	-1.905	-1.895	-1.958	-1.966	-2.043	-2.277	-2.018	-2.015	-1.619
rs13292100	1.34e-17	1			1.22967	0.298271	-0.298271	0.0052369	0	1					GSN	Gelsolin (amyloidosis, Finnish type)	NM_000177	A_23_P255884	0.728	0.329	0.348	-0.042	0.208	0.278	0.705	0.214	0.433	0.54	0.434	0.607	0.668	1.244	0.944	0.92	0.397	0.963	0.808	0.522	0.118	0.719	0.815	0.437	0.483	0.419	0.61	0.685	0.655	0.455	0.385
rs360048	1.34e-17	1	1		1.12358	0.168104	0.168104	0.0776908	0	1					SWAP70	SWAP-70 protein	NM_015055	A_23_P116533	-0.328	0.18	-0.006	0.379	0.221	-0.021	-0.637	0	-0.62	-0.369	0.015	0.007	0.405	-0.452	-0.195	0.723	-0.141	-0.085	-0.087	-0.334	-0.108	-0.028	-0.099	-0.379	-0.407	-0.77	-0.142	-0.193	-0.293	-0.425	-0.116
rs17774008	1.34e-17	1	1		1.08784	0.121463	0.121463	0.10853	0	1					MRPL10	Mitochondrial ribosomal protein L10	NM_148887	A_24_P250185	-1.177	-0.861	-0.87	-0.555	-0.719	-0.732	-0.659	-0.65	-0.867	-0.693	-0.734	-0.587	-0.691	-0.568	-0.975	-1.01	-0.659	-0.468	-0.437	-0.489	-0.725	-0.602	-0.911	-0.766	-1.039	-1.009	-0.809	-1.032	-0.972	-0.952	-0.871
rs6555160	1.41e-17	1		1	1.19426	0.25612	-0.25612	8.61008e-05	0	1					PDCD6	Programmed cell death 6	NM_013232	A_23_P218997	-0.899	-0.768	-0.771	-0.61	-0.784	-0.742	-0.403	-0.796	-0.835	-0.508	-0.954	-0.515	-0.216	-0.262	-0.379	-0.761	-0.409	-0.619	-0.338	-0.351	-0.331	-0.675	0.022	-0.172	-0.537	-0.739	-0.767	-0.467	-0.756	-1.065	-0.916
rs7900633	1.57e-17			1	1.22435	0.29202	0.29202	0.00861895	0.133714						OPTN	Optineurin	NM_021980	A_23_P1461	0.833	0.742	1.226	0.769	0.505	1.032	0.539	1.12	0.684	0.782	0.291	0.477	0.909	-0.097	1.233	0.092	0.835	0.487	1.124	0.09	0.585	1.135	0.319	0.509	0.238	0.542	0.122	0.959	0.251	0.847	0.75
rs3760049	1.57e-17				1.06152	0.0861255	0.0861255	0.183078	0.775029	1					RAB11FIP3	RAB11 family interacting protein 3 (class II)	NM_014700	A_23_P106727	-1.03	-1.027	-0.711	-0.603	-0.983	-0.745	-1.059	-0.826	-0.902	-0.84	-1.012	-0.813	-1.221	-0.927	-1.079	-1.254	-0.88	-0.822	-0.842	-0.989	-0.855	-0.721	-1.516	-1.239	-0.654	-1.112	-1.353	-1.261	-1.131	-1.055	-0.977
rs9296921	1.83e-17	1			1.25349	0.325949	0.325949	0.0143471	0	1					CD83	CD83 antigen (activated B lymphocytes, immunoglobulin superfamily)	NM_004233	A_23_P70670	0.127	1.177	0.716	1.389	1.101	0.633	-0.179	-0.058	0.061	0.513	1.18	0.358	1.127	0.981	0.279	0.333	0.239	0.289	0.279	0.81	0.399	0.464	0.765	0.946	0.112	0.239	0.181	0.822	0.28	0.485	0.737
rs10248878	1.83e-17	1			1.17753	0.235763	0.235763	0.0194019	0.0561014	1					OSBPL3	Oxysterol binding protein-like 3	NM_145321	A_23_P215525	-0.071	-0.022	0.482	-0.314	-0.224	0.129	0.324	0.585	-0.17	0.004	-0.504	-0.291	0.022	-0.486	0.067	-0.766	-0.028	-0.587	0.061	-0.595	-0.143	0.205	-0.211	-0.055	0.055	0.082	-0.604	-0.092	-0.305	-0.065	0.04
rs7245	1.83e-17				1.17204	0.229022	0.229022	0.000628624	0.133714						NDUFA6	NADH dehydrogenase (ubiquinone) 1 alpha subcomplex, 6, 14kDa	NM_002490	A_24_P23245	-0.915	-0.393	-0.629	-0.462	-0.41	-0.509	-0.604	-0.599	-0.764	-0.599	-0.683	-0.852	-0.345	-0.973	-0.377	-0.214	-0.819	-0.835	-0.62	-0.518	-0.577	-0.622	-0.521	-0.565	-0.172	-0.745	-0.736	-0.844	-0.676	-0.645	-0.456
rs12704871	1.83e-17	1			1.16994	0.226433	0.226433	0.00309064	0.0561014	1					SHFM1	Split hand/foot malformation (ectrodactyly) type 1	NM_006304	A_23_P42664	-1.484	-0.954	-1.228	-1.549	-1.073	-1.231	-1.548	-1.384	-1.526	-1.467	-1.212	-1.681	-1.481	-1.591	-1.436	-1.292	-1.666	-1.898	-1.079	-1.778	-1.653	-1.217	-1.416	-1.351	-1.528	-1.545	-1.305	-1.286	-1.403	-1.291	-1.145
rs2109806	1.83e-17	1			1.07878	0.109401	0.109401	0.185433	0.0561014	1					FAM3C	Family with sequence similarity 3, member C	NM_014888	A_23_P157371	-1.491	-1.653	-1.224	-0.591	-1.402	-1.56	-1.581	-1.128	-1.908	-1.682	-1.438	-1.627	-1.023	-1.413	-1.212	-1.904	-1.493	-1.694	-1.198	-1.854	-1.404	-1.387	-1.547	-1.591	-2.052	-1.84156	-1.729	-1.486	-2.141	-1.931	-1.625
rs11868281	1.83e-17				1.0606	0.0848784	-0.0848784	0.118563	0.361617	1					LGALS3BP	Lectin, galactoside-binding, soluble, 3 binding protein	NM_005567	A_23_P15357	-1.147	-0.911	-0.799	-0.745	-0.996	-1.067	-0.938	-1.322	-1.015	-0.828	-0.905	-0.738	-1.232	-0.905	-1.311	-1.028	-1.128	-0.95	-1.097	-0.786	-0.909	-0.991	-1.163	-0.953	-1.157	-0.863	-0.932	-1.295	-1.028	-0.907	-0.858
rs12476614	1.83e-17	1			1.01073	0.0153941	-0.0153941	0.715939	0.133714	1					PPP1R7	Protein phosphatase 1, regulatory subunit 7	NM_002712	A_23_P154199	0.142	0.177	0.122	0.147	0.079	0.156	-0.194	0.082	-0.026	0.042	0.208	-0.1	-0.024	0.002	0.254	-0.04	0.177	0.189	0.358	0.209	0.25	0.134	0.281	-0.05	0.178	-0.154	-0.09	0.434	-0.059	-0.121	-0.065
rs12031999	1.98e-17				1.18526	0.245202	-0.245202	0.024577	0	1					FLJ10307	Hypothetical protein FLJ10307	NM_018053	A_23_P149496	2.191	1.713	1.698	1.754	1.583	1.861	2.332	1.535	1.918	2.501	1.662	1.984	2.174	2.445	2.508	2.384	2.043	2.094	1.517	2.471	2.355	1.492	2.78	1.886	1.969	2.258	2.18	1.812	2.431	1.908	1.828
rs1056776	2.01e-17	1			1.09975	0.137175	0.137175	0.0716708	0	1					PLAGL2	Pleiomorphic adenoma gene-like 2	NM_002657	A_23_P6151	0.986	0.826	0.498	0.538	0.459	0.83	0.519	0.425	0.375	0.627	0.99	0.902	1.038	0.818	0.861	0.43	0.662	0.854	0.93	0.718	1.055	0.587	1.06	1.026	0.501	0.841	0.631	0.725	0.715	0.616	0.979
rs7697291	2.65e-17	1			1.1735	0.230819	0.230819	0.0152716	0	1					GUCY1A3	Guanylate cyclase 1, soluble, alpha 3	NM_000856	A_23_P69573	1.412	0.432	0.375	0.586	0.352	0.497	0.451	0.292	0.506	0.783	0.183	0.529	0.391	0.509	0.36	0.804	0.505	0.294	0.268	0.687	0.367	0.473	0.628	0.774	0.615	0.836	0.579	0.556	0.6975	0.327	0.846
rs11714912	2.86e-17		1		1.05634	0.0790784	0.0790784	0.251136	0.133714	1					RPL14	Ribosomal protein L14	NM_003973	A_23_P18294	-0.168	-0.275	-0.243	-0.056	-0.146	-0.342	-0.107	-0.325	-0.485	-0.184	-0.326	-0.381	-0.062	-0.544	-0.291	-0.453	0.247	-0.542	-0.277	-0.217	0.033	-0.226	-0.181	-0.28	-0.509	-0.662	-0.456	0.077	-0.734	-0.395	0.063
rs9543976	2.95e-17	1			1.11659	0.159096	0.159096	0.0351866	0	1					UCHL3	Ubiquitin carboxyl-terminal esterase L3 (ubiquitin thiolesterase)	NM_006002	A_23_P76690	-1.358	-0.865	-0.969	-1.011	-0.846	-1.041	-1.267	-0.914	-1.587	-1.542	-1.126	-1.419	-0.943	-1.464	-1.158	-1.276	-1.127	-1.432	-0.968	-1.367	-0.984	-1.061	-1.199	-1.341	-1.33	-1.724	-1.47	-0.853	-1.519	-1.396	-1.267
rs470072	3.5e-17	1			1.11919	0.162449	0.162449	0.0410035	0.361617						DEPDC5	DEP domain containing 5	NM_014662	A_23_P91680	0.669	0.913	1.033	0.795667	0.982	1.021	1.158	1.021	0.866	0.901	0.877	0.783	0.995	0.55	0.829	1.359	1.098	0.882	0.869	0.53	1.11567	1.026	1.14	0.592	0.886	0.913333	0.689	0.769	0.941222	0.574	0.963889
rs704985	3.5e-17	1			1.05191	0.0730059	0.0730059	0.259272	0.775029	1					MGC3200	Hypothetical protein LOC284615	NM_032305	A_23_P23855	0.762	0.89	0.931	0.493	1.116	0.938	0.92	1.217	0.818	0.952	0.9	0.918	1.209	0.337	0.86	1.081	0.887	0.664	1.086	0.385	0.977	1.103	0.815	0.991	0.793	0.795	0.728	0.937	0.973	0.975	1.007
rs6105333	3.99e-17				1.11409	0.155869	-0.155869	0.078316	0.0561014	1					SIRPB1	Signal-regulatory protein beta 1	NM_006065	A_23_P17456	1.155	1.279	1.529	0.644	1.078	1.296	1.542	1.357	1.598	1.721	1.175	1.321	1.549	1.573	1.44	1.348	1.307	2.046	0.819	1.181	1.291	1.344	1.87	1.235	2.379	1.9	1.572	1.423	1.639	1.308	1.379
rs7464821	4.5e-17				1.16514	0.220502	0.220502	0.00190433	0	1					LOC286075	Hypothetical protein LOC286075	NM_173831	A_23_P83714	0.506	0.911	0.914	0.758	0.832	0.603	0.414	0.671	0.291	0.856	0.922	0.067	0.861	0.323	0.605	0.752	0.839	0.427	0.655	0.579	0.692	0.816	0.875	0.799	0.149	0.657	0.615	0.848	0.975	0.7	0.743
rs6503513	4.81e-17	1		1	1.08151	0.113051	0.113051	0.0804633	0	1					PPARBP	PPAR binding protein	NM_004774	A_23_P425704	0.291	0.159	0.43	0.072	0.441	0.679	0.008	0.338	0.667	0.416	0.305	-0.066	0.259	0.04	0.364	0.033	0.244	0.038	0.263	0.032	0.329	0.545	0.36	0.343	0.446	0.118	0.267	0.28	0.129	0.242	0.248
rs925598	5.09e-17	1			1.18441	0.244173	-0.244173	0.00128783	0	1					NALP1	NACHT, leucine rich repeat and PYD (pyrin domain) containing 1	AF217966	A_23_P107351	2.555	2.685	2.564	2.75	2.631	2.94	3.022	2.512	3.305	3.164	2.979	2.513	2.863	2.922	2.594	2.874	3.206	2.842	2.22	3.36	3.363	2.626	3.296	3.058	2.665	3.26	2.85	3.071	2.847	2.817	2.774
rs3786780	6.28e-17				1.23076	0.299555	0.299555	0.000314065	0.0561014								ENST00000328373	A_32_P111507	0.792	0.886	1.23	0.923	1.068	1.288	0.545	1.307	1.144	0.938	0.679	0.712	0.967	0.409	1.076	0.651	1.091	0.59	0.584	0.788	0.328	1.003	0.612	0.758	0.696	0.768	0.424	0.773	0.59	0.981	1.045
rs2199829	6.53e-17				1.15465	0.207455	-0.207455	0.0204075	0.133714	1					CEACAM3	Carcinoembryonic antigen-related cell adhesion molecule 3	D90278	A_23_P358244	1.056	0.506	0.811	0.661	0.705	1.187	1.301	0.688	1.263	1.28	0.784	0.925	0.873	1.006	0.993	0.869	1.055	1.221	0.62	1.223	1.178	0.978	1.664	0.857	1.629	1.491	0.967	0.909	1.358	0.868	1.002
rs479574	6.97e-17		1		1.25801	0.331149	0.331149	0.00192223	0	1					PP1665	Hypothetical protein PP1665	NM_030792	A_23_P87401	-0.831	-0.302	0.19	-0.059	-0.316	0.447	-0.211	-0.231	0.016	-0.263	-0.301	-0.414	-0.265	-0.459	-0.209	-0.437	-0.124	-0.46	-0.345	-0.32	-0.16	-0.303	-0.378	-0.151	-0.012	-0.073	-0.271	-0.541	-0.125	-0.45	-0.125
rs16989702	7.07e-17	1			1.0923	0.127363	0.127363	0.15493	0.775029	1					YWHAH	Chromosome 22 open reading frame 24	NM_003405	A_23_P103070	-0.041	0.464	-0.173	-0.122	0.067	-0.177	-0.204	0.024	-0.4	-0.138	0.137	0.169	-0.109	0.291	0.283	0.517	-0.158	0.358	0.338	0.411	0.191	0.061	0.16	-0.425	-0.212	0.103	-0.15	0.823	-0.236	-0.407	0.275
rs3752496	7.08e-17				1.07712	0.107175	-0.107175	0.197218	0	1					LOC197336	Similar to RIKEN cDNA 3230401M21 [Mus musculus]	NM_145294	A_23_P411833	-2.966	-2.719	-2.841	-2.694	-2.679	-2.941	-2.752	-2.609	-3.134	-2.761	-2.565	-2.75	-2.925	-2.73	-2.641	-2.977	-2.655	-2.864	-2.436	-2.886	-2.726	-2.642	-3.004	-2.964	-3.199	-3.195	-2.645	-3.153	-3.262	-2.788	-2.821
rs6450081	7.32e-17				1.22261	0.289963	-0.289963	0.000406206	0	1					PELO	Integrin, alpha 1	NM_015946	A_23_P58763	-0.311	-0.039	0.18	-0.006	0.049	-0.023	0.384	-0.275	0.287	-0.322	-0.344	-0.064	0.199	0.565	0.467	0.409	0.7	0.08	0.25	0.205	-0.122	-0.219	0.363	0.493	0.426	0.111	-0.008	0.346	0.065	0.157	-0.215
rs8179509	7.32e-17				1.17405	0.231492	0.231492	0.115419	0.361617	1					SPOCD1	SPOC domain containing 1	NM_144569	A_23_P431388	-0.324	-0.225	-0.026	-0.477	-0.288	-0.781	-0.433	-0.465	-0.101	0.061	0.329	-0.162	0.234	0.647	-0.025	0.847	-0.515	-0.726	-0.349	0.383	-0.535	-0.558	-0.306	-0.248	-0.308	0.691	-0.357	-0.7	-0.43	0.004	0.73
rs6841819	7.32e-17	1			1.07447	0.103631	0.103631	0.0757837	0.0561014	1					METAP1	Methionyl aminopeptidase 1	NM_015143	A_23_P155907	-0.412	-0.285	-0.328	-0.501	-0.349	-0.414	-0.254	-0.267	-0.47	-0.45	-0.408	-0.432	-0.407	-0.815	-0.637	-0.725	-0.4	-0.502	-0.357	-0.784	-0.777	-0.26	-0.844	-0.707	-0.357	-0.706	-0.444	-0.01	-0.683	-0.351	-0.302
rs2274941	7.32e-17	1		1	1.04466	0.0630302	-0.0630302	0.276033	0.775029						DHCR24	24-dehydrocholesterol reductase	NM_014762	A_23_P379475	-3.265	-2.671	-2.832	-3.00075	-2.959	-3.065	-3.072	-3.016	-3.103	-2.945	-2.988	-2.703	-3.092	-2.91	-3.165	-3.173	-3.042	-2.816	-2.659	-3.269	-3.12763	-2.953	-3.131	-2.996	-2.937	-3.364	-2.931	-3.345	-3.1055	-2.817	-2.965
rs12486033	7.32e-17	1		1	1.03203	0.0454882	0.0454882	0.437358	0.361617	1					MAP4	Microtubule-associated protein 4	NM_002375	A_23_P211814	-1.244	-1.061	-1.024	-1.091	-1.115	-0.954	-1.232	-1.217	-1.182	-1.147	-1.155	-0.792	-1.376	-0.947	-1.083	-1.52	-1.303	-0.835	-0.936	-1.204	-1.236	-0.998	-1.622	-1.347	-1.154	-1.198	-1.262	-0.976	-1.071	-1.185	-1.013
rs13031237	7.32e-17	1			1.01266	0.0181536	0.0181536	0.794253	0.133714	1					REL	V-rel reticuloendotheliosis viral oncogene homolog (avian)	NM_002908	A_23_P56938	1.218	1.543	1.391	1.903	1.57	1.714	1.365	1.354	1.695	1.471	1.481	1.453	1.524	1.542	1.167	1.443	1.389	1.63	1.678	1.715	1.154	1.635	1.618	1.723	1.522	1.80678	1.266	1.902	1.71189	1.347	1.58578
rs7404845	7.44e-17				1.12675	0.17217	-0.17217	0.0347553	0.775029	1					RNF166	Ring finger protein 166	NM_178841	A_23_P385500	2.362	1.9568	1.769	1.9472	2.252	2.706	1.743	1.818	2.43	2.738	1.942	2.63	2.125	2.364	2.207	2.398	2.25	2.351	2.238	2.336	2.403	2.148	2.483	1.949	2.514	2.60589	2.679	2.2821	2.5069	2.1598	2.07533
rs16900217	7.72e-17	1			1.19157	0.252861	0.252861	0.0172805	0.0561014	1					SQLE	Squalene epoxidase	NM_003129	A_23_P146284	-3.652	-2.38	-3.318	-1.957	-3.144	-3.22	-3.632	-3.261	-3.53	-4.231	-3.254	-3.114	-3.083	-3.673	-3.106	-3.171	-3.418	-3.191	-2.974	-3.761	-2.738	-3.716	-4.065	-3.223	-3.831	-3.78	-3.732	-3.008	-3.759	-3.385	-3.051
rs2071228	7.95e-17	1			1.1963	0.258584	0.258584	0.000116629	0.361617						RPL36A	Ribosomal protein L36a	NM_021029	A_32_P136319	-0.469	-0.019	-0.079	-0.292	-0.039	-0.223	-0.627	-0.264	-0.257	-0.168	-0.389	-0.501	-0.009	-0.756	-0.348	-0.272	-0.375	-0.716	-0.408	-0.37	-0.546	-0.187	-0.513	-0.583	-0.312	-0.215	-0.393	-0.698	-0.232	-0.044	-0.019
rs1558949	8.4e-17	1			1.17648	0.234482	0.234482	0.0150863	0.0561014	1					CYB5	Cytochrome b-5	NM_001914	A_23_P101208	-1.772	-1.473	-1.486	-1.365	-1.114	-1.652	-1.381	-1.04	-1.821	-1.734	-1.935	-1.564	-1.132	-1.864	-1.528	-2.072	-1.521	-1.838	-1.456	-1.772	-1.273	-1.186	-2.119	-1.561	-1.522	-2.219	-1.967	-1.858	-1.99	-1.583	-1.941
rs4717921	1.08e-16				1.10433	0.143176	-0.143176	0.200829	0	1					LOC349114	Hypothetical protein LOC349114	NM_198284	A_32_P191503	2.391	1.874	2.192	2.014	1.634	2.014	2.06	1.698	2.314	2.657	2.662	2.279	2.427	2.693	2.495	2.364	2.642	2.237	2.005	2.641	2.193	1.73	2.847	2.485	2.313	2.838	2.855	2.341	2.801	2.534	2.622
rs11219769	1.32e-16				1.26709	0.341524	0.341524	0.020093	0.133714						NRGN	Neurogranin (protein kinase C substrate, RC3)	NM_006176	A_23_P116264	1.558	2.31	2.361	1.842	2.143	2.294	2.073	2.402	2.742	2.922	2.443	2.533	2.053	2.781	1.777	2.922	2.016	2.615	1.254	3.198	1.766	2.186	2.01	2.124	2.671	2.789	2.145	1.96	1.112	2.327	2.789
rs2332875	1.37e-16	1			1.15536	0.208342	-0.208342	0.0154427	0	1					SERPINB2	Serine (or cysteine) proteinase inhibitor, clade B (ovalbumin), member 2	BC012609	A_23_P153185	-1.71	-1.208	-1.8	-1.212	-1.371	-1.465	-1.345	-1.634	-1.541	-1.837	-1.22	-1.588	-1.813	-0.694	-1.206	-1.095	-2.102	-1.212	-1.203	-0.976	-1.302	-1.73	-1.006	-1.447	-1.297	-1.452	-1.109	-1.53	-1.386	-1.465	-1.835
rs356445	1.42e-16	1			1.11095	0.15179	0.15179	0.0311591	0.133714	1					CXXC5	CXXC finger 5	NM_016463	A_24_P930062	-0.295	-0.795	-0.613	-1.015	-0.631	-0.375	-0.653	-0.369	-0.27	-0.277	-0.487	-0.501	-0.642	-0.58	-0.717	-0.813	-0.953	-0.455	-0.999	-1.017	-1.278	-0.477	-0.921	-0.598	-0.37	-0.682	-0.602	-0.777	-0.529	-0.688	-0.538
rs712958	1.46e-16	1			1.09668	0.133137	-0.133137	0.0168716	0.775029	1					SLC25A1	Solute carrier family 25 (mitochondrial carrier; citrate transporter), member 1	NM_005984	A_23_P120776	-1.149	-1.159	-1.22	-0.927	-0.909	-1.059	-0.846	-0.984	-1.243	-0.832	-0.712	-0.612	-1.183	-0.74	-0.956	-0.728	-1.008	-1.146	-1.014	-0.696	-0.702	-0.882	-1.31	-1.058	-0.894	-0.949	-0.896	-1.206	-1.061	-0.969	-1.177
rs647084	1.47e-16	1			1.05364	0.0753882	-0.0753882	0.0823012	0.775029	1					PIK3C3	Phosphoinositide-3-kinase, class 3	NM_002647	A_23_P164536	0.26	0.365	0.283	0.268	0.366	0.221	0.392	0.199	0.379	0.3	0.375	0.323	0.762	0.674	0.36	0.491	0.492	0.333	0.347	0.545	0.633	0.146	0.973	0.309	0.307	0.556	0.694	0.42	0.567	0.374	0.441
rs6584557	1.48e-16	1			1.00264	0.00380959	0.00380959	0.969583	0	1					NEURL	Neuralized-like (Drosophila)	NM_004210	A_23_P138492	0.248	0.347	0.127	0.097	0.159	0.934	0.302	0.386889	-0.04	0.48	0.917	1.035	1.06	0.442	0.187	-0.081	0.287	0.319	0.236	0.234	0.421	0.054	0.865	0.393	0.186	0.516	0.353	-0.087	0.41	0.414	0.468
rs6479884	1.74e-16				1.20652	0.270857	-0.270857	0.00549648	0.0561014	1							XM_293608	A_32_P101844	2.198	1.748	2.264	1.625	1.98	2.138	2.232	1.481	2.434	2.688	2.174	2.3	2.365	2.562	2.286	2.351	2.583	2.203	2.169	2.533	2.439	2.095	3.132	2.428	2.798	2.975	2.449	2.727	2.693	2.181	1.953
rs9562187	1.9e-16	1		1	1.09153	0.126347	0.126347	0.127968	0	1					CDC16	CDC16 cell division cycle 16 homolog (S. cerevisiae)	NM_003903	A_23_P88083	-1.037	-0.896	-0.895	-0.617	-0.605	-0.974	-1.195	-0.896	-1.316	-1.395	-1.034	-0.812	-1.075	-1.03	-1.486	-1.27	-0.882	-0.943	-0.762	-0.611	-0.785	-0.797	-1.115	-0.941	-1.233	-1.646	-1.589	-0.691	-1.45	-1.243	-1.283
rs7978708	1.94e-16	1			1.17899	0.237555	-0.237555	0.0149703	0.361617						ULK1	Unc-51-like kinase 1 (C. elegans)	NM_003565	A_24_P73370	1.073	0.822	0.731	0.968	0.728	1.139	0.941	0.666	1.485	1.689	1.128	1.059	0.699	1.261	1.023	1.578	1.428	1.026	0.646	1.605	1.163	0.875	1.404	0.967	1.643	1.759	1.58	0.947	1.493	1.093	0.944
rs7685105	2.02e-16				1.25707	0.330065	0.330065	3.6578e-05	0	1					MOBKL1A	MOB1, Mps One Binder kinase activator-like 1A (yeast)	NM_173468	A_23_P347059	-0.162	0.003	-0.234	-0.758	-0.071	-0.135	-0.474	0	-0.586	-0.482	-0.124	-0.639	-0.341	-0.74	-0.393	0.161	-0.651	-0.357	-0.64	-0.308	-0.568	-0.143	-0.458	0	-0.072	-0.225	-0.292	0.124	-0.504	-0.27	0.132
rs4915551	2.12e-16				1.05807	0.0814288	0.0814288	0.225684	0.361617						FLJ20054	Family with sequence similarity 31, member B	NM_019049	A_23_P320897	0.807	0.897	0.832	0.526	0.645	0.869	0.853	0.774	0.467	0.805	0.422	0.463	1.109	0.292	0.569	0.892	0.729	0.521	1.24	0.478	0.69	0.997	1.18	0.799	0.679	0.381	0.459	0.996	0.672	0.591	0.713
rs7289126	2.18e-16				1.20679	0.271178	-0.271178	0.0200876	0	1					C22orf5	Chromosome 22 open reading frame 5	NM_012264	A_23_P17870	0.593	0.09	-0.356	0.088	0.077	0.181	0.351	-0.058	0.341	0.968	0.276	0.379	0.583	1.114	1.031	0.719	0.604	0.428	0.402	0.812	1.08	-0.082	1.447	-0.11	0.797	0.737	0.897	1.064	0.295	0.275	0.119
rs2527366	2.22e-16			1	1.20994	0.274935	-0.274935	0.0139271	0	1					GTF2I	General transcription factor II, i	NM_001518	A_32_P88791	0.491	0.534	-0.344	0.324	0.227	0.357	0.34	0.041	0.273	0.658	0.833	0.4	0.629	0.761	1.008	1.068	0.772	0.605	0.355	1.203	0.711	-0.155	1.278	0.427	0.295	1.172	1.321	0.863	0.717	0.647	0.374
rs9845825	2.23e-16	1			1.09419	0.129859	0.129859	0.368741	0.775029						IL1RAP	Interleukin 1 receptor accessory protein	NM_002182	A_23_P170857	2.543	1.466	2.34	1.594	1.746	1.815	2.057	1.305	2.007	2.425	2.476	1.563	2.895	1.721	2.437	1.966	2.592	2.384	1.204	2.671	2.223	1.672	3.418	2.627	2.086	2.278	2.253	2.089	3.093	2.13	2.858
rs17115811	2.32e-16	1			1.17216	0.229171	0.229171	0.00533706	0.133714	1					PRPF39	PRP39 pre-mRNA processing factor 39 homolog (yeast)	NM_017922	A_23_P163113	0.18	0.033	0.124	-0.281	0.132	0.072	-0.462	0.104	-0.184	-0.352	-0.153	-0.381	0.039	-0.416	-0.061	-0.337	0.018	-0.352	-0.064	-0.471	-0.329	0.057	-0.19	-0.171	-0.238	-0.065	-0.386	-0.068	-0.004	-0.045	0.119
rs4982308	2.34e-16	1			1.10587	0.145178	0.145178	0.0773247	0.361617						GARNL1	GTPase activating Rap/RanGAP domain-like 1	NM_014990	A_23_P151565	-0.015	-0.085	-0.006	0.126	0.01	0.091	-0.088	0.18	-0.164	-0.021	-0.446	-0.513	0.264	-0.448	-0.01	-0.544	0.129	-0.371	-0.128	-0.238	0.519	0.178	0.151	-0.333	-0.271	-0.185	-0.527	0.023	-0.11	0.019	-0.1
rs3806792	2.4e-16	1			1.17242	0.229486	-0.229486	0.0065485	0	1					CXCL2	Chemokine (C-X-C motif) ligand 2	NM_002089	A_23_P315364	0.0856	-0.214	-0.22	0.1209	0.095	0.574	0.195	-0.0508889	-0.475	0.623	-0.171	-0.056	-0.117	0.786	-0.354	0.507	-0.127	0.196	0.186	0.63	0.105778	-0.314	0.964	0.786	0.237	0.253	-0.182	0.205	0.0871111	0.217	-0.0155
rs6780250	2.48e-16				1.09448	0.130247	0.130247	0.156593	0.361617	1					ATR	Ataxia telangiectasia and Rad3 related	NM_001184	A_23_P136058	-0.296	-0.116	0.02	-0.274	0.155	-0.039	0.266	-0.019	-0.255	-0.097	0.609	-0.234	-0.139	-1.004	-0.596	-0.566	0.007	-0.206	-0.086	-0.595	-0.169	0.15	-0.287	-0.31	0.017	-0.385	-0.58	-0.062	-0.14	-0.097	-0.019
rs9822686	2.52e-16				1.2443	0.315333	0.315333	0.00960781	0.133714						SFMBT1	Scm-like with four mbt domains 1	NM_001005159	A_23_P259393	-0.107	-0.021	0.079	0.203	-0.007	-0.406	0.109	-0.058	-0.152	-0.135	0.044	-0.119	0.457	0.049	-0.166	-0.072	0.003	-0.409	0.018	-0.14	-0.128	-0.028	-0.58	0.016	-0.911	-0.339	-0.014	-0.326	-0.233	0.123	0.167
rs7624893	2.58e-16	1			1.18261	0.241969	0.241969	0.0213586	0	1					RAFTLIN	Raft-linking protein	NM_015150	A_23_P315571	0.733	0.942	1.066	0.557	1.285	0.908	0.91	0.993	0.646	0.851	0.92	0.761	0.672	0.111	0.839	0.288	0.886	0.633	0.682	0.121	0.767	1.018	0.503	0.617	0.687	0.448	0.222	1.048	0.809	0.775	0.941
rs17054657	2.59e-16	1			1.11159	0.15262	-0.15262	0.0344984	0.133714	1					ADAM19	A disintegrin and metalloproteinase domain 19 (meltrin beta)	NM_033274	A_23_P374082	2.501	2.065	1.892	1.825	1.981	2.438	2.294	2.136	2.609	2.455	2.289	2.355	2.355	2.249	2.474	2.501	2.472	2.076	2.16	2.391	2.295	2.129	2.8	2.07	2.295	2.806	2.657	2.416	2.734	2.338	2.249
rs12717408	2.82e-16	1			1.185	0.244889	0.244889	0.00214823	0.0561014	1					MAP4K5	Mitogen-activated protein kinase kinase kinase kinase 5	NM_198794	A_24_P16997	-0.043	0.035	-0.247	-0.807	-0.061	-0.18	-0.482	-0.089	-0.199	-0.143	-0.405	-0.139	-0.835	-0.834	-0.467	0.173	-0.541	-0.402	-0.189	-0.988	-0.439625	0.209	-0.839	-0.484	-0.207	-0.215	-0.561	0.081	-0.354	-0.297	0.262
rs11101301	2.82e-16				1.14656	0.197318	-0.197318	0.105183	0.0561014	1							AC016397	A_23_P202540	-0.274	0.23	-0.171	-0.109	0.156	0.372	-0.63	0.01	-0.081	0.199	-0.021	-0.199	0.219	-0.114	-0.413	0.941	0.432	-0.393	0.189	0.289	0.387	-0.03	0.738	0.088	-0.211	0.055	0.042	-0.068	-0.039	0.182	-0.339
rs507223	2.82e-16				1.12886	0.174863	0.174863	0.0748597	0.361617	1					FLJ20331	Hypothetical protein FLJ20331	NM_017768	A_23_P148969	-0.563	-0.32	-0.705	-1.066	-0.397	-0.694	-0.989	-0.466	-1.02	-1.103	-0.665	-1.363	-0.74	-1.858	-0.588	-0.588	-0.764	-1.332	-0.529	-1.283	-0.734	-0.645	-0.75	-0.983	-0.722	-1.238	-1.198	-0.466	-0.816	-0.805	-0.965
rs17006484	2.82e-16				1.05717	0.080202	0.080202	0.430047	0.0561014	1					PLAC8	Placenta-specific 8	NM_016619	A_24_P183128	2.218	2.563	2.533	2.255	2.431	2.331	2.546	2.098	1.915	2.231	2.455	2.064	2.337	1.513	1.816	2.535	2.101	1.925	2.155	1.583	2.25	2.548	1.854	2.497	1.888	1.796	2.136	2.101	2.376	2.26	2.122
rs7890085	2.82e-16			1	1.04497	0.0634588	0.0634588	0.563865	0	1					RBM3	RNA binding motif (RNP1, RRM) protein 3	NM_006743	A_23_P148308	0.427	0.795	0.637	0.007	0.655	0.923	0.147	0.623	0.236	0.283	0.688	0.237	1.113	0.377	0.909	0.875	0.335	0.415	1.4	-0.216	0.111	0.777	0.687	0.972	0.573	-0.009	0.237	0.795	0.629	0.19	0.403
rs11688228	2.82e-16	1			1.04347	0.0613843	-0.0613843	0.28998	0.361617	1					NCE2	NEDD8-conjugating enzyme	NM_080678	A_32_P104825	0.282	0.519	0.522	-0.142	0.317	0.204	0.595	0.486	-0.043	0.586	0.327	0.316	0.448	0.317	0.686	0.525	0.716	0.535	0.444	0.548	0.219	0.385	0.543	0.817	0.566	0.675	0.258	0.436	0.836	0.795	0.345
rs3731239	2.82e-16	1			1.03821	0.0540922	-0.0540922	0.487057	0.133714	1					CDKN2A	Cyclin-dependent kinase inhibitor 2A (melanoma, p16, inhibits CDK4)	NM_058195	A_23_P43490	-1.313	-0.963	-0.885	-0.913	-0.956	-1.297	-0.851	-1.504	-0.971	-0.514	-0.817	-0.899	-0.983	-0.881	-1.237	-1.011	-1.172	-1.025	-1.072	-0.757	-0.675	-0.941	-0.97	-0.724	-0.833	-0.55	-0.784	-1.42	-0.789	-1.092	-0.468
rs6685950	2.97e-16	1			1.25766	0.330737	0.330737	8.41958e-05	0	1					TERE1	Transitional epithelia response protein	NM_013319	A_23_P103476	-0.51	-0.266	-0.106	-0.427	0.046	-0.51	-0.359	-0.33	-0.266	-0.145	-0.217	-0.288	-0.604	-0.778	-0.425	-0.26	-0.326	-0.476	-0.605	-0.706	-0.565	-0.141	-0.69	-1.012	-0.236	-0.445	-0.441	-0.85	-0.579	-0.001	-0.236
rs11744850	3.04e-16	1		1	1.23987	0.310192	0.310192	0.00868118	0	1					MEF2C	MADS box transcription enhancer factor 2, polypeptide C (myocyte enhancer factor 2C)	NM_002397	A_23_P320739	1.114	1.466	1.414	1.314	1.714	1.636	0.845	1.363	1.404	1.628	1.832	1.073	2.407	1.177	1.324	1.706	1.469	1.337	1.227	1.302	1.276	1.637	2.255	1.749	1.597	1.673	1.448	1.72	1.745	1.024	1.603
rs3964873	3.28e-16				1.03582	0.0507706	0.0507706	0.358888	0.361617	1					LOC387680	Similar to KIAA0592 protein	NM_001005751	A_32_P10960	1.178	1.202	1.104	0.893	0.911	0.899	0.875	1.022	1.044	1.243	1.038	1.019	0.514	1.074	0.724	0.89	0.916	1	0.907	1.367	0.554	0.831	1.017	1.381	1.308	1.174	0.96	1.374	1.159	1.013	1.057
rs6008468	3.31e-16	1	1		1.02821	0.0401392	-0.0401392	0.56012	0.775029	1					FLJ20699	Hypothetical protein FLJ20699	NM_017931	A_24_P156388	0.809	0.066	0.496	0.669	0.089	0.531	0.601	0.334	0.081	0.547	0.386	0.524	-0.172	0.344	0.375	0.137	0.196	0.441	0.538	0.634	0.434	0.323	-0.194	0.53	0.202	0.362	0.387	0.166	0.448	0.139	0.389
rs2075993	3.59e-16	1			1.25438	0.326976	0.326976	0.0692054	0	1					E2F2	E2F transcription factor 2	NM_004091	A_23_P408955	-0.8	-0.35	-0.557	-0.917	-0.843	-0.294	-0.506	-0.492	-0.941	-1.063	-0.584	-0.707	-0.217	-0.474	-0.526	-0.256	-0.777	-0.797	-0.049	-1.022	-0.965	-0.336	-0.941	-0.626	-0.677	-0.807	-0.592	-0.396	-0.737	-0.525	-0.431
rs764187	4.17e-16				1.21457	0.280441	0.280441	0.0118499	0						BATF	Basic leucine zipper transcription factor, ATF-like	NM_006399	A_23_P128974	2.862	2.537	3.753	2.487	2.655	2.923	2.729	3.158	2.828	3.278	2.842	2.581	3.221	2.573	3.038	3.011	3.043	3.028	3.047	2.467	2.768	3.27	2.854	2.769	3.17	3.127	2.243	2.775	3.45	3.158	3.163
rs17064974	5.12e-16	1			1.16946	0.225837	0.225837	0.00624557	0.133714						FBXO25	F-box protein 25	NM_183421	A_23_P94159	0.069	0.126	0.068	-0.425	0.228	0.055	0.264	0.245	-0.387	-0.148	-0.237	-0.253	0.113	-0.526	-0.132	-0.018	0.127	-0.122	-0.1	-0.69	-0.002	0.001	-0.222	-0.047	-0.152	-0.401	-0.501	-0.014	-0.281	0.051	-0.07
rs509360	5.2e-16	1			1.07994	0.110947	-0.110947	0.0532313	0	1					C11orf9	Chromosome 11 open reading frame 9	NM_013279	A_23_P75790	0.117	0.095	0.063	0.284	0.014	-0.069	0.177	-0.126	0.012	0.196	0.221	0.287	-0.119	0.221	-0.075	0.159	0.106	0.223	-0.092	0.488	0.155	-0.085	0.076	0.183	0.056	0.469	0.292	-0.208	0.39	0.219	0.32
rs11082225	5.44e-16	1			1.1521	0.204265	0.204265	0.0427654	0	1					RBBP8	Retinoblastoma binding protein 8	NM_203292	A_23_P252371	-1.371	-1.701	-1.907	-2.301	-1.938	-1.792	-1.943	-1.78	-2.292	-1.952	-1.452	-1.707	-1.797	-1.883	-1.741	-1.925	-2.317	-2.016	-1.66	-2.266	-1.966	-2.016	-1.602	-1.533	-1.033	-1.955	-1.573	-1.605	-2.017	-2.144	-1.669
rs4434676	5.88e-16				1.16073	0.215027	0.215027	0.0712456	0	1					KLF9	Kruppel-like factor 9	NM_001206	A_23_P415401	-0.19	-0.054	0.155	-0.39	0.281	-0.47	-0.382	1.499	-0.767	-0.206	-0.271	-0.683	0.178	-0.642	-0.436	-0.232	0.151	-0.402	-0.51	-0.4	-0.799	0.013	-0.05	0.161	-0.584	-0.688	-0.727	-0.008	-0.477	0.098	-0.246
rs493506	6.05e-16				1.13711	0.185369	-0.185369	0.0932415	0.361617	1					TP53INP1	Tumor protein p53 inducible nuclear protein 1	NM_033285	A_23_P168882	2.548	2.151	1.849	2.068	1.733	2.511	2.521	2.173	3.066	2.774	2.077	2.409	3.034	2.517	2.5	2.477	2.542	2.442	2.129	2.671	2.448	2.067	3.319	2.488	2.609	3.283	2.511	3.135	2.625	2.327	2.732
rs17132406	6.16e-16	1			1.04663	0.0657496	0.0657496	0.478419	0.775029	1					ZFYVE28	Zinc finger, FYVE domain containing 28	NM_020972	A_32_P104746	0.53	0.487	1.15	0.934	0.447	1.702	1.114	0.998	1.012	0.971	0.523	0.738	1.236	0.327	0.842	0.276	1.173	0.627	0.895	0.761	1.128	1.038	0.88	0.812	0.827	0.794	0.472	0.82	0.708	0.789	0.701
rs2307111	6.56e-16				1.12762	0.173276	-0.173276	0.0194177	0.361617	1					FLJ35779	Hypothetical protein FLJ35779	NM_152408	A_23_P413803	0.133	-0.056	0.042	0.686	0.188	-0.116	0.806	-0.127	-0.123	0.028	-0.19	0.221	0.522	0.295	0.186	-0.01	0.591	0.101	0.533	0.414	0.594	-0.144	0.451	0.349	-0.068	-0.052	-0.127	0.581	0.179	0.056	-0.137
rs6689822	6.75e-16	1	1		1.19562	0.257755	0.257755	0.00291032	0.775029						MGST3	Microsomal glutathione S-transferase 3	NM_004528	A_23_P51548	-0.755	-0.681	-0.543	-0.739	-0.503	-0.7	-1.244	-0.542	-0.894	-1.217	-1.177	-1.077	-0.358	-1.268	-0.373	-0.945	-1.259	-1.118	-0.716	-1.111	-0.867	-0.718	-1.44	-1.014	-0.714	-0.717	-1.005	-0.701	-1.144	-0.715	-0.664
rs475043	7.25e-16		1	1	1.15412	0.206796	-0.206796	0.129863	0.361617	1					CAT	Catalase	NM_001752	A_23_P105138	2.595	2.386	2.371	1.847	2.029	1.886	1.466	2.044	2.253	1.497	1.837	2.222	2.799	2.255	3.286	2.784	2.384	2.676	2.815	1.969	1.673	1.884	2.778	1.762	1.856	2.431	2.765	2.918	2.566	2.704	2.099
rs1316393	7.82e-16	1			1.24823	0.319888	-0.319888	0.00173759	0	1					MAEA	Macrophage erythroblast attacher	NM_005882	A_24_P334445	1.465	1.202	1.128	1.361	0.872	1.443	1.723	0.769	1.324	1.823	1.279	1.413	1.461	1.862	1.645	1.469	1.934	1.404	1.113	1.989	1.546	1.102	2.271	1.035	1.942	1.805	1.754	1.516	1.412	1.377	1.506
rs3007322	7.82e-16	1	1		1.12337	0.167835	-0.167835	0.0807441	0.133714	1					CGI-49	CGI-49 protein	NM_016002	A_23_P62807	-1.807	-1.106	-2.123	-2.251	-1.479	-1.723	-2.093	-1.576	-2.205	-1.939	-1.852	-1.959	-2.113	-1.813	-2.118	-1.19	-2.104	-1.697	-1.193	-2.639	-1.99	-2.263	-2.169	-1.708	-1.808	-1.882	-1.309	-1.611	-1.676	-2.206	-2.078
rs6976532	7.88e-16	1			1.17182	0.22875	-0.22875	0.00136654	0.0561014	1					MK-STYX	Map kinase phosphatase-like protein MK-STYX	NM_016086	A_23_P111635	-0.617	-0.4	-0.213	-0.207	-0.387	-0.469	-0.386	-0.359	0.144	0.098	0.072	-0.019	-0.123	-0.166	0.318	-0.558	-0.192	0.088	-0.1888	-0.292	-0.118	-0.249	-0.081	-0.572	-0.469	-0.302	-0.183	-0.294	-0.219	-0.514	-0.4575
rs1417219	8.29e-16				1.0686	0.0957266	-0.0957266	0.219655	0	1					MAT1A	Methionine adenosyltransferase I, alpha	NM_000429	A_23_P23996	-1.043	-1.072	-1.462	-0.807	-1.245	-1.472	-0.587	-1.217	-1.207	-1.232	-1.065	-0.78	-1.34657	-0.812	-1.028	-1.167	-1.357	-1.15589	-0.91	-0.829	-0.956714	-1.363	-1.354	-0.98	-1.166	-0.931	-0.912	-1.079	-1.2222	-1.114	-0.659
rs2283476	8.78e-16			1	1.03708	0.0525255	0.0525255	0.448618	0.775029	1					GFER	Growth factor, augmenter of liver regeneration (ERV1 homolog, S. cerevisiae)	NM_005262	A_23_P206484	-0.824	-0.555	-0.481	-0.614	-0.298	-0.58	-0.538	-0.469	-0.679	-0.548	-0.671	-0.539	-0.752	-0.912	-0.628	-0.583	-0.905	-0.657	-0.786	-0.709	-0.56	-0.476	-0.964	-1.105	-0.792	-0.684	-0.976	-0.715	-0.716	-0.608	-0.997
rs12335094	9.16e-16	1			1.17165	0.228542	-0.228542	0.0230725	0	1					GGH	Gamma-glutamyl hydrolase (conjugase, folylpolygammaglutamyl hydrolase)	NM_003878	A_23_P134910	-2.531	-2.804	-3.057	-2.67817	-2.808	-3.077	-2.761	-2.247	-3.106	-2.944	-2.574	-2.033	-2.629	-2	-2.345	-2.857	-2.852	-2.52263	-1.743	-2.663	-2.74825	-2.733	-2.632	-2.956	-2.734	-2.73438	-2.634	-2.468	-3.147	-2.961	-2.844
rs2486681	9.21e-16	1			1.18178	0.240967	-0.240967	0.00857937	0.0561014	1					SEC15L1	SEC15-like 1 (S. cerevisiae)	NM_019053	A_23_P169576	0.975	0.855	1.109	0.669	0.845	0.703	0.936	0.721	1.022	0.885	1.131	0.715	1.326	1.249	1.343	1.437	1.497	1.076	0.994	1.2	1.401	0.743	2.09	1.05	1.456	1.185	1.215	1.11	1.459	1.112	1.072
rs951809	1.05e-15				1.24784	0.319438	0.319438	0.0031081	0.133714						LOC168850	Hypothetical protein LOC168850	NM_176814	A_23_P419192	1.25	0.758	1.093	0.043	0.798	0.514	0.131	0.867	0.499	0.994	0.166	0.198	-0.256	0.232	0.221	0.724	0.34	0.196	0.441	-0.129	-0.359	0.871	-0.009	0.437	0.629	0.836	0.099	0.94	0.786	0.579	0.876625
rs9826459	1.05e-15	1			1.22899	0.297476	0.297476	0.0232789	0.133714	1					APPL	Adaptor protein containing pH domain, PTB domain and leucine zipper motif 1	NM_012096	A_23_P166663	1.11	0.535	0.662	0.169	0.745	0.565	0.34	1.023	0.513	0.326	0.308	-0.08	-0.38	-0.744	-0.196	0.341	0.617	0.205	-0.297	0.307	0.332	0.475	0.411	0.75	0.679	0.364	0.342	1.24	0.386	0.673	0.864
rs6785616	1.05e-15	1			1.20408	0.267927	-0.267927	0.0017983	0	1					GBE1	Glucan (1,4-alpha-), branching enzyme 1 (glycogen branching enzyme, Andersen disease, glycogen storage disease type IV)	NM_000158	A_23_P121082	-2.079	-2.125	-2.587	-2.188	-2.287	-1.922	-1.977	-1.937	-1.793	-2.258	-1.854	-2.196	-1.386	-1.647	-1.507	-1.62	-1.799	-1.919	-2.044	-1.689	-1.669	-2.119	-1.311	-2.362	-1.626	-1.868	-1.552	-1.781	-1.889	-2.23	-2.211
rs2594992	1.05e-15	1			1.16977	0.226225	-0.226225	0.00110693	0.0561014	1					APG7L	APG7 autophagy 7-like (S. cerevisiae)	NM_006395	A_23_P143987	0.429	0.664	0.705	0.418778	0.555	0.488	0.654	0.578	0.69	0.734	0.667	0.73	0.38	0.882	0.247	0.834	0.952	0.965	0.78	0.794333	0.637222	0.529	0.738	1.16	0.877	0.847778	1.003	0.403	0.776889	0.785	0.5723
rs2287093	1.05e-15	1			1.16872	0.224931	0.224931	0.00524519	0.0561014	1					CEBPZ	CCAAT/enhancer binding protein zeta	NM_005760	A_23_P119964	-0.678	-0.619	-0.452	-0.772	-0.397	-0.749	-0.953	-0.591	-0.96	-0.812	-1.192	-1.311	-0.912	-1.6	-0.967	-0.927	-0.649	-1.33	-0.881	-1.15	-0.857	-0.55	-0.853	-1.333	-0.797	-1.013	-1.36	-0.574	-1.019	-0.807	-0.808
rs1720143	1.05e-15				1.15548	0.208496	0.208496	0.00694282	0.775029						COX17	COX17 homolog, cytochrome c oxidase assembly protein (yeast)	NM_005694	A_23_P65157	-0.337	-0.054	-0.237	-0.677	-0.172	-0.031	-0.376	-0.13	-0.329	-0.319	-0.163	-0.236	-0.071	-0.361	-0.156	0.116	-0.609	-0.611	-0.137	-0.933	-0.847	0	-0.299	-0.056	-0.041	-0.23	-0.241	-0.914	-0.257	-0.231	-0.183
rs11096482	1.05e-15	1			1.11735	0.160078	0.160078	0.0046307	0.133714	1					SMC6L1	SMC6 structural maintenance of chromosomes 6-like 1 (yeast)	NM_024624	A_23_P209962	-0.85	-0.84	-0.96	-0.94	-0.72	-1.03	-0.99	-0.39	-1.25	-1.01	-1.21	-0.98	-0.99	-1.11	-1	-0.87	-1.01	-0.99	-0.78	-1.19	-1.29	-0.93	-1	-1.04	-1.05	-1.22	-1.02	-0.71	-1.18	-1.17	-0.91
rs595217	1.05e-15		1		1.11531	0.157447	0.157447	0.0460353	0.133714	1					KIS	Kinase interacting with leukemia-associated gene (stathmin)	AK026668	A_32_P84389	1.065	1.15	0.899	0.607	1.041	1.233	0.637	1.048	1.079	0.929	1.209	0.722	1.5	0.476	1.184	0.993	1.28	0.752	1.206	0.58	0.991	1.226	1.321	1.08	0.956	0.861	1.081	1.13	1.054	0.836	1.017
rs1050057	1.05e-15				1.04061	0.0574255	0.0574255	0.246449	0	1					PIAS3	Protein inhibitor of activated STAT, 3	NM_006099	A_23_P149678	-0.661	-0.599	-0.541	-0.455	-0.762	-0.699	-0.567	-0.74	-0.675	-0.789	-0.589	-0.795	-0.78	-0.719	-0.813	-0.82	-0.779	-0.816	-0.762	-0.687	-1.003	-0.575	-1.024	-0.41	-0.883	-0.962	-0.519	-0.898	-0.578	-0.741	-0.93
rs12448354	1.05e-15	1			1.01852	0.0264703	0.0264703	0.828145	0.775029	1					ITGAL	Integrin, alpha L (antigen CD11A (p180), lymphocyte function-associated antigen 1; alpha polypeptide)	NM_002209	A_23_P206806	3.133	3.208	3.392	3.123	3.022	3.69	2.922	3.325	3.676	3.278	3.084	3.492	2.513	2.991	3.216	2.733	2.967	3.271	3.123	3.036	2.763	3.363	2.413	2.529	3.64	3.12767	2.736	3.165	3.717	3.136	2.98675
rs7508453	1.27e-15				1.06435	0.0899706	0.0899706	0.110591	0.133714	1					ZNF614	Zinc finger protein 614	NM_025040	A_23_P355993	0.424	0.363	0.386	0.229	0.522	0.196	0.301	0.385	0.285	0.224	-0.011	0.125	0.581	0.141	0.229	0.424	0.374	0.295	0.248	0.092	0.403	0.39	0.733	0.446	0.136	0.507	0.116	0.285	0.47	0.286	0.272
rs1616965	1.42e-15				1.1861	0.246227	0.246227	0.00173246	0.775029						NDUFA4	NADH dehydrogenase (ubiquinone) 1 alpha subcomplex, 4, 9kDa	NM_002489	A_23_P145777	-1.535	-1.378	-1.17	-1.393	-0.939	-1.149	-1.35	-1.198	-1.451	-1.225	-1.17	-1.695	-0.959	-1.615	-1.476	-0.871	-1.364	-1.57	-1.216	-1.662	-1.523	-1.187	-1.09	-1.138	-1.286	-1.758	-1.131	-1.712	-1.135	-1.072	-1.096
rs7951225	1.47e-15				1.09139	0.126161	0.126161	0.0144772	0.361617						CRY2	Cryptochrome 2 (photolyase-like)	NM_021117	A_23_P127394	0.216	0.206	0.307	0.653	0.384	0.398	0.263	0.486	0.365	0.309	0.085	0.27	0.399	-0.042	0.409	0.068	0.357	0.279	0.056	0.499	0.673	0.361	0.076	-0.206	0.192	0.35	-0.015	0.156	0.206	0.254	0.324
rs9903371	1.6e-15		1	1	1.11631	0.158735	0.158735	0.0463314	0	1					DCXR	Dicarbonyl/L-xylulose reductase	NM_016286	A_23_P44166	-0.675	-0.668	-0.651	-0.262	-0.78	-0.308	-0.518	-0.608	-0.477	-0.611	-0.749	-0.698	-0.79	-0.643	-0.857	-0.774	-0.458	-0.483	-0.716	-0.332	-0.45	-0.799	-0.721	-0.773	-0.649	-0.96	-0.916	-1.254	-1.106	-0.729	-0.915
rs7606251	1.75e-15	1	1		1.01997	0.0285275	-0.0285275	0.798401	0.775029	1					PPIL3	Peptidylprolyl isomerase (cyclophilin)-like 3	NM_131916	A_23_P28213	-1.007	-0.776	-0.56	-0.372	0.041	0.003	-0.263	0.093	-0.232	-0.3	-0.77	-0.431	0.356	-0.888	-0.087	-0.2	-0.041	-0.793	-0.266	-0.503	-0.014	0.096	-0.183	-0.194	-0.452	-0.922	-1.029	-0.24	-0.237	-0.172	-0.695
rs16865894	1.84e-15				1.09956	0.136925	-0.136925	0.103188	0	1					KIF2C	Kinesin family member 2C	NM_006845	A_23_P34788	-3.014	-2.763	-2.96	-2.901	-2.766	-3.302	-2.54	-2.914	-3.349	-2.539	-2.233	-2.389	-3.139	-2.321	-2.818	-2.565	-3.15	-2.52	-2.462	-2.626	-2.694	-2.747	-3.037	-2.915	-3.105	-2.961	-2.367	-3.385	-3.332	-2.64	-2.678
rs12337469	1.92e-15				1.23973	0.310025	-0.310025	0.0343852	0	1					NINJ1	Ninjurin 1	NM_004148	A_23_P169137	2.601	2.331	2.323	1.492	2.723	1.977	2.929	1.731	2.774	3.493	2.118	2.203	2.622	2.91	2.894	3.269	2.815	2.592	2.48	2.343	2.384	1.55	3.457	2.564	3.216	3.178	2.486	2.492	2.747	2.165	2.422
rs2920706	2.27e-15				1.04975	0.0700422	0.0700422	0.175455	0.361617	1					AMFR	Autocrine motility factor receptor	NM_138958	A_24_P135444	-0.205	-0.385	-0.152	-0.611	-0.261	-0.178	-0.651	-0.082	-0.307	-0.358	-0.249	-0.238	-0.468	-0.551	-0.317	-0.076	-0.474	-0.184	-0.186	-0.2	-0.3485	-0.014	-0.249	-0.378	-0.176	-0.402	-0.487	-0.123	-0.245	-0.594	-0.284
rs502121	2.38e-15				1.11786	0.160737	0.160737	0.049637	0.361617						NDUFS7	NADH dehydrogenase (ubiquinone) Fe-S protein 7, 20kDa (NADH-coenzyme Q reductase)	NM_024407	A_23_P165090	-0.829	-0.341	-0.36	-0.788	-0.325	-0.311	-0.438	-0.302	-0.499	-0.494	-0.689	-0.517	-0.692	-0.848	-0.585	-0.81	-0.645	-0.383	-0.681	-0.81	-0.897	-0.249	-0.831	-0.817	-0.222	-0.511	-0.743	-0.916	-0.539	-0.576	-0.569
rs2071067	2.43e-15				1.10796	0.147904	0.147904	0.0178728	0	1					GRCC9	Likely ortholog of mouse gene rich cluster, C9 gene	NM_032641	A_23_P151098	0.5	0.472	0.483	0.667	0.58	0.544	0.575	0.378	0.478	0.589	0.469	0.674	0.774	0.791	0.636	0.574	0.659	0.366	0.269	0.517	1.069	1.142	0.791	0.603	0.685	0.572	0.17	0.507	0.777	0.346	0.957
rs6494504	2.47e-15	1			1.07014	0.097802	-0.097802	0.142634	0.775029	1					SPG21	Spastic paraplegia 21 (autosomal recessive, Mast syndrome)	NM_016630	A_23_P147450	0.364	0.302	0.273	0.253	0.071	0.236	0.629	0.521	0.596	0.798	0.784	0.612	0.758	0.873	0.504	0.428	0.493	0.783	0.403	0.541	-0.041	0.213	0.752	0.524	0.82	0.711	1.145	0.83	0.773	0.448	0.607
rs1521484	2.6e-15				1.15635	0.209573	-0.209573	0.151409	0	1							BC088377	A_23_P417282	0.902	-0.387	-0.023	-0.406	-0.461	-0.31	0.855	0.098	0.409	0.868	0.064	0.283	1.062	0.502	0.905	0.503	0.597	0.351	-0.228	0.63	0.176	0.139	1.357	0.883	0.774	1.163	0.718	0.705	0.605	0.882	0.184
rs10984944	2.66e-15	1	1		1.11909	0.162324	0.162324	0.132317	0.775029						CDK5RAP2	CDK5 regulatory subunit associated protein 2	NM_018249	A_23_P83110	-0.814	-0.968	-0.146	-0.977	-0.837	-0.949	-0.865	-0.564	-0.9	-0.881	-1.067	-1.26	-1.17	-0.933	-0.132	-0.483	-0.194	-0.861	-0.84	-0.874	-1.064	-0.728	-0.891	-1.049	-0.693	-0.962	-1.45	-0.827	-0.973	0.277	-0.629
rs525623	2.88e-15	1			1.10101	0.138825	0.138825	0.0686727	0.775029	1					C6orf125	Chromosome 6 open reading frame 125	NM_032340	A_23_P156739	-2.341	-1.935	-1.974	-2.012	-1.83	-2.287	-1.713	-2.05	-2.471	-2.254	-2.469	-2.281	-1.938	-2.43	-1.94	-2.458	-1.987	-2.402	-2.117	-2.385	-1.865	-1.994	-2.158	-2.211	-2.149	-2.618	-2.678	-2.587	-2.464	-2.175	-2.296
rs6879781	2.95e-15				1.21516	0.281141	0.281141	0.0181802	0	1							ENST00000333672	A_24_P92973	0.417	-0.088	-0.118	-0.217	0.309	-0.264	-0.126	0.587	-0.475	-0.505	-0.592	-0.725	-0.788	-0.994	-0.356	-0.218	-0.243	-0.036	-0.33	-0.154	-0.013	-0.058	-0.317	-0.316	-0.54	-0.432	-0.428	0.219	-0.446	0.311	-0.432
rs7093683	3.05e-15	1			1.20924	0.274102	-0.274102	0.00475483	0	1					CAMK2G	Calcium/calmodulin-dependent protein kinase (CaM kinase) II gamma	NM_001222	A_24_P141332	2.368	1.802	1.68	1.824	1.863	1.927	2.541	1.697	2.199	2.254	1.848	2.137	2.264	2.524	2.765	2.647	2.376	2.006	2.105	2.401	2.527	1.867	3.099	1.959	2.429	2.455	2.407	2.34	2.264	2.051	2.183
rs569666	3.57e-15				1.14125	0.190616	0.190616	0.0365609	0.133714	1					YEATS4	YEATS domain containing 4	NM_006530	A_23_P87591	-0.883	-1.495	-1.47	-0.842	-0.781	-1.483	-1.171	-0.762	-1.65	-1.405	-0.918	-1.412	-0.676	-1.557	-1.055	-1.282	-1.425	-1.59	-0.458	-1.38	-1.038	-1.283	-1.422	-1.182	-1.737	-1.676	-1.837	-0.672	-1.276	-1.284	-1.138
rs11613834	3.66e-15		1		1.20509	0.269139	-0.269139	0.0133913	0.361617						C1RL	Complement component 1, r subcomponent-like	NM_016546	A_23_P363968	1.867	1.511	1.596	1.45913	1.421	2.007	2.105	1.35	2.37	2.036	1.907	1.247	2.286	2.241	1.893	2.291	2.445	2.307	2.037	1.834	1.99038	2.108	2.637	2.099	2.83	2.42563	1.701	1.731	2.33278	2.211	2.02857
rs1062787	3.8e-15		1		1.20389	0.267708	0.267708	0.00488464	0.0561014	1					FTSJ3	FtsJ homolog 3 (E. coli)	NM_017647	A_23_P55091	-0.534	-0.461	-0.336	-1.158	-0.457	-0.87	-0.93	-0.424	-0.951	-0.663	-1.294	-1.018	-1.547	-1.126	-0.982	-0.85	-1.041	-0.959	-0.96	-1.341	-1.245	-0.402	-1.289	-0.96	-0.664	-0.519	-1.329	-0.905	-0.701	-0.987	-0.704
rs4292071	3.8e-15	1			1.19399	0.25579	0.25579	0.0406829	0	1					ITGB1BP1	Integrin beta 1 binding protein 1	NM_004763	A_23_P154507	-1.109	-0.657	-0.685	-1.419	-0.657	-1.107	-1.192	-0.547	-0.957	-1.019	-0.915	-0.739	-1.322	-1.295	-0.973	-0.942	-0.523	-1.298	-0.513	-1.005	-1.091	-1.233	-1.03	-0.905	-1.036	-1.354	-1.453	-0.762	-0.834	-1.427	-1.147
rs1046379	3.8e-15				1.18433	0.244073	-0.244073	0.00502737	0	1					S100A1	S100 calcium binding protein A1	NM_006271	A_23_P383227	-0.285778	-0.2415	-0.426	-0.26075	-0.551	-0.483	0.117	-0.665	-0.355	-0.084	-0.344	-0.1	0.416	0.248	-0.191	-0.102	0.066	-0.042	-0.239	0.011	0.325	-0.35	-0.317	-0.129	-0.002	0.336	-0.228	-0.134111	0.074	-0.512	-0.320111
rs719038	3.8e-15				1.18242	0.241737	-0.241737	0.00273653	0	1					CBS	Cystathionine-beta-synthase	NM_000071	A_23_P166306	-2.022	-1.786	-1.51	-1.707	-1.96	-1.603	-1.412	-2.077	-1.663	-1.246	-1.469	-1.149	-1.613	-0.695	-1.625	-1.818	-1.525	-1.176	-1.65	-1.686	-1.947	-1.518	-1.273	-0.96	-1.691	-1.43	-1.24	-1.606	-1.494	-1.371	-1.438
rs427224	3.8e-15	1		1	1.12224	0.166386	0.166386	0.0396404	0	1					ADA	Adenosine deaminase	NM_000022	A_23_P210482	-1.507	-1.305	-1.373	-1.505	-1.599	-1.106	-1.45	-1.285	-1.625	-1.441	-1.342	-1.182	-1.177	-1.583	-1.249	-1.767	-1.395	-1.591	-1.041	-1.814	-1.389	-1.42	-1.721	-1.462	-1.509	-1.598	-1.676	-1.503	-1.92	-1.536	-1.124
rs17673983	3.8e-15	1			1.11247	0.153769	-0.153769	0.0705952	0.775029						BCAR1	Breast cancer anti-estrogen resistance 1	NM_014567	A_23_P66319	-1.988	-2.161	-2.122	-1.315	-2.21	-1.723	-0.888	-2.117	-1.93	-2.069	-2.094	-1.475	-2.292	-1.38	-1.962	-2.194	-1.969	-1.618	-1.826	-1.128	-1.736	-1.871	-1.876	-1.631	-2.12	-1.886	-2.089	-1.787	-1.78	-2.007	-1.709
rs2955234	3.8e-15				1.05419	0.0761373	0.0761373	0.237503	0.775029	1					CSHL1	Chorionic somatomammotropin hormone-like 1	NM_022579	A_23_P207180	0.486	0.233	0.409	0.3	0.212	0.333889	-0.792	0.220778	0.445	0.43	0.373	0.429	0.159	0.42	0.431	0.539	0.381	0.441	0.136	0.478	0.3499	0.214	0.275333	0.094	0.591	0.523	0.264	0.312	0.4	0.519	0.336
rs11890304	3.8e-15	1			1.04915	0.0692275	0.0692275	0.311108	0.133714	1					CPSF3	Cleavage and polyadenylation specific factor 3, 73kDa	NM_016207	A_23_P28688	-1.024	-0.969	-1.099	-1.188	-1.045	-1.295	-1.115	-0.687	-1.566	-1.495	-1.4	-1.447	-1.268	-1.677	-1.178	-1.09	-1.361	-1.454	-0.931	-1.474	-1.266	-1.053	-1.344	-1.259	-1.368	-1.609	-1.563	-0.9	-1.273	-1.31	-1.335
rs7332	4.08e-15				1.13167	0.178451	-0.178451	0.140901	0.361617	1					PPIF	Peptidylprolyl isomerase F (cyclophilin F)	NM_005729	A_23_P202104	0.065	-0.24	-0.404	-0.283	0.209	0.01	-0.428	-0.427	0.019	0.044	0.762	0.06	-0.115	0.919	0.241	0.385	-0.235	0.21	0.095	0.444	0.103	0.303	0.494	0.554	0.461	0.412	0.361	0.72	0.244	0.187	-0.217
rs17272724	4.08e-15	1			1.11149	0.15249	-0.15249	0.0286809	0.775029	1					KIAA1706	KIAA1706 protein	NM_030636	A_23_P333498	0.711	0.575	0.668	0.859	0.703	1.082	0.969	0.594	1.08	1.144	0.64	0.864	1.377	1.081	0.992	0.943	0.898	1.203	0.842	1.346	1.277	0.668	1.594	1.066	1.072	1.344	0.842	0.847	1.003	0.744	0.603
rs528854	4.08e-15				1.07718	0.107261	0.107261	0.176535	0.133714	1					MGC2744	Hypothetical protein MGC2744	NM_025267	A_23_P118607	-1.475	-1.207	-1.068	-0.878	-1.094	-0.985	-0.695	-0.999	-1.289	-1.607	-1.678	-1.189	-1.404	-1.587	-1.537	-1.735	-1.095	-1.303	-1.191	-1.453	-1.15	-1.142	-1.746	-1.212	-1.348	-1.783	-1.982	-1.482	-1.624	-1.371	-1.43233
rs5945423	4.82e-15			1	1.03509	0.0497523	0.0497523	0.48354	0.133714	1					EMD	Emerin (Emery-Dreifuss muscular dystrophy)	NM_000117	A_23_P85171	-0.247	-0.589	-0.162	-0.254286	-0.397	-0.016	-0.3664	-0.322	-0.708	-0.164	-0.488	-0.572	-0.477	-0.63	-0.214	-0.422	-0.997	-0.665	-0.578	-0.353	-0.026	-0.093	-0.76	-0.284	-0.305	-0.453	-0.299	-0.482	-0.4	-0.448	-0.4935
rs10898982	5.1e-15	1			1.21324	0.278868	0.278868	0.00088733	0	1					PGM2L1	Phosphoglucomutase 2-like 1	NM_173582	A_23_P396765	0.152	0.041	0.312	-0.32	-0.289	0.255	-0.094	0.401	0.001	-0.276	-0.477	-0.312	0.102	-0.708	-0.172	0.051	0.04	-0.295	-0.215	-0.416	-0.100222	0.56	-0.375	0.115	0.251	0.099	-0.299	0.225	-0.13	0.086	0.168
rs739924	5.58e-15				1.104	0.142745	-0.142745	0.101503	0.361617	1					SSP411	Sperm protein SSP411	NM_022827	A_23_P118633	-0.654	-0.703	-0.597	-0.413	-0.179	-0.591	-0.331	-0.752	-0.035	0.029	-0.15	-0.518	0.138	-0.257	-0.339	-0.389	-0.079	-0.403	-0.228	-0.432	-0.584	-0.188	-0.302	-0.367	-0.23	-0.147	-0.175	-0.815	-0.237	-0.352	-0.419
rs602633	5.61e-15				1.07322	0.101939	-0.101939	0.177918	0.775029	1					DDA3	Differential display and activated by p53	NM_032636	A_23_P46539	-1.446	-1.026	-1.282	-1.535	-1.175	-1.432	-0.925	-1.228	-1.3	-1.075	-1.143	-1.447	-1.016	-1.042	-1.28	-1.066	-1.399	-1.029	-1.37	-1.353	-1.161	-1.037	-0.796	-1.283	-0.707	-0.64	-0.859	-1.133	-1.277	-1.691	-0.888
rs8077944	5.67e-15	1			1.28716	0.364196	-0.364196	2.22361e-06	0						MAP2K6	Mitogen-activated protein kinase kinase 6	NM_002758	A_23_P207445	0.218	0.614	1.057	0.313	0.796	0.406	0.699	0.516	0.826	0.638	0.626	0.375	1.098	1.037	0.818	1.532	1.255	0.56	0.993	0.755	0.607	0.985	1.319	0.912	1.012	0.851	0.701	0.683	1.169	0.769	0.485
rs16978957	6.05e-15	1			1.13721	0.185504	0.185504	0.0118523	0.0561014	1					ZNF133	Zinc finger protein 133 (clone pHZ-13)	NM_003434	A_23_P154730	-0.605	-0.381	-0.318	-0.416	-0.348	-0.563	-0.566	-0.311	-0.584	-0.685	-0.881	-0.823	-0.571	-0.993	-0.658	-0.988	-0.442	-0.858	-0.766	-0.741	-0.403	-0.168	-0.704	-0.748	-0.622	-0.868	-1.012	-0.717	-0.428	-0.523	-0.331
rs11630468	6.56e-15	1			1.18208	0.241331	-0.241331	0.000259241	0.133714						USP3	Ubiquitin specific protease 3	NM_006537	A_23_P170467	1.379	1.466	1.499	1.109	1.613	1.492	1.933	1.235	1.504	1.872	1.408	1.517	1.874	1.855	1.737	1.875	1.826	1.54	1.7	1.632	1.59	1.362	2.544	1.53	1.69	1.872	1.991	1.977	1.738	1.607	1.488
rs6592090	7.34e-15	1			1.20386	0.26767	-0.26767	0.0030148	0	1					FLJ25416	Hypothetical protein FLJ25416	NM_145018	A_23_P429491	-1.104	-0.971	-1.282	-0.948	-1.186	-1.611	-0.927	-1.22978	-1.212	-1.584	-1.031	-1.349	-1.11	-0.507	-1.141	-0.582	-1.096	-1.187	-1.038	-0.691	-0.944778	-1.182	-0.671	-0.709	-1.171	-1.15938	-0.784	-0.816	-1.096	-1.107	-1.13478
rs9843143	7.44e-15				1.22993	0.298576	-0.298576	0.000988694	0	1					TGFBR2	Transforming growth factor, beta receptor II (70/80kDa)	NM_003242	A_23_P211957	3.049	2.222	2.421	2.535	2.368	2.419	2.835	2.394	2.714	2.829	2.606	2.876	2.995	3.041	2.92	2.661	2.752	2.952	2.644	2.862	2.578	2.368	3.055	2.811	2.878	3.064	2.933	3.045	2.593	2.792	2.592
rs674478	7.62e-15				1.03508	0.0497373	0.0497373	0.472735	0.0561014	1					C19orf27	Chromosome 19 open reading frame 27	NM_031213	A_24_P187583	1.481	1.217	1.655	1.589	1.064	1.672	1.762	1.338	1.199	1.675	0.952	1.079	0.954	0.882	1.281	1.01	1.464	1.243	1.255	1.428	1.347	1.488	0.881	1.352	1.251	1.162	0.731	1.084	1.382	1.124	1.247
rs3785912	7.66e-15	1			1.17488	0.232508	0.232508	0.0687965	0	1					ABCC3	ATP-binding cassette, sub-family C (CFTR/MRP), member 3	NM_003786	A_23_P207507	-0.756	0.107	-0.892	-0.101	0.084	-0.289	-0.445	-0.343	-0.833	0.069	0.257	0.196	-0.249	0.504	-0.696	0.246	-0.611	-0.2512	-0.2013	0.266	-0.170857	-0.48	-0.614	-0.314	0.124	-0.461	-0.146	-0.5	-0.526875	-0.339	-0.431
rs1872923	7.68e-15		1		1.23029	0.299	-0.299	0.206158	0	1					FLJ21616	Hypothetical protein FLJ21616	NM_024567	A_23_P134684	1.162	1.017	1.12	0.934	0.917	1.137	-1.795	0.912	1.162	0.52	0.654	0.911	0.065	0.774	0.127	0.072	1.237	0.089	1.015	0.879	1.282	1.411	0.491	1.257	0.386	1.018	1.055	-0.619	1.126	0.864	1.176
rs6925243	8.66e-15				1.11321	0.15472	0.15472	0.00474671	0.0561014	1							I_1997734	A_32_P86728	-0.473	-0.221	-0.214	-0.199	-0.022	-0.249	-0.377	-0.262	-0.376	-0.428	-0.732	-0.599	0.022	-0.641	-0.302	-0.215	-0.181	-0.729	-0.469	-0.527	-0.444	-0.14	-0.341	-0.297	-0.439	-0.744	-0.768	-0.548	-0.588	-0.178	-0.435
rs2279928	8.77e-15	1			1.13673	0.18489	0.18489	0.0184605	0.0561014	1					SUPV3L1	Suppressor of var1, 3-like 1 (S. cerevisiae)	NM_003171	A_23_P63847	-0.369	-0.552	-0.486	-0.678	-0.679	-0.811	-0.302	-0.428	-0.896	-0.909	-0.947	-0.863	-0.4	-0.971	-0.473	-0.948	-0.425	-1.099	-0.658	-0.698	-0.109	-0.754	-0.579	-0.713	-0.744	-0.772	-1.396	-0.398	-0.976	-0.669	-0.571
rs3735461	1.06e-14				1.14178	0.19129	0.19129	0.00766936	0.0561014	1							ENST00000318629	A_24_P383834	-1.383	-1.385	-1.422	-1.784	-1.218	-1.683	-1.499	-1.185	-1.864	-1.632	-1.684	-2.071	-1.332	-2.202	-1.564	-1.387	-1.537	-1.94	-1.489	-1.842	-1.779	-1.264	-1.5	-1.291	-1.845	-1.896	-1.845	-1.757	-1.545	-1.519	-1.564
rs2072151	1.08e-14		1		1.09357	0.129045	-0.129045	0.0529288	0	1					Magmas	Mitochondria-associated protein involved in granulocyte-macrophage colony-stimulating factor signal transduction	NM_016069	A_23_P206830	-0.753	-0.702	-0.796	-0.605	-0.658	-0.83	-0.306	-0.901	-1.116	-0.37	-0.751	-0.543	-0.423	-0.527	-0.383	-0.498	-0.439	-0.887	-0.504	-0.491	-0.36	-0.681	-0.225	-0.569	-0.692	-0.545	-0.779	-0.508	-0.676	-0.613	-0.46
rs1578643	1.08e-14				1.09112	0.125814	0.125814	0.107668	0.361617								NM_001033858	A_23_P86635	0.874	1.123	1.03	0.939667	0.835	1.077	1.134	0.99	0.979	1.163	0.792	0.818	1.071	0.501	0.726	0.703	0.959	0.83	0.833	0.9128	1.0155	1.163	1.531	1.15	0.855	1.08478	0.8629	1.194	1.02611	0.878	1.04011
rs2589400	1.31e-14		1		1.04742	0.0668397	0.0668397	0.229796	0	1					PHF15	PHD finger protein 15	NM_015288	A_24_P226278	0.013	0.185	0.409	0.234714	0.197	0.303	0.028	0.172	0.225	0.244	0.016	0.063	-0.182	-0.085	0.109	-0.075	0.117	0.153	0.103	0.1395	0.196	0.305	-0.079	0.0508889	-0.051	0.045375	-0.228	-0.196	0.017	0.177	0.0494286
rs12017809	1.33e-14	1	1	1	1.2231	0.290547	0.290547	0.00123212	0	1					DNAJD1	DnaJ (Hsp40) homolog, subfamily D, member 1	NM_013238	A_23_P117190	-0.197	0.313	0.265	-0.775	0.22	-1.085	-0.069	-0.336	-0.64	-0.243	-0.547	-0.486	-0.135	-0.64	-0.025	-0.133	-0.367	-0.839	0.012	-0.577	-0.403	-0.434	-0.451	-0.337	-0.173	-0.496	-1.043	0.14	-0.604	-0.202	-0.306
rs3112195	1.33e-14				1.14952	0.201027	0.201027	0.014058	0.133714	1					GEMIN6	Gem (nuclear organelle) associated protein 6	NM_024775	A_23_P56567	-1.254	-0.905	-1.099	-1.34	-0.866	-1.166	-1.175	-0.747	-1.381	-1.331	-1.281	-1.296	-1.139	-1.712	-1.077	-1.355	-1.263	-1.459	-1.212	-1.49	-1.128	-0.854	-1.167	-1.259	-1.127	-1.343	-1.472	-1.131	-1.188	-1.255	-0.943
rs4788077	1.33e-14				1.11398	0.155724	0.155724	0.0215813	0.0561014	1					LOC112869	Hypothetical protein BC011981	NM_138414	A_23_P388914	-0.06	0.105	0.394	0.110143	0.3	0.481	0.098	0.111	0.316	0.071	-0.138	-0.056	0.362	-0.372	0.163	-0.187	-0.011	0.07	-0.208	-0.0611111	0.0831111	0.346	0.325	0.082	0.161	0.00922222	-0.2376	-0.122	0.0698	0.278	0.132375
rs9992401	1.33e-14	1			1.11003	0.150597	-0.150597	0.020486	0.361617	1					FLJ33167	Hypothetical protein FLJ33167	NM_152683	A_23_P358470	0.145	0.162	0.032	0.3	0.051	0.095	0.513	0.121	-0.129	0.112	-0.114	0.236	0.751	0.282	0.353	0.236	0.352	0.074	0.631	0.298	0.542	0.179	0.676	0.3	-0.063	-0.058	0.17	0.281	0.152625	-0.051	0.088
rs999917	1.33e-14				1.10598	0.145331	-0.145331	0.0273819	0.361617	1					FLJ12666	Hypothetical protein FLJ12666	NM_024595	A_23_P256148	0.604	0.094	0.3	0.081	0.174	0.252	0.21	0.36	0.378	0.307	0.066	0.419	0.144	0.439	0.421	0.282	0.256	0.321	0.263	0.365	0.172	0.117	0.299	0.574	0.344	0.214	0.148	0.774	0.336	0.183	-0.043
rs6957284	1.33e-14				1.1047	0.143651	0.143651	0.0599222	0.775029						SSBP1	Single-stranded DNA binding protein 1	NM_003143	A_23_P31536	-1.608	-1.111	-1.273	-1.383	-0.955	-1.272	-1.786	-1.288	-1.494	-1.583	-1.245	-1.862	-1.641	-1.92	-1.666	-1.303	-1.55	-1.773	-1.539	-1.575	-1.716	-1.308	-1.773	-1.73	-1.455	-1.831	-1.486	-1.48	-1.558	-1.302	-1.583
rs11988051	1.33e-14	1	1		1.09411	0.129753	0.129753	0.0280181	0						RHOBTB2	Rho-related BTB domain containing 2	NM_015178	A_23_P20427	-0.225	-0.322	-0.319	-0.15	-0.423	-0.05	-0.835	-0.169	-0.497	-0.384	-0.473	-0.229	-0.268	-0.322	-0.331	-0.516	-0.721	-0.23	-0.425	-0.362	-0.277	-0.027	-0.497	-0.399	-0.182	-0.582	-0.589	-0.689	-0.224	-0.665	-0.441
rs1258010	1.33e-14	1			1.06205	0.0868493	0.0868493	0.190183	0.133714	1					MOBKL2C	MOB1, Mps One Binder kinase activator-like 2C (yeast)	NM_145279	A_23_P166	1.017	0.85	1.315	0.979	0.753	1.432	0.952	0.934	1.152	0.689	0.923	0.91	1.016	0.901	1.167	1.002	1.023	1.264	1.16	0.987	0.9971	1.135	0.82	0.702	0.89	1.2085	0.514	1.197	1.222	0.909	1.129
rs6583793	1.33e-14				1.04901	0.0690216	0.0690216	0.371816	0.133714	1					C10orf13	Chromosome 10 open reading frame 13	NM_152429	A_23_P417994	-0.972	-0.804	-0.431	-0.587	-0.592	-0.409	-0.34	-0.304	-0.7	-0.795	-0.972	-1.034	-0.44	-0.971	-0.696	-0.776	-0.829	-0.925	-0.572	-1.063	-0.421	-0.469	-0.946	-0.643	-1.089	-0.942	-1.106	-0.619	-0.853	-0.709	-0.7754
rs749067	1.33e-14	1			1.02705	0.0385039	0.0385039	0.525748	0.133714	1					MADD	MAP-kinase activating death domain	NM_130471	A_23_P202708	0.999	0.694	0.866	0.912	0.802	1.134	1.007	0.861	0.94	0.964	0.697	0.763	0.354	0.755	0.773	0.716	0.907	0.731	0.612	0.958	0.867	1.002	0.447	0.858	1.122	0.82	0.618	0.85	0.821	0.659	0.929
rs1254947	1.4e-14	1	1		1.1581	0.211763	0.211763	0.0168102	0.133714	1					LHPP	Phospholysine phosphohistidine inorganic pyrophosphate phosphatase	NM_022126	A_23_P75299	0.386	0.775	0.827	0.591	0.876	0.055	1.004	0.368	-0.142	0.55	0.344	0.552	0.939	0.44	1.007	0.387	0.716	0.385	0.47	0.4	0.965	0.634	1.123	0.806	-0.204	-0.084	-0.264	0.95	0.214	0.073	0.821
rs12543724	1.47e-14	1			1.09535	0.131396	0.131396	0.0849401	0.133714	1					MRPL13	Mitochondrial ribosomal protein L13	NM_014078	A_23_P44974	-1.759	-1.544	-1.822	-1.758	-1.51	-1.744	-1.96	-1.509	-2.111	-2.173	-1.69	-2.139	-1.964	-2.243	-2.021	-1.723	-1.994	-2.166	-1.482	-1.972	-2.029	-1.629	-2.041	-1.663	-2.025	-2.382	-1.797	-1.631	-1.819	-1.736	-1.841
rs1058902	1.56e-14				1.24314	0.31399	0.31399	0.000912494	0.0561014						THUMPD1	THUMP domain containing 1	NM_017736	A_24_P99371	0.357	0.38	0.473	0.078	0.189	-0.032	-0.191	0.157	0.062	0.021	-0.09	-0.075	-0.343	-0.396	-0.161	0.386	-0.149	-0.259	-0.189	-0.161	-0.576	0.046	-0.028	0.088	0.278	0.566	-0.293	0.144	0.072	0.181	0.296
rs12325560	1.56e-14	1			1.19554	0.257661	-0.257661	0.00275328	0.133714	1					LOC57149	Hypothetical protein A-211C6.1	NM_020424	A_23_P54929	0.506	0.602	0.843	0.416	0.503	0.451	0.828	0.397	0.561	0.641	0.541	0.427	1.358	0.609	1.164	0.603	1.136	0.758	1.1	0.645	0.809	0.57	1.608	0.959	0.317	0.673	0.538	0.94	0.787	0.501	0.626
rs703817	1.71e-14	1	1		1.21616	0.282335	-0.282335	0.110949	0.133714	1					STAT6	Signal transducer and activator of transcription 6, interleukin-4 induced	NM_003153	A_23_P47879	2.851	3.276	1.406	3.112	3.293	2.525	1.867	2.121	3.356	3.615	2.842	3.544	2.517	3.809	3.145	3.049	3.783	2.923	3.251	3.288	3.361	2.494	4.31	2.801	3.412	3.987	3.839	3.621	3.813	3.352	3.429
rs7209712	1.84e-14				1.09501	0.130945	-0.130945	0.0483019	0.361617						SERPINF1	Serine (or cysteine) proteinase inhibitor, clade F (alpha-2 antiplasmin, pigment epithelium derived factor), member 1	NM_002615	A_23_P100660	-2.393	-2.196	-2.012	-1.963	-2.19	-2.221	-1.678	-2.431	-2.214	-2.092	-2.114	-1.697	-2.412	-1.336	-2.398	-2.177	-2.201	-2.145	-2.012	-1.848	-1.943	-2.129	-2.064	-1.917	-2.055	-2.27	-2.193	-2.343	-2.436	-2.264	-2.073
rs490460	1.96e-14	1			1.03411	0.0483922	-0.0483922	0.651497	0.361617	1					BACE1	Beta-site APP-cleaving enzyme 1	NM_138971	A_23_P52806	-1.6	-1.396	-1.998	-1.31	-1.355	-2.071	-1.187	-1.638	-1.875	-1.622	-0.981	-1.277	-1.524	-1.343	-1.488	-1.365	-1.903	-1.965	-1.743	-1.441	-0.939	-1.404	-1.416	-1.021	-1.711	-1.753	-1.311	-1.484	-1.695	-1.804	-1.266
rs4396295	2.23e-14				1.11622	0.158619	-0.158619	0.108443	0	1					MTL5	Metallothionein-like 5, testis-specific (tesmin)	NM_004923	A_23_P161507	0.279	-0.175	-0.212	-0.0213	-0.001	-0.191	-0.056	0.278	-0.147	0.294	-0.133	0.443	0.589	0.024	0.791	0.349	0.131	0.373	0.462	0.074	0.458	0.406	0.897	0.215	0.208	0.496	0.038	0.108	0.724	0.115	0.418
rs7321964	2.29e-14	1			1.28317	0.359708	0.359708	2.84939e-05	0	1					CKAP2	Cytoskeleton associated protein 2	NM_018204	A_23_P151405	-1.157	-1.471	-1.801	-1.504	-1.376	-1.699	-1.852	-1.368	-1.684	-1.773	-1.027	-1.48	-0.794	-1.539	-1.198	-1.237	-1.582	-1.706	-1.339	-1.899	-1.227	-1.413	-1.503	-1.374	-2.108	-1.985	-1.737	-1.211	-1.493	-1.786	-1.301
rs11906429	2.31e-14	1			1.21103	0.276235	-0.276235	0.00412907	0.133714						DNTTIP1	Deoxynucleotidyltransferase, terminal, interacting protein 1	NM_052951	A_23_P131816	0.389	0.764	0.362	0.403	0.687	0.594	0.726	0.457	0.764	1.145	1.023	0.945	0.82	1.16	0.936	1.306	1.082	1.11	0.813	1.185	0.833	0.55	1.676	1.094	1.214	1.307	1.229	0.733	1.136	0.737	0.687
rs3846662	2.53e-14				1.14889	0.200239	-0.200239	0.00650443	0	1					HMGCR	3-hydroxy-3-methylglutaryl-Coenzyme A reductase	NM_000859	A_23_P30495	-0.068	-0.282	-0.794	-0.6	-0.497	-0.527	-0.37	-0.536	-0.364	-0.079	-0.084	-0.163	-0.362	0.037	0.156	-0.301	-0.264	-0.224	-0.273	0.401	-0.378	-0.445	0.26	-0.257	-0.279	0.012	0.131	0.415	-0.27	-0.339	-0.211
rs13377678	2.68e-14				1.02652	0.0377627	0.0377627	0.671086	0.361617	1							ENST00000322594	A_24_P118531	1.89	1.604	1.548	1.444	1.354	1.587	1.552	1.388	1.173	1.647	1.638	2.077	2.165	1.574	2.031	1.716	1.924	1.841	2.317	1.657	2.185	1.677	2.252	1.662	1.388	1.375	1.092	1.982	1.591	1.257	1.503
rs594223	2.72e-14	1			1.09715	0.133767	0.133767	0.207733	0.133714	1					ITPR3	Inositol 1,4,5-triphosphate receptor, type 3	NM_002224	A_23_P19517	-1.419	-1.481	-0.876	-0.909	-1.232	-0.992	-1.351	-0.827	-1.086	-1.307	-1.799	-1.132	-2.048	-1.748	-1.525	-2.012	-1.127	-1.453	-1.121	-1.463	-1.464	-1.132	-2.143	-2.207	-1.25	-1.617	-2.239	-1.686	-1.709	-1.498	-1.672
rs8100253	2.79e-14				1.1214	0.165306	0.165306	0.0185348	0.361617						MGC70863	Similar to RPL23AP7 protein	NM_203477	A_32_P29582	-0.353	-0.099	0.274	0.153	0.181	0.01	0.053	-0.081	0.092	0.205	-0.269	-0.156	0.446	-0.273	0.046	-0.006	0.014	-0.39	-0.082	-0.067	-0.002	0.33	-0.031	-0.024	-0.079	-0.103	-0.373	-0.23	-0.045	0.031	-0.038
rs28380	2.82e-14	1			1.11234	0.153592	-0.153592	0.124152	0	1					NEFH	Neurofilament, heavy polypeptide 200kDa	NM_021076	A_23_P300600	-2.154	-2.051	-2.44	-2.059	-1.627	-2.206	-1.905	-1.98	-2.543	-2.014	-1.786	-1.67	-2.035	-2.114	-1.638	-2.126	-2.176	-2.558	-1.765	-2.232	-2.016	-1.821	-2.255	-1.921	-2.237	-2.33933	-2.08	-2.134	-2.065	-2.256	-2.012
rs12967143	2.9e-14	1			1.22837	0.296743	0.296743	0.000637691	0	1					TCF4	Transcription factor 4	NM_003199	A_23_P27332	-0.567	-0.637	-0.498	-0.507	-0.486	-0.706	-0.831	-0.595	-0.831	-0.16	-0.718	-0.648	-0.625	-0.84	-0.77	-0.926	-0.819	-0.849	-0.965	-1.038	-0.484	-0.41	-0.412	-0.548	-0.781	-1.126	-1.338	-0.381	-0.842	-1.219	-0.482
rs12347593	3.03e-14	1			1.09703	0.133604	-0.133604	0.0408639	0.133714	1					RNF38	Ring finger protein 38	NM_194328	A_23_P255851	0.813	0.602	1.196	0.61075	0.647	0.741	0.264	0.599	0.731	1.252	0.88	0.755	0.817	0.741	0.41	0.651	0.786	0.76	0.394	0.954	0.67	0.543	1.0659	0.7396	0.994	0.9575	1.061	0.8438	0.8886	1.267	0.658889
rs10914684	3.2e-14	1	1		1.21728	0.283663	-0.283663	0.0526588	0.0561014	1					PHC2	Polyhomeotic-like 2 (Drosophila)	NM_004427	A_23_P423864	2.287	1.448	1.61	1.379	1.595	1.635	2.38	1.533	2.134	2.853	2.145	2.291	1.755	2.614	2.402	2.325	2.31	2.261	1.857	2.705	1.867	1.686	2.789	1.893	2.629	2.885	2.492	2.436	2.467	2.141	2.074
rs3760780	4.08e-14				1.19004	0.251013	0.251013	0.161067	0.0561014						ACP5	Acid phosphatase 5, tartrate resistant	NM_001611	A_23_P142075	1.709	1.437	2.72	1.832	1.539	3.094	1.31	1.292	2.463	2.693	0.991	1.732	1.913	1.26	2.119	2.198	1.684	1.707	1.289	1.9053	1.9402	2.415	1.002	1.267	2.515	1.377	1.659	2.313	1.601	1.18	1.7259
rs12427063	4.18e-14	1			1.10111	0.138956	-0.138956	0.190749	0.361617						A2M	Alpha-2-macroglobulin	M36501	A_23_P116898	-5.569	-5.025	-4.869	-4.819	-5.398	-5.256	-4.757	-5.1116	-5.033	-4.653	-4.936	-4.585	-5.159	-4.439	-5.694	-5.014	-5.311	-4.952	-4.803	-4.991	-5.334	-5.103	-5.419	-4.953	-5.238	-5.459	-5.042	-5.584	-5.581	-4.917	-4.971
rs16847784	4.52e-14	1			1.27265	0.347841	-0.347841	3.67319e-05	0.0561014						HSPC163	HSPC163 protein	NM_014184	A_23_P200507	-0.794	-0.643	-0.09	-0.352	-0.912	-0.385	-0.034	-0.627	-0.439	-0.554	-0.569	-0.395	0.12	-0.27	0.021	-0.406	0.097	-0.352	0.31	-0.421	-0.217	-0.243	0.083	0.129	0.026	-0.399	-0.662	-0.144	0.007	-0.378	-0.313
rs9990827	4.52e-14	1			1.21854	0.285159	-0.285159	0.0198312	0.361617	1					TBC1D14	TBC1 domain family, member 14	NM_020773	A_24_P120352	1.413	0.194	0.935	0.949	0.62	0.992	1.147	0.996	1.407	1.474	1.247	1.613	0.635	1.481	1.07	1.055	1.318	2.035	0.944	1.734	0.746	0.868	1.12	0.64	1.709	1.52	1.403	1.615	1.539	1.134	0.841
rs12577418	4.52e-14				1.21514	0.281124	0.281124	0.00189902	0	1					RPS13	Ribosomal protein S13	NM_001017	A_32_P86028	-0.295	-0.016	-0.128	-0.642	0.21	-0.068	-0.122	-0.078	-0.016	-0.089	-0.043	-0.45	-0.138	-1.097	-0.756	-0.166	-0.101	-0.623	-0.6	-0.673	-0.726	0.079	-0.182	-0.231	-0.026	-0.453	-0.133	-0.237	-0.279	0.15	0.099
rs7269682	4.52e-14	1	1		1.19742	0.259933	-0.259933	0.000396793	0.361617						ACAS2	Acetyl-Coenzyme A synthetase 2 (ADP forming)	NM_018677	A_23_P210900	-0.426	-0.38	-0.435	-0.427	-0.545	-0.496	-0.407	-0.564	-0.3	-0.218	-0.282	-0.305	-0.437	0.041	-0.476	-0.411	-0.312	-0.063	-0.324	0.081	-0.237	-0.368	-0.171	-0.38	-0.236	-0.575	-0.142	-0.154	-0.508	-0.505	-0.755
rs2276645	4.52e-14	1			1.12128	0.165153	0.165153	0.223561	0.133714	1					ZAP70	Zeta-chain (TCR) associated protein kinase 70kDa	NM_001079	A_24_P169234	1.476	0.925	1.776	1.117	1.343	1.858	1.199	1.609	1.5	1.567	1.039	1.187	0.575	0.311	1.065	0.542	1.291	0.991	1.257	0.663	1.39	1.71	0.28	0.365	1.293	1.15	0.334	1.13	1.179	1.244	0.852
rs4584201	4.52e-14	1	1		1.05097	0.0717157	0.0717157	0.566229	0.775029						FBP1	Fructose-1,6-bisphosphatase 1	NM_000507	A_23_P257111	0.402	1.18	0.474	0.2	1.011	0.599	0.712	0.334	0.279	0.492	0.373	0.74	0.871	0.786	0.632	1.681	0.198	0.841	0.833	0.25	0.764	0.251	1.096	0.903	0.282	0.994	0.684	0.534	0.669	0.59	0.731
rs9958418	4.52e-14	1			1.01315	0.0188431	-0.0188431	0.703434	0.775029						MBD2	Methyl-CpG binding domain protein 2	NM_003927	A_23_P15864	1.783	1.769	1.895	1.292	1.601	1.604	1.777	1.794	1.784	1.763	2.01	1.682	1.887	1.826	1.911	1.827	1.99	1.776	2.029	1.713	1.455	1.688	2.063	2.034	2.269	1.677	1.892	2.125	2.009	1.665	1.827
rs11199607	4.57e-14	1			1.08585	0.118822	0.118822	0.178358	0.361617	1					WDR11	WD repeat domain 11	NM_018117	A_23_P63929	0.403	0.927	0.481	0.387	0.32	0.726	0.132	0.495	0.273	0.118	0.374	0.182	0.605	-0.134	0.705	0.241	0.188	-0.032	0.399	0.135	0.304	0.679	0.434	0.261	-0.079	0.082	0.314	0.671	0.516	0.146	0.336
rs10411772	4.63e-14	1			1.19115	0.252359	0.252359	0.005235	0.0561014	1					ZNF331	Zinc finger protein 331	NM_018555	A_23_P50376	0.165	0.057	0.511	0.258	0.397	0.231	0.397	0.373	0.355	-0.042	-0.076	0.076	-0.267	-0.408	-0.096	-0.349	0.276	-0.176	-0.168	-0.026	-0.114	0.36	-0.48	0.251	0.221	0.164	-0.441	-0.045	0.201	0.186	0.24
rs12848561	4.68e-14	1			1.06717	0.0937941	0.0937941	0.241685	0	1					SH3BGRL	SH3 domain binding glutamic acid-rich protein like	NM_003022	A_23_P148297	1.843	2.082	1.576	1.591	1.85	1.427	1.689	1.493	1.088	1.533	2.021	1.48	2.386	1.794	1.63	1.771	1.773	1.436	1.84	1.707	1.678	1.757	2.16	2.117	1.806	1.348	1.529	2.33	2.098	1.472	1.654
rs16944762	4.84e-14	1			1.09654	0.132963	0.132963	0.234916	0.775029						FLJ13855	Hypothetical protein FLJ13855	NM_023079	A_24_P378506	0.947	-0.299	0.12	-0.265	-0.284	-0.046	-0.08	0.049	0.104	0.101	0.068	0.108	-0.967	-0.045	-0.365	-0.218	-0.514	0.114	-0.228	-0.23	-0.923	0.044	-0.601	0.34	0.122	-0.079	-0.055	0.287	-0.3	-0.278	0.239
rs4681828	4.92e-14	1			1.0228	0.0325196	0.0325196	0.603612	0.133714	1					ABHD6	Abhydrolase domain containing 6	NM_020676	A_23_P211850	-0.44	-0.243	-0.445	0.039	-0.29	-0.007	-0.343	-0.163	-0.492	-0.295	-0.03	-0.139	-0.129	-0.136	-0.321	-0.382	-0.312	-0.212	-0.234	-0.245	-0.144	-0.232	-0.335	-0.151	-0.608	-0.235	-0.183	-0.372	-0.244	-0.362	-0.309
rs10159215	5.45e-14	1			1.12823	0.174061	-0.174061	0.0782206	0.0561014	1					NPD014	NPD014 protein	BC065040	A_24_P2584	1.637	1.797	1.225	1.73	1.771	1.45	2.103	1.428	1.733	1.669	1.554	1.771	1.741	2.062	2.306	1.496	2.271	1.567	1.62	2.255	2.327	1.588	2.9	1.973	1.65	1.892	1.773	2.361	1.504	1.649	1.759
rs7015782	5.45e-14				1.07317	0.10188	-0.10188	0.44974	0.133714						FGL1	Fibrinogen-like 1	NM_201552	A_23_P20484	-2.1	-1.726	-2.546	-1.868	-1.87	-2.867	-2.137	-2.427	-2.397	-2.121	-1.492	-1.562	-2.667	-1.815	-1.909	-2.155	-2.782	-2.249	-2.048	-1.928	-2.072	-2.288	-2.862	-1.88	-2.561	-2.125	-1.669	-2.24	-2.118	-2.072	-1.448
rs8057271	5.7e-14				1.11851	0.161578	0.161578	0.0247563	0.361617	1					SNTB2	Syntrophin, beta 2 (dystrophin-associated protein A1, 59kDa, basic component 2)	NM_130845	A_23_P33444	-0.068	-0.65	-0.153	-0.841	-0.879	-0.328	-0.637	-0.29	-0.508	-0.14	-0.411	-0.602	-0.714	-0.73	-0.357	-0.132	-0.247	-0.39	-0.541	-0.74	-0.447	-0.081	-0.488	-0.508	-0.095	-0.241	-0.385	-0.174	-0.421	-0.347	-0.041
rs2189336	5.78e-14	1			1.12508	0.170024	0.170024	0.0380624	0.133714						NUP88	Nucleoporin 88kDa	NM_002532	A_23_P152919	-0.821	-0.984	-0.682	-0.431	-0.579	-0.712	-0.682	-0.381	-0.979	-1.05	-1.208	-1.056	-0.61	-1.142	-1.063	-1.225	-0.566	-1.008	-0.8	-0.919	-0.63	-0.816	-1.173	-1.361	-1.082	-1.394	-1.662	-0.715	-1.458	-0.897	-0.969
rs733462	5.97e-14				1.17081	0.227508	0.227508	0.165585	0	1					GPR56	G protein-coupled receptor 56	NM_005682	A_23_P206284	1.015	0.383	0.967	0.322	-0.131	1.165	1.077	0.587	0.31	1.412	0.859	0.297	0.079	-0.097	0.573	-0.578	-0.062	-0.057	0.69	0.472	0.166	0.971	0.075	-0.049	-0.063	0.898	-0.154	0.518	0.433	0.295	0.552
rs12616242	8.02e-14	1			1.14192	0.191463	-0.191463	0.0169027	0	1					OACT2	O-acyltransferase (membrane bound) domain containing 2	AF052107	A_32_P119096	0.56	0.208	0.159	0.306	0.174	0.089	0.785	0.136	0.691	0.553	0.524	0.489	0.612	0.597	0.5	0.622	0.778	0.489	0.373	0.551	0.564	0.442	0.75	0.88	0.967	0.978	0.689	0.574	0.837	0.771	0.682
rs10038816	8.41e-14	1			1.1231	0.16749	0.16749	0.0308364	0.775029						RAD17	RAD17 homolog (S. pombe)	NM_133342	A_23_P159053	-0.328	-0.155	-0.231	-0.138	-0.031	-0.146	-0.264	0.08	-0.45	-0.531	-0.434	-0.434	-0.35	-0.961	-0.364	-0.475	-0.164	-0.371	-0.265	-0.528	-0.541	-0.148	-0.393	-0.391	-0.11	-0.475	-0.579	-0.188	-0.282	-0.393	-0.209
rs11087570	9.11e-14		1	1	1.11526	0.157378	0.157378	0.0445959	0	1					ITPA	Inosine triphosphatase (nucleoside triphosphate pyrophosphatase)	NM_033453	A_23_P68529	-1.046	-0.648	-0.573	-0.842	-0.641	-0.676	-0.824	-0.713	-1.124	-0.849	-0.887	-1.395	-1.149	-1.333	-0.813	-1.047	-1.046	-1.116	-0.962	-1.081	-1.058	-0.771	-1.162	-0.637	-1.137	-1.328	-1.276	-1.168	-0.95	-1.027	-0.942
rs17140984	9.31e-14	1			1.19817	0.260835	0.260835	0.00017416	0.133714						LSM8	LSM8 homolog, U6 small nuclear RNA associated (S. cerevisiae)	NM_016200	A_24_P63969	-0.142	0.157	-0.009	-0.518	0.096	-0.254	-0.081	0.067	-0.312	-0.179	-0.172	-0.703	-0.091	-0.715	0.17	0.096	-0.069	-0.598	-0.066	-0.675	-0.368	-0.121	-0.202	-0.065	0.126	-0.286	-0.265	-0.101	-0.153	-0.075	0.052
rs648980	9.38e-14				1.03474	0.0492732	0.0492732	0.57428	0.133714	1					ABI3	ABI gene family, member 3	NM_016428	A_23_P141429	1.161	0.955	1.663	1.273	0.977	1.527	1.425	1.106	1.054	1.937	1.087	1.397	1.352	1.165	1.319	0.747	1.267	1.382	1.147	0.839	0.985	1.246	1.458	0.992	1.144	1.285	0.904	0.999	1.251	0.858	1.17511
rs3778605	1.01e-13				1.05216	0.0733588	0.0733588	0.250482	0.775029	1					DUSP22	Dual specificity phosphatase 22	NM_020185	A_23_P120254	0.302	0.535	0.08	-0.014	0.311	0.286	0.761	0.187	0.426	0.352	0.601	-0.136	0.437	0.18	0.138	0.282	0.494	0.152	-0.26	0.58	0.444	0.346	0.813	0.485	0.283	0.395	0.466	0.401	0.395	0.289	0.391
rs9904626	1.05e-13				1.13589	0.183822	-0.183822	0.0436637	0.0561014	1					SLC16A5	Solute carrier family 16 (monocarboxylic acid transporters), member 5	NM_004695	A_23_P159125	2.252	2.151	2.005	1.649	2.316	2.11	1.692	1.927	2.39	2.518	2.345	1.894	2.617	2.921	2.574	2.481	2.232	2.411	2.133	2.188	2.272	2.034	3.13	2.222	2.305	2.589	2.598	2.088	2.639	2.384	2.462
rs7732626	1.16e-13				1.27466	0.35011	-0.35011	8.49637e-07	0	1							ENST00000308836	A_24_P298029	-0.162	0.384	0.526	0.331	0.208	0.325	0.116	0.133	-0.018	0.361	0.202	0.497	0.098	0.616	0.509	0.344	0.313	0.652	0.463	0.283	-0.071	0.349	0.23	0.46	0.688	0.122	0.334	-0.415	0.255	0.355	-0.174
rs11245438	1.16e-13	1	1		1.06129	0.085825	-0.085825	0.034034	0.0561014	1					CTBP2	C-terminal binding protein 2	NM_001329	A_24_P389714	0.262	0.197	-0.322	0.096	0.064	-0.081	0.008	0.182	0.222	0.154	0.177	0.021	0.128	0.072	0.097	0.3	0.287	0.175	0	0.106	0.2645	0.048	0.52	0.171	-0.17	0.110125	0.149	0.182	0.188	-0.078	0.0275
rs1057879	1.37e-13				1.1534	0.205894	-0.205894	0.00877642	0	1					FLJ39378	Hypothetical protein FLJ39378	NM_178314	A_23_P169934	-0.799	-0.988	-0.956	-0.516625	-0.7251	-1.021	-0.206	-0.7514	-0.499	-0.569	-0.65	-0.565	-0.312	-0.629	-0.727	-0.971	-0.375	0.073	-0.855	-0.691	-0.4421	-0.56	-0.441	-0.645	-0.678	-0.215	-0.589	-0.683	-0.116	-0.535	-0.5021
rs9400914	1.39e-13				1.20527	0.269357	0.269357	0.081793	0.361617								NM_001010919	A_23_P7827	1.989	1.71	2.955	3.039	2.121	1.712	2.36	2.884	2.247	1.587	2.006	2.283	2.67	2.331	2.673	2.124	2.007	2.036	2.338	2.089	2.317	1	3.441	2.668	2.716	2.096	2.434	2.871	1.791	0.149	2.579
rs1870201	1.46e-13				1.07023	0.0979275	-0.0979275	0.208663	0.0561014	1					NINJ2	Ninjurin 2	NM_016533	A_23_P48109	0.357	0.289	0.435	0.543	0.633	0.611	0.978	0.477	0.803	0.921	0.801	0.499	1.211	0.821	0.686	0.724	0.783	0.95	0.523	0.819	0.725	0.631	0.879	0.868	1.352	0.887	0.886	0.453	0.69	0.543	0.678
rs6784553	1.49e-13	1	1		1.22371	0.291261	0.291261	0.00841409	0	1					FLJ35036	Hypothetical protein FLJ35036	BC072415	A_23_P380076	0.412	0.267	0.401	0.04	0.124	0.212	-0.218	0.432	-0.08	0.102	-0.016	-0.709	0.284	-0.725	0.779	0.026	0.061	-0.335	0.571	-0.01	-0.035	0.328	0.262	-0.475	0.361	0.196	-0.31	0.758	-0.289	0.077	0.322
rs9894707	1.49e-13		1		1.19577	0.257944	-0.257944	0.000650702	0.0561014	1					DERP6	S-phase 2 protein	NM_015362	A_23_P164289	-0.532	-0.153	-0.24	0.327	-0.378	-0.44	0.304	-0.848	-0.61	-0.429	-0.69	-0.182	-0.462	0.097	0.326	-0.538	-0.746	-0.319	-0.441	-0.219	-0.214	-0.38	-0.292	-0.468	-0.659	-0.608	-0.705	-0.319	-0.391	-0.91	-0.6278
rs17086538	1.49e-13	1			1.14391	0.193976	0.193976	0.04324	0	1					C9orf103	Chromosome 9 open reading frame 103	NM_001001551	A_23_P123732	0.454	1.008	0.997	0.639	1.113	1.177	0.818	1.063	0.768	0.83	0.765	0.618	1.132	0.283	0.698	1.134	0.806	0.578	1.172	0.558	0.624	1.048	0.752	1.129	0.631	0.544	0.494	0.745	0.982	1.046	0.925
rs6659553	1.49e-13				1.0918	0.126708	-0.126708	0.00112113	0.133714	1					TSPAN-1	Tetraspan 1	NM_005727	A_23_P160167	0.214	0.141	0.184	0.364	0.189	-0.017	0.575	0.032	0.041	0.296	0.203	0.284	0.268	0.499	0.208	0.255	0.343	0.052	0.248	0.437	0.371	0.112	0.394	0.147	0.379	0.415	0.366	0.134	0.132	0.257	0.265
rs4981268	1.49e-13				1.01055	0.0151431	0.0151431	0.799542	0.775029	1							NM_014672	A_23_P14340	-0.012	-0.105	-0.291	-0.46	-0.192	-0.33	-0.245	-0.176	-0.402	-0.017	-0.466	0.515	-0.079	-0.652	0.035	-0.028	0.059	-0.197	-0.32	-0.628	-0.319	-0.239	-0.33	-0.523	-0.202	-0.025	-0.632	-0.108	-0.531	-0.209	-0.458
rs12985735	1.61e-13				1.03622	0.0513275	0.0513275	0.342065	0.775029	1					PRPF31	PRP31 pre-mRNA processing factor 31 homolog (yeast)	NM_015629	A_23_P142018	-0.239	-0.188	0.095	0.08	-0.125	-0.164	-0.258	-0.203	-0.425	-0.268	-0.629	-0.51	-0.277	-0.493	-0.149	-0.566	-0.252	-0.444	-0.315	-0.383	-0.258	-0.051	-0.45	-0.431	-0.563	-0.452	-0.713	-0.22	-0.465	-0.285	-0.381
rs4241246	1.66e-13	1			1.28052	0.356732	-0.356732	0.00368273	0.775029						DYSF	Dysferlin, limb girdle muscular dystrophy 2B (autosomal recessive)	NM_003494	A_23_P39931	2.625	1.719	2.655	2.102	1.596	2.927	2.439	1.904	3.135	2.578	2.476	2.283	2.5814	2.624	2.639	2.81	3.525	3.083	1.906	2.756	2.5785	2.513	3.037	2.452	3.636	3.07825	2.374	2.87	3.451	2.79	2.076
rs6934457	1.67e-13				1.09915	0.136387	0.136387	0.148766	0.0561014	1					C6orf59	Chromosome 6 open reading frame 59	NM_024929	A_23_P70359	0.253	-0.008	-0.321	0.3079	0.2198	0.12	0.764	0.14	0.037	0.27	-0.168	0.214	0.481	0.237	0.036	-0.227	0.248	0.1924	0.202	0.3251	0.3578	0.618	0.482	0.557	0.388	0.2439	0.038	0.089	0.2212	-0.191	0.2405
rs2298369	1.75e-13				1.09766	0.134429	0.134429	0.0922755	0.775029	1					MRPL39	Mitochondrial ribosomal protein L39	NM_080794	A_23_P143446	-1.606	-1.423	-1.397	-1.525	-1.132	-1.266	-1.391	-0.959	-1.581	-1.543	-1.474	-1.546	-1.344	-1.925	-1.553	-1.572	-1.475	-1.741	-1.446	-1.653	-1.854	-1.205	-1.542	-1.735	-1.57	-1.84	-1.783	-1.849	-1.658	-1.399	-1.436
rs3822217	2.07e-13				1.1286	0.174535	0.174535	0.0118807	0	1					ANAPC4	Anaphase promoting complex subunit 4	NM_013367	A_23_P317800	0.493	0.623	0.622	0.662	0.823	0.601	1.008	0.605	0.393	0.421	0.398	0.142	0.657	0.39	0.604	0.45	0.846	0.174	0.531	0.56	0.985	0.625	1.108	1.307	0.398	0.426	0.289	0.679	0.682	0.549	0.98
rs3764435	2.45e-13	1			1.2019	0.265314	-0.265314	0.0341742	0.0561014	1					ALDH1A1	Aldehyde dehydrogenase 1 family, member A1	NM_000689	A_23_P83098	-0.263	0.075	-1.353	0.344	-0.711	-0.337	-0.494	-0.015	-0.24	-0.856	-0.279	-0.031	0.335	0.423	-0.435	-0.275	-0.139	-0.124	0.431	0.188	-0.161	-0.3	0.492	0.226	0.414	-0.291	0.066	0.097	0.053	-1.315	-0.521
rs4131364	2.5e-13		1	1	1.20534	0.269441	0.269441	0.021037	0.775029						RPLP2	Ribosomal protein, large P2	NM_001004	A_23_P170657	-0.308	0.117	0.195	-0.214	0.265	0.532	-0.027	0.196	0.41	-0.21	-0.196	-0.328	0.582	-0.657	-0.213	-0.084	-0.036	-0.601	-0.457	-0.511	-0.332	0.426	-0.53	-0.082	-0.022	-0.112	-0.411	-0.782	0.048	0.417	-0.05
rs12189634	2.67e-13				1.12057	0.164231	-0.164231	0.0272313	0.361617								AL031778	A_23_P214425	0.404	0.045	0.285	0.211	0.132	0.15	0.093	0.075	0.304	0.598	0.576	0.311	0.659	0.529	0.531	0.125	0.257	0.561	0.577	0.017	0.176	0.389	0.621	0.2	0.187	0.731	0.472	1.148	0.358	0.272	0.266
rs6703652	2.96e-13				1.05468	0.0768118	0.0768118	0.20048	0.361617	1					TARSL1	Threonyl-tRNA synthetase-like 1	NM_025150	A_23_P553	-1.118	-0.972	-0.71	-0.706	-0.897	-0.685	-0.961	-0.671	-0.856	-0.917	-1.209	-0.808	-1.26	-1.039	-1.314	-1.256	-1.069	-0.787	-0.854	-0.984	-1.031	-0.688	-1.383	-1.177	-0.955	-1.304	-1.359	-1.153	-0.858	-0.941	-0.912
rs11673780	3.16e-13				1.20028	0.263373	0.263373	0.017235	0.133714	1					TMEM18	Transmembrane protein 18	NM_152834	A_23_P79599	-1.382	-1.06	-1.126	-1.464	-0.852	-1.038	-1.243	-1.016	-1.373	-1.105	-0.832	-0.896	-1.028	-1.48	-1.04	-1.211	-1.279	-1.367	-1.054	-1.592	-1.371	-1.134	-1.388	-1.614	-1.107	-1.371	-1.118	-1.247	-1.138	-0.944	-0.697
rs13283381	3.43e-13	1			1.08638	0.119524	0.119524	0.105758	0.361617	1					UHRF2	Chromosome 9 open reading frame 38	NM_152896	A_23_P9144	0.18	0.511	0.319	0.214	0.52	0.254	0.42	0.596	0.175	0.271	0.394	0.101	0.868	-0.148	0.186	0.487	0.35	-0.165	0.383	0.22	0.369	0.129	0.467	0.593	-0.237	0.107	0.248	0.311	-0.068	0.504	0.299
rs7241976	3.55e-13	1			1.22299	0.290407	0.290407	0.00983499	0	1					SETBP1	SET binding protein 1	NM_015559	A_23_P4551	0.102	-0.245	0.013	0.0937	-0.175	0.239	0.025	0.241	-0.257	0.428	-0.169	-0.275	0.513	-0.209	0.033	-0.503	0.215	-0.261	0.122	-0.2111	-0.077	0.355	0.358	-0.192	-0.056	-0.317	-0.454	0.386	-0.201	-0.425	0.077
rs480760	3.55e-13	1			1.07399	0.102976	0.102976	0.151406	0.775029	1					TFRC	Transferrin receptor (p90, CD71)	NM_003234	A_23_P212617	-3.602	-3.006	-2.772	-3.134	-2.961	-3.136	-3.217	-3.07	-3.407	-2.946	-2.963	-3.118	-2.909	-3.275	-3.195	-2.981	-3.118	-3.183	-2.727	-3.373	-3.426	-2.844	-3.276	-2.94	-3.805	-3.852	-3.037	-3.065	-3.755	-3.091	-2.908
rs1567832	3.64e-13				1.28814	0.365292	0.365292	4.15665e-05	0						RPL27	Ribosomal protein L27	NM_000988	A_24_P916164	-0.334	-0.061	0.029	-0.25	-0.014	0.147	-0.255	-0.214	0.201	-0.094	0.158	-0.366	0.29	-0.204	-0.13	-0.056	-0.37	-0.515	-0.271	-0.479	-0.489	0.021	-0.693	-0.15	-0.522	-0.265	-0.094	-0.665	-0.191	0.189	-0.139
rs2801796	4.14e-13			1	1.21508	0.281049	-0.281049	0.000156403	0.361617						FAM48A	Family with sequence similarity 48, member A	NM_017569	A_23_P140050	0.868	0.613	0.569	0.586	0.487	0.897	0.458	0.564	0.739	0.855	0.81	0.696	1.187	0.822	0.863	0.7316	1.064	0.882	0.493	0.845	0.857	0.567	1.334	0.597	0.874	0.895	0.709	1.05	0.775	0.518	0.226
rs657643	4.14e-13				1.10429	0.143118	-0.143118	0.108628	0.361617	1							NM_017966	A_23_P47517	0.894	0.612	0.351	0.075	0.467	0.632	0.938	0.109	0.697	1.213	1.065	0.71	1.141	1.099	1.019	0.842	0.933	0.879	0.196	1.3	1.317	0.348	1.431	0.863	1.267	1.221	1.134	0.963	0.939	0.845	0.844
rs4828558	4.24e-13				1.27105	0.346024	0.346024	0.00246064	0.775029						CXorf15	Chromosome X open reading frame 15	NM_018360	A_23_P146997	-0.392	-0.917	0.044	-1.198	-0.711	-0.675	-0.672	-0.336	-0.216	-0.471	-1.095	-0.966	-1.166	-1.251	-0.808	-1.128	-1.284	-1.215	-1.005	-1.737	-1.822	-0.036	-1.091	-0.584	-0.757	-0.361	-1.174	-0.896	-0.744	-0.422	-0.199
rs11728697	4.49e-13				1.12522	0.170203	-0.170203	0.122949	0	1					SPP1	Secreted phosphoprotein 1 (osteopontin, bone sialoprotein I, early T-lymphocyte activation 1)	NM_000582	A_23_P7313	-3.52	-4.45	-3.8	-3.6752	-3.89	-3.94	-3.76	-3.84538	-3.94	-3.16	-3.93	-3.55	-3.96	-3.49	-3.36	-4.0311	-3.46	-2.67	-3.29	-3.72275	-3.86	-4.12	-3.83	-4.36	-3.38	-3.73	-4.09	-2.96	-4.032	-4.23	-3.656
rs8596	4.51e-13	1			1.02601	0.0370451	-0.0370451	0.489701	0.775029						CHAF1B	Chromatin assembly factor 1, subunit B (p60)	NM_005441	A_23_P57306	-2.47	-2.43	-2.41	-2.196	-2.4	-2.61	-2.29	-2.2	-2.85	-2.5	-2.44	-2.41	-2.57	-2.32	-2.52	-2.37	-2.66	-2.72	-2.1	-2.39	-2.19	-2.5	-2.49	-2.48	-2.78	-2.47	-2.5	-2.52	-2.6	-2.32	-2.19
rs26486	4.63e-13	1	1		1.07029	0.0980078	0.0980078	0.233858	0	1					CAST	Calpastatin	NM_001750	A_23_P434352	0.539	0.825	0.242	0.435	0.286	0.176	0.237	0.608	0.282	0.387	0.653	-0.026	0.226	0.346	0.418	0.444	0.251	0.2	0.208	0.841	0.203	0.126	0.427	0.62	0.832	0.157	0.706	0.877	0.207	0.235	0.365
rs6480770	4.66e-13				1.07579	0.10539	-0.10539	0.37994	0.775029						DUSP13	Dual specificity phosphatase 13	NM_001007275	A_23_P104471	-0.659	-0.313	-0.469	-0.250571	-0.712	-0.362	-0.668	-0.799	0.076	0.092	0.288	-0.553	0.66	-0.195	-0.336	-0.223	-0.153	-0.319	-0.421	-0.291	-0.305	-0.657	0.147	-0.508	-0.296	-0.221	0.641	-0.602	-0.466	-0.252	0.19
rs2975840	4.82e-13				1.16977	0.226222	0.226222	0.00526027	0	1							ENST00000330251	A_24_P50458	0.032	-0.296	-0.099	-0.62	-0.307	-0.158	-0.662	-0.061	-0.057	-0.032	-0.522	-0.765	-0.851	-0.987	-0.628	-0.542	-0.39	-0.79	-0.577	-0.605	-0.39	0.048	-0.353	-0.635	-0.215	-0.218	-0.327	-0.078	-0.311	-0.323	-0.097
rs7569963	4.82e-13				1.1538	0.206398	-0.206398	0.00409473	0.361617						LOC151194	Similar to hepatocellular carcinoma-associated antigen HCA557b	BC009462	A_24_P162929	-0.508	-0.671	-0.634	-0.219	-0.474	-0.599	-0.419	-0.06	-0.823	-0.676	-0.64	-0.236	0.145	-0.139	-0.198	-0.624	-0.36	-0.223	-0.034	-0.133	0.011	-0.349	-0.242	-0.23	-0.711	-0.91	-0.606	-0.62	-0.556	-0.813	-0.641
rs7186447	4.82e-13	1			1.12191	0.165953	-0.165953	0.0141265	0.775029						Pfs2	DNA replication complex GINS protein PSF2	NM_016095	A_23_P118246	-3.047	-3.107	-2.616	-2.568	-2.86	-3.277	-2.467	-2.723	-3.033	-2.627	-2.809	-2.552	-2.518	-2.534	-3.032	-2.971	-3.001	-2.603	-2.113	-2.78	-2.583	-2.647	-2.886	-2.516	-2.629	-2.918	-2.786	-3.084	-3.193	-2.963	-3.02
rs10427471	4.82e-13				1.09597	0.132206	-0.132206	0.0362942	0.361617	1							NM_022896	A_23_P79816	0.679	0.441	0.504	0.631	0.362	0.632	0.82	0.353	0.867	0.964	0.415	0.602	1.059	0.848	0.81	0.577	0.823	0.555	0.635	0.787	0.584	0.639	0.903	0.554	0.975	0.817	0.692	0.5	0.604	0.573	0.738
rs10037044	4.82e-13				1.07692	0.106918	0.106918	0.157316	0	1					SNX2	Sorting nexin 2	NM_003100	A_23_P7697	1.141	1.34	0.967	1.096	0.911	0.659	1.202	0.88	0.652	0.891	1.395	1.048	1.456	1.098	0.945	1.19	0.94	0.777	0.993	1.372	1.057	0.721	1.694	1.639	1.211	0.647	1.197	1.25	1.016	0.601	1.221
rs1536096	4.82e-13				1.07653	0.106382	0.106382	0.0378531	0.775029	1							NM_001008800	A_23_P160631	-2.108	-2.007	-1.88	-2.01	-1.844	-1.866	-2.318	-1.83	-2.054	-1.936	-2.084	-1.747	-2.172	-2.082	-2.059	-2.347	-1.914	-1.854	-1.91	-2.037	-2.469	-1.646	-2.401	-2.146	-2.336	-2.111	-2.129	-2.275	-2.263	-2.04	-2.022
rs1051009	4.82e-13				1.04857	0.0684275	0.0684275	0.375827	0.361617						CXCL16	Chemokine (C-X-C motif) ligand 16	NM_022059	A_23_P38505	0.604	0.266	0.727	0.608	0.264	0.645	0.571	0.08	0.52	0.81	0.627	0.69	0.512	1.053	0.892	0.711	0.944	0.97	0.361	0.777	0.586	0.359	1.484	0.672	0.832	0.88	0.691	0.647	0.521	0.552	0.489
rs2185746	5.27e-13				1.05237	0.0736412	0.0736412	0.236907	0.775029						PAOX	Polyamine oxidase (exo-N4-amino)	NM_152911	A_23_P385771	0.392	0.507	0.826	0.428	0.509	0.808	0.758	0.695	0.563	0.623	0.292	0.351	0.933	0.411	0.561	0.297	0.441	0.532	0.136	0.539	0.693	0.49	0.84	0.493	0.076	0.645	0.367	0.286	0.697	0.21	0.422
rs7130303	5.45e-13			1	1.01846	0.0263882	-0.0263882	0.666967	0.361617	1					FXYD2	FXYD domain containing ion transport regulator 2	NM_021603	A_23_P161769	-0.569	-0.427	-0.431	-0.284	-0.318	-0.299	-0.108	-0.369	-0.436	-0.185	-0.246	-0.287	-0.224	-0.267	-0.303	-0.31	-0.653	-0.097	-0.475	-0.085	-0.291	-0.488	-0.146	-0.269	-0.484	0.099	-0.22	-0.923	0.051	-0.292	-0.159
rs6728771	5.75e-13	1		1	1.25373	0.326231	-0.326231	0.00219505	0	1					CFLAR	CASP8 and FADD-like apoptosis regulator	BC001602	A_23_P209394	1.593	0.737	1.409	1.664	1.236	1.747	2.009	1.513	1.828	1.972	1.476	2.065	1.812	2.304	1.96	1.786	2.345	2.192	1.968	2.621	2.172	1.467	2.446	1.999	2.164	1.874	1.117	2.105	2.411	1.762	1.816
rs1935886	5.93e-13				1.14333	0.193237	-0.193237	0.0485795	0.0561014						TUFT1	Tuftelin 1	NM_020127	A_23_P371824	-1.586	-1.398	-1.827	-1.23	-0.922	-1.711	-1.182	-1.33	-1.483	-1.149	-0.995	-1.254	-1.407	-1.04	-0.955	-0.791	-1.49	-1.902	-1.362	-1.277	-0.877	-0.957	-0.943	-1.188	-1.395	-1.445	-1.076	-1.311	-1.249	-1.075	-1.288
rs530225	6.1e-13				1.10573	0.145004	-0.145004	0.0183739	0.775029	1					FLJ23476	Ischemia/reperfusion inducible protein	NM_024640	A_23_P62840	-0.909	-0.548	-0.99	-0.715	-0.555	-1.014	-0.712	-0.68	-0.988	-0.789	-0.604	-0.464	-0.714	-0.282	-0.57	-0.656	-0.793	-0.731	-0.406	-0.633	-0.676	-0.828	-0.655	-0.718	-1.119	-1.14	-0.595	-0.434	-1.026	-0.67	-1.149
rs12289510	7.26e-13	1			1.07705	0.10709	0.10709	0.116923	0.361617						SLC37A2	Solute carrier family 37 (glycerol-3-phosphate transporter), member 2	NM_198277	A_23_P86931	-0.057	0.702	0.386	0.096	0.379	0.396	0.377	-0.091	-0.047	0.19	0.218	0.307	0.374	0.407	0.133	0.282	0.173	0.604	0.046	0.414	0.533	0.277	0.353	0.223	0.659	0.592	0.442	0.399	0.664	0.251	0.218
rs2159750	7.64e-13			1	1.04551	0.0642047	-0.0642047	0.2835	0.361617	1					HSPB1	Heat shock 27kDa protein 1	NM_001540	A_32_P76247	-2.522	-2.522	-2.122	-2.185	-2.458	-2.44	-2.175	-2.463	-2.398	-1.841	-2.263	-1.863	-2.342	-1.996	-2.513	-2.452	-2.264	-2.058	-2.287	-2.423	-2.509	-2.253	-2.354	-2.2688	-2.112	-2.204	-2.289	-2.684	-2.262	-2.194	-2.03
rs7220827	7.95e-13				1.16701	0.22282	-0.22282	0.000430944	0	1					COPS3	COP9 constitutive photomorphogenic homolog subunit 3 (Arabidopsis)	NM_003653	A_23_P89199	-0.197	-0.257	-0.488	-0.479	-0.672	-0.407	-0.339	-0.548	-0.223	-0.124	-0.639	-0.646	-0.22	-0.369	-0.004	-0.143	-0.19	-0.2	-0.517	-0.119	-0.083	-0.606	0.241	-0.453	-0.409	-0.89	-0.119	-0.221	-0.526	-0.399	-0.745
rs15866	8.04e-13				1.20969	0.274632	-0.274632	1.20468e-05	0	1					FLJ10803	Hypothetical protein FLJ10803	AK097203	A_23_P215675	-1.351	-1.203	-1.195	-1.11111	-1.033	-1.484	-0.848	-1.063	-1.204	-0.83	-0.842	-0.761	-1.083	-0.893	-1.266	-0.735	-1.136	-0.76	-0.838	-0.875	-1.297	-1.159	-1.04	-1.123	-1.258	-1.152	-0.937	-1.186	-1.327	-1.368	-1.36
rs9785089	8.3e-13	1			1.21886	0.285533	0.285533	0.00840444	0.133714						PPP3CC	Protein phosphatase 3 (formerly 2B), catalytic subunit, gamma isoform (calcineurin A gamma)	NM_005605	A_23_P157495	1.039	1.131	1.564	1.403	1.225	1.491	0.839	1.755	1.22	1.093	1.036	1.037	1.607	0.418	1.278	0.63	1.368	0.858	1.458	0.652	1.302	1.323	0.922	0.744	0.757	0.812	0.437	1.112	0.849	1.114	1.201
rs4549	8.62e-13				1.15333	0.205806	0.205806	0.00148103	0.361617						SS18L2	Synovial sarcoma translocation gene on chromosome 18-like 2	NM_016305	A_23_P166698	0.467	0.562	0.434	0.191	0.706	0.651	0.186	0.726	0.495	0.526	0.461	0.134	0.744	-0.08	0.813	0.532	0.545	0.116	0.55	-0.091	-0.022	0.788	0.64	0.451	0.589	0.585	0.443	0.424	0.575	0.506	0.596
rs2292137	8.63e-13				1.24924	0.321051	0.321051	0.00398659	0.133714						HIP1R	Huntingtin interacting protein-1-related	NM_003959	A_23_P398294	0.45	-0.063	0.551	0.884	0.446	0.34	-0.123	0.777	0.145	0.105	-0.143	-0.31	0.31	-0.377	0.043	0.228	0.493	-0.444	-0.002	-0.229	0.421	0.237	-0.37	-0.565	-0.699	-0.452	-0.833	-0.299	-0.302	0.173	0.253
rs12452739	9.71e-13				1.02565	0.0365353	-0.0365353	0.659295	0.361617	1					MYO18A	TGFB1-induced anti-apoptotic factor 1	NM_078471	A_23_P78122	-0.345	-0.486	0.064	0.003	-0.505	-0.028	-0.419	-0.181	0.043	-0.42	-0.358	-0.233	-0.671	0.048	-0.428	-0.71	-0.518	-0.363	-0.368	-0.201	-0.26	0.058	-0.785	-0.751	-0.066	-0.65	-0.519	-0.237	-0.242	-0.303	-0.52
rs4899382	1.14e-12				1.20352	0.267261	-0.267261	0.00516695	0.0561014						PCNX	Pecanex homolog (Drosophila)	NM_014982	A_23_P37311	1.644	1.317	1.507	1.321	1.199	1.623	1.723	1.401	2.114	2.236	1.442	1.637	1.8	2.103	1.81	2.066	2.118	1.688	1.595	2.277	1.45	1.293	2.432	1.757	2.121	2.259	1.82	1.598	2.217	1.861	1.56
rs2288064	1.16e-12				1.27037	0.345251	0.345251	0.00022856	0.0561014								NM_001031804	A_23_P397376	-0.528	-0.32	-0.124	-0.401	-0.548	-0.081	-0.436	-0.463	-0.597	0.215	-0.272	-0.282	0.663	-0.639	-0.243	-0.584	-0.263	-0.573	-0.1	-0.688	0.123	-0.066	-0.125	-0.382	-0.454	-0.544	-0.218	-0.391	-0.399	-0.284	-0.005
rs7936835	1.16e-12	1			1.11034	0.150997	0.150997	0.277202	0.775029						B3GAT1	Beta-1,3-glucuronyltransferase 1 (glucuronosyltransferase P)	NM_054025	A_23_P1833	0.047	0.066	0.664	0.2377	-0.219	0.085	0.844	0.105	0.013	0.511	0.601	-0.066	0.154	-0.232	0.096	0.0395	0.062	0.076	0.185	0.069	0.1	0.361	-0.281	-0.17	-0.143	0.2147	-0.042	0.359	0.1151	0.232	0.333
rs17757522	1.16e-12				1.07433	0.103441	0.103441	0.23121	0.775029	1					LSM6	LSM6 homolog, U6 small nuclear RNA associated (S. cerevisiae)	NM_007080	A_23_P259451	0.951	1.165	0.925	0.641	0.821	1.016	0.273	1.121	0.966	0.762	1.093	0.6	0.925	0.559	0.836	1.091	0.571	0.485	0.847	0.62	0.526	1.135	0.656	0.968	1.186	1.031	1.152	1.18	1.35	1.053	1.15
rs4292733	1.17e-12				1.01904	0.0272176	-0.0272176	0.743303	0.775029	1					ARHGEF10	Rho guanine nucleotide exchange factor (GEF) 10	NM_014629	A_23_P216282	-2.271	-2.022	-2.071	-1.947	-2.162	-2.458	-2.096	-2.326	-2.326	-2.183	-1.617	-1.673	-2.342	-1.914	-1.992	-1.828	-2.416	-2.36	-1.943	-2.23	-1.669	-2.137	-2.937	-1.959	-2.373	-2.311	-1.889	-2.469	-2.491	-1.665	-1.887
rs4850958	1.18e-12				1.01486	0.0212784	0.0212784	0.887676	0.133714	1					TBC1D8	TBC1 domain family, member 8 (with GRAM domain)	NM_007063	A_23_P253281	0.324	1.219	0.603	0.722	0.601	0.881	0.727	0.196	-0.012	0.233	1.453	0.806	1.463	0.613	0.01	0.174	1.212	0.767	0.513	0.534	1.005	0.295	1.215	1.628	0.755	0.244	1.046	0.522	1.152	0.523	0.895
rs3100244	1.2e-12				1.20525	0.269332	0.269332	0.0335678	0	1					RSNL2	Restin-like 2	NM_024692	A_23_P209232	0.924	1.498	0.903	1.126	0.983	1.298	0.779	1.213	0.948	0.394	1.338	0.617	1.315	0.049	0.849	0.715	1.263	0.388	0.992	0.8078	1.661	0.907	1.273	1.308	0.593	0.668	0.676	0.867	1.246	0.623	0.873
rs669861	1.23e-12				1.22019	0.287104	-0.287104	0.0217293	0.775029								AL049698	A_23_P436353	-1.43611	-1.379	-2.179	-1.3455	-1.488	-1.007	-1.537	-1.2174	-1.399	-1.88	-1.3756	-1.826	-1.519	-1.573	-1.573	-0.9	-1.105	-1.38675	-1.147	-1.14	-0.368	-0.585	-0.611	-1.3192	-0.738	-0.684	-1.211	-1.211	-1.35386	-1.411	-1.324
rs6510108	1.32e-12	1	1		1.11535	0.157497	-0.157497	0.055064	0.0561014	1					ZNF587	Zinc finger protein 587	NM_032828	A_23_P388146	-1.853	-2.087	-2.202	-1.526	-1.983	-1.923	-0.995	-1.754	-1.79	-1.838	-2.229	-1.333	-2.062	-1.516	-1.574	-1.999	-1.823	-1.381	-1.652	-1.156	-1.767	-1.837	-1.627	-1.956	-1.369	-1.842	-1.861	-1.73	-1.884	-1.84	-1.516
rs12892024	1.38e-12				1.14648	0.197206	-0.197206	0.0968169	0	1					RPS6KA5	Ribosomal protein S6 kinase, 90kDa, polypeptide 5	NM_004755	A_23_P37375	2.513	1.816	1.712	1.759	1.607	1.785	2.495	1.607	2.195	2.629	1.572	1.857	2.417	2.185	2.072	2.124	2.331	1.678	1.615	2.172	2.721	1.86	3.525	2.183	2.051	3.019	2.442	2.535	2.146	1.952	2.257
rs882520	1.39e-12				1.14516	0.195547	0.195547	0.123254	0	1					CD79A	CD79A antigen (immunoglobulin-associated alpha)	NM_021601	A_23_P107735	1.084	0.637	1.147	0.789	0.893	0.926	-0.033	1.62	1.01	1.153	0.689	0.694	0.849	0.919	1.253	0.609	0.614	0.714	0.462	0.771	0.212	0.838	0.707	0.451	0.888	0.429	0.681	0.588	0.414	0.585	0.499
rs753460	1.51e-12				1.25395	0.32648	-0.32648	0.000326623	0.361617								AL109928	A_23_P68505	1.047	1.038	0.591	0.788	1.056	0.949	1.166	0.656	0.951	1.088	0.698	0.373	0.914	0.613	1.181	1.27	1.812	0.809	1.189	1.332	1.638	1.028	1.862	0.814	1.325	1.284	1.089	1.33	1.21	0.934	0.376
rs874051	1.51e-12				1.14197	0.191522	0.191522	0.000230971	0	1					DC13	DC13 protein	NM_020188	A_23_P106544	-1.761	-1.31	-1.231	-1.204	-1.402	-1.523	-1.154	-1.529	-1.562	-1.517	-1.217	-1.391	-1.607	-1.649	-1.468	-1.466	-1.601	-1.672	-1.278	-1.521	-1.528	-1.42	-1.707	-1.499	-1.382	-1.745	-1.697	-1.74	-1.86	-1.537	-1.213
rs1122643	1.51e-12	1			1.07433	0.103436	-0.103436	0.2426	0.361617	1					CYB5R2	Cytochrome b5 reductase b5R.2	NM_016229	A_23_P2181	-1.505	-1.083	-2.057	-1.24725	-1.309	-1.909	-1.455	-1.049	-1.897	-1.185	-0.441	-0.767	-1.837	-1.195	-1.081	-0.777	-1.55	-1.392	-1.343	-1.309	-1.40778	-1.489	-1.569	-0.998	-1.742	-1.323	-0.98	-1.675	-1.36138	-0.922	-1.404
rs747568	1.51e-12				1.0094	0.0135	-0.0135	0.848884	0.775029	1					PKNOX1	PBX/knotted 1 homeobox 1	NM_004571	A_24_P196534	0.526	0.409	0.563	0.519	0.313	0.347	0.757	0.573	0.272	0.8	0.322	0.085	0.62	0.593	0.906	0.298	0.961	0.289	0.451	0.648	0.943	0.092	0.381	0.502	0.399	1.041	0.544	0.497	0.708	0.646	0.951
rs10832041	1.73e-12	1			1.19056	0.25164	-0.25164	0.000147913	0.133714	1					GMRP-1	K+ channel tetramerization protein	NM_032320	A_23_P13438	0.514	0.593	0.323	0.4208	0.403	0.533	0.819	0.459	0.512	0.858	0.684	0.73	1.005	1.043	0.92	0.859	1.115	1.033	0.68	0.845	0.8158	0.583	1.753	0.831	0.661	0.924	0.747	0.97	0.694	0.574	0.5067
rs4948036	1.86e-12				1.1828	0.242212	-0.242212	0.0279109	0.775029	1					DKFZP564K0822	Hypothetical protein DKFZp564K0822	NM_030796	A_23_P168211	-0.351	0.182	0.385	0.57	0.144	0.147	0.593	0.252	0.265	-0.02	0.607	0.434	-0.067	0.678	0.097	1.062	0.158	0.467	0.348	1.362	0.669	-0.154	-0.107	-0.301	0.151	0.054	-0.008	0.426	0.019	0.632	-0.026
rs8034216	1.9e-12				1.15264	0.204945	0.204945	0.0515498	0.133714								NM_020821	A_23_P206228	1.824	1.803	1.594	1.683	1.465	1.848	1.197	1.759	1.652	1.317	1.175	1.053	1.713	0.592	1.297	1.371	1.619	1.103	1.252	1.251	1.533	1.4	1.432	1.402	1.35	1.287	1.592	2.066	1.529	1.535	1.636
rs2303282	1.94e-12		1		1.1208	0.164525	0.164525	0.0426929	0.361617						BBS2	Bardet-Biedl syndrome 2	NM_031885	A_23_P106835	0.098	-0.075	0.415	0.128	0.318	-0.192	-0.179	0.432	0.074	-0.566	-0.376	-0.414	-0.259	-0.605	-0.175	-0.723	0.163	-0.057	0.204	-0.372	-0.487	-0.057	-0.33	-0.192	-0.023	-0.244	-0.627	-0.382	-0.317	-0.114	-0.028
rs6949635	1.99e-12				1.22733	0.295524	0.295524	0.00189533	0	1					TWISTNB	TWIST neighbor	NM_001002926	A_23_P82474	-1.329	-0.979	-0.822	-1.433	-0.982	-1.071	-1.369	-1.127	-1.175	-1.348	-1.607	-1.887	-1.669	-1.938	-1.67	-1.432	-1.706	-1.73	-1.579	-1.858	-1.644	-0.893	-1.738	-1.66	-1.207	-1.292	-1.9	-1.473	-1.391	-1.222	-1.24
rs12656423	2e-12				1.11983	0.163284	-0.163284	0.0249728	0.361617	1					CDK7	Cyclin-dependent kinase 7 (MO15 homolog, Xenopus laevis, cdk-activating kinase)	NM_001799	A_23_P133585	-1.103	-0.984	-1.291	-0.664	-1.007	-1.25	-0.626	-0.971	-1.333	-1.1	-1.319	-0.667	-0.731	-0.468	-0.805	-0.537	-0.602	-0.552	-0.244	-0.493	-0.496	-1.172	-0.742	-0.751	-1.023	-0.885	-0.937	-0.978	-1.056	-1.068	-1.096
rs2238650	2.07e-12	1			1.11453	0.156435	-0.156435	0.094977	0.0561014						CRLF1	Cytokine receptor-like factor 1	NM_004750	A_23_P56197	-3.765	-4.025	-3.833	-3.193	-3.89	-4.251	-3.143	-3.903	-3.896	-3.773	-3.68	-3.277	-4.219	-2.979	-4.036	-3.959	-3.882	-3.164	-3.38	-3.454	-3.518	-3.758	-4.004	-3.384	-3.888	-3.849	-3.598	-3.802	-3.981	-3.765	-3.546
rs2284174	2.08e-12				1.16424	0.219394	-0.219394	0.0869586	0.775029	1					IER3	Immediate early response 3	NM_003897	A_23_P42257	-0.565	-0.359	-0.671	-1.342	-0.565	-0.684	-0.339	-1.349	-0.306	0.286	-0.037	-0.274	-1.474	-0.23	-0.292	0.444	-0.698	0.265	-0.427	-0.299	-0.882	-0.566	-0.207	-0.34	-0.286	0.184	-0.446	-0.033	-0.592	-0.543	-0.727
rs4689584	2.19e-12				1.18501	0.244897	-0.244897	0.0098766	0.775029						MGC21874	Transcriptional adaptor 2 (ADA2 homolog, yeast)-beta	XM_291105	A_23_P396541	1.088	0.871	0.887	1.034	1.05	1.393	0.702	1.037	1.421	1.184	1.323	1.359	0.448	1.351	1.225	1.321	1.142	1.684	0.88	1.637	1.22	0.967	1.148	0.593	1.725	1.4672	1.322	1.344	1.294	1	0.914
rs2232015	2.19e-12				1.03873	0.0548154	0.0548154	0.500009	0.361617	1					HRMT1L6	HMT1 hnRNP methyltransferase-like 6 (S. cerevisiae)	NM_018137	A_23_P12336	-1.11	-1.167	-1.427	-0.847	-1.123	-1.383	-0.963	-1.031	-1.463	-1.62	-1.327	-1.2	-0.865	-1.552	-1.1478	-1.528	-1.205	-1.086	-0.752	-1.308	-1.201	-1.395	-1.297	-1.15	-1.677	-1.5704	-1.6308	-0.79	-1.5008	-1.549	-1.3273
rs11042242	2.27e-12	1			1.19148	0.252759	-0.252759	0.0356038	0.361617	1					RAB6IP1	RAB6 interacting protein 1	NM_015213	A_23_P321201	2.073	1.492	1.999	1.547	1.428	2.058	1.482	1.631	2.401	2.215	2.562	2.428	2.163	2.68	2.394	2.121	2.028	2.423	2.171	1.975	1.245	1.663	2.022	1.634	2.624	2.477	2.679	2.507	1.87	2.159	2.068
rs1468682	2.65e-12	1		1	1.21581	0.281914	-0.281914	0.0100678	0.775029						PTPN12	Protein tyrosine phosphatase, non-receptor type 12	NM_002835	A_23_P8763	1.309	0.998	0.902	1.159	1.054	1.189	1.71	0.789	1.095	1.495	1.244	1	1.528	1.448	1.469	1.54	1.741	1.272	1.067	1.874	1.869	0.356	2.116	1.682	1.608	1.319	1.34	1.762	1.32	1.433	1.001
rs276214	2.71e-12				1.19063	0.25172	-0.25172	0.0251629	0	1					KIAA1754	KIAA1754	NM_033397	A_23_P340333	1.845	1.406	1.684	1.425	1.439	1.274	1.507	1.239	1.636	1.911	1.365	1.286	1.219	1.813	1.8	2.021	2.067	1.517	1.286	1.798	1.652	1.235	2.476	1.662	1.888	2.084	1.685	2.076	1.836	1.649	1.65
rs11144217	2.72e-12		1		1.03885	0.0549922	0.0549922	0.646514	0.361617	1					C9orf95	Chromosome 9 open reading frame 95	NM_017881	A_23_P32036	1.438	2.085	1.95	2.26	1.432	1.406	2.203	1.139	2.327	1.589	1.788	1.898	2.451	1.658	1.551	2.02	2.141	1.56	2.066	1.539	1.465	1.232	1.709	2.047	1.177	1.124	1.29	1.725	1.727	2.265	1.495
rs11072097	2.88e-12				1.1475	0.198496	-0.198496	0.0600816	0.0561014						KIF23	Kinesin family member 23	NM_138555	A_23_P48835	-1.47	-1.516	-1.923	-1.211	-1.478	-1.968	-0.981	-1.752	-1.871	-1.535	-1.318	-1.225	-2.019	-1.343	-1.202	-1.468	-2.129	-1.584	-1.209	-1.225	-1.243	-1.796	-1.842	-1.622	-1.667	-1.565	-1.18	-1.529	-1.3	-1.4	-1.207
rs2271098	2.91e-12	1		1	1.03506	0.0497147	0.0497147	0.279928	0.133714	1					ETNK1	Ethanolamine kinase 1	NM_018638	A_23_P419239	-0.152	-0.203	-0.202	-0.237375	-0.292	-0.279	-0.185	-0.485	-0.537	-0.485	-0.051	-0.025	-0.036	-0.083	-0.163	-0.139	-0.151	0.095	0.122	-0.465	-0.313	-0.396	0.185	-0.108	-0.127	-0.417625	-0.345	-0.044	-0.33	-0.433	-0.175
rs2734414	3.1e-12				1.31184	0.391592	0.391592	0.0948511	0	1					KLRC1	Killer cell lectin-like receptor subfamily C, member 1	NM_213658	A_23_P151046	1.177	0.495	-1.598	-0.788	-1.082	0.368	0.277	1.278	-0.78	-0.234	-0.584	-0.528	0.278	-0.932	-0.31	-1.406	-0.446	-0.71	0.418	-0.006	-0.318	-0.194	0.2	-0.678	0.355	0.053	-1.118	0.578	1.122	-1.413	-0.745
rs2523454	3.42e-12		1		1.18672	0.246982	-0.246982	0.0155486	0.361617						MICA	MHC class I polypeptide-related sequence A	NM_000247	A_23_P257516	-0.472	-0.169	0.131	-0.085	-0.505	-0.419	-0.273	-0.246	0.044	-0.366	-0.414	-0.052	-0.842	-0.023	-0.519	-1.147	-0.236	-0.932	-0.388	-0.566	-0.382	0.282	-0.324	-0.061	-0.691	-0.319	-0.827	-0.522	-0.182	-0.202	-0.211
rs8092694	3.69e-12				1.09397	0.129571	0.129571	0.161902	0.775029	1					SDCCAG33	Serologically defined colon cancer antigen 33	NM_005786	A_23_P27381	0.777	0.161	0.653	0.259	0.267	0.676	0.075	0.553	0.613	0.565	0.298	0.516	0.097	0.155	0.516	0.045	0.317	0.223	0.429	0.29	0.186	0.738	0.107	0.153	0.413	0.427	0.24	0.814	0.223	0.251	0.686
rs3759763	3.77e-12				1.09222	0.127269	0.127269	0.0171933	0.775029						RDH11	DKFZP564M1462 protein	NM_016026	A_23_P25684	-1.379	-0.909	-0.945	-1.353	-0.96	-1.034	-1.161	-1.025	-1.293	-1.062	-1.23	-1.225	-1.061	-1.456	-1.156	-0.848	-1.181	-1.393	-1.19	-1.28	-1.312	-0.758	-1.158	-1.14	-1.303	-1.243	-1.478	-1.095	-1.375	-1.008	-1.271
rs7921047	4.54e-12	1			1.0227	0.0323804	0.0323804	0.673535	0.361617	1					WDR37	WD repeat domain 37	NM_014023	A_23_P47073	1.697	1.275	1.474	1.529	1.29	1.734	1.611	1.426	1.682	1.464	1.26	1.627	1.971	1.224	1.192	1.1	1.788	1.66	1.709	1.811	1.63	1.567	1.84	1.484	1.65	1.645	1.185	1.608	1.61	1.255	1.625
rs7138009	4.64e-12				1.12217	0.166292	0.166292	0.00775698	0.133714	1					SNRPF	Small nuclear ribonucleoprotein polypeptide F	NM_003095	A_24_P504405	-1.537	-1.237	-1.271	-1.342	-1.198	-1.281	-1.604	-1.324	-1.361	-1.547	-1.512	-1.785	-1.611	-1.852	-1.528	-1.454	-1.466	-1.811	-1.285	-1.719	-1.406	-1.275	-1.771	-1.49	-1.612	-1.91	-1.788	-1.531	-1.626	-1.383	-1.505
rs11202381	4.64e-12				1.1177	0.160538	0.160538	0.064623	0.361617	1					FAM35A	Family with sequence similarity 35, member A	NM_019054	A_23_P127279	-0.549	-0.283	-0.411	-0.582	-0.359	-0.213	-0.227	0.061	-0.855	-0.893	-0.494	-0.594	-0.189	-0.831	-0.4946	-0.875	-0.362	-0.6126	-0.133	-0.815	-0.513	-0.591	-0.822	-0.261	-0.781	-0.838	-0.689	-0.383	-0.751	-0.493	-0.57
rs6552820	4.64e-12	1			1.1067	0.146262	-0.146262	0.052651	0	1					MLF1IP	MLF1 interacting protein	NM_024629	A_23_P254733	-2.801	-2.409	-2.641	-2.56443	-3.056	-3.356	-2.612	-2.3	-3.064	-2.839	-2.577	-2.532	-2.939	-2.498	-2.529	-2.07	-3.007	-2.587	-2.143	-2.679	-2.58288	-2.431	-2.861	-3.076	-2.902	-2.80043	-2.681	-2.65563	-2.8445	-2.685	-2.669
rs335124	4.64e-12				1.10062	0.138312	0.138312	0.145083	0.0561014	1					RPIA	Ribose 5-phosphate isomerase A (ribose 5-phosphate epimerase)	NM_144563	A_23_P131646	0.017	0.335	0.288	0.232	0.298	0.446	0.203	0.465	0.445	-0.011	0.156	0.058	0.522	-0.031	-0.047	0.238	0.064	0.141	0.293	0.128	-0.09	0.531	-0.409	0.315	-0.219	-0.401	0.055	0.399	-0.226	0.248	0.085
rs10857319	4.64e-12				1.05854	0.0820784	0.0820784	0.199372	0	1					KIAA1450	KIAA1450 protein	BC047069	A_23_P400580	-0.13	-0.148	-0.158	-0.306	-0.356	0.15	-0.062	-0.354	-0.253	-0.302	-0.172	-0.14	-0.096	-0.285	-0.494	-0.448	-0.195	-0.292	-0.238	-0.107	-0.217	-0.266	-0.578	0.189	-0.383	-0.317	-0.205	-0.002	-0.289	-0.166	-0.251
rs6010211	4.64e-12				1.00037	0.000527386	0.000527386	0.995438	0.775029	1							NM_001008658	A_23_P6546	-0.105	-0.172	0.484	0.415667	0.344	0.729	-0.191	0.504	0.418	0.077	0.038	0.254	-0.309	-0.172	-0.171	-0.316	0.412	0.261	-0.115	0.36	0.111	0.38	-0.196	-0.1799	-0.016	-0.058	-0.352	-0.308	0.131	0.239	-0.196222
rs6100177	4.68e-12	1			1.15446	0.207214	-0.207214	0.000339762	0.0561014	1					STX16	Syntaxin 16	NM_001001434	A_24_P936122	0.489	0.615	0.548	1.213	0.504	0.593	0.779	0.338	0.633	0.663	0.631	0.757	1.159	0.915	0.863	0.393	1.088	0.6	0.584	1.047	0.756	0.437	1.125	0.794	0.632	0.677	0.862	0.802	0.719	0.761	0.752
rs9862	4.74e-12	1			1.1359	0.183835	-0.183835	0.0847203	0.775029						TIMP3	Tissue inhibitor of metalloproteinase 3 (Sorsby fundus dystrophy, pseudoinflammatory)	NM_000362	A_23_P399078	-2.4853	-2.19	-2.356	-2.021	-2.511	-2.608	-1.786	-2.46889	-2.51	-2.222	-2.077	-1.94	-2.72	-1.628	-2.424	-2.202	-2.55	-2.1086	-1.926	-2.082	-2.30144	-2.172	-2.5832	-2.189	-0.076	-2.411	-2.279	-2.56033	-2.3468	-2.266	-2.0926
rs10471774	5.46e-12	1			1.09397	0.129575	-0.129575	0.366967	0.0561014	1					KENAE	Kenae	NM_176816	A_23_P432591	2.172	1.824	1.52	0.799	1.68	1.914	1.883	1.548	2.305	2.607	1.598	1.813	1.491	2.178	1.823	2.826	1.559	1.927	1.186	1.048	0.888	2.203	2.105	1.983	2.659	2.827	2.448	1.585	2.713	2.087	2.141
rs12447486	5.79e-12				1.20985	0.274829	0.274829	0.0248607	0	1							NM_001012631	A_23_P15146	1.856	1.365	2.041	1.74	1.485	1.627	1.183	2.075	1.797	1.562	0.607	1.322	1.449	0.813	1.707	0.799	1.651	1.423	1.227	1.275	1.378	1.705	0.883	0.537	1.391	1.297	0.489	1.243	0.979	1.285	1.406
rs350134	6.13e-12		1	1	1.12806	0.173841	-0.173841	0.0928782	0.361617	1					ARID3A	AT rich interactive domain 3A (BRIGHT- like)	NM_005224	A_23_P16516	0.201	-0.35	0.001	-0.361	-0.375	0.746	0.008	-0.29	0.859	0.698	0.097	0.222	0.11	0.276	0.145	0.085	0.331	0.372	-0.137	0.342	0.088	0.253	0.444	-0.017	0.535	0.624	0.238	0.112	0.348	-0.178	0.084
rs1528430	6.39e-12				1.06416	0.0897193	-0.0897193	0.473204	0.0561014	1					ARHE	Ras homolog gene family, member E	NM_005168	A_23_P142849	-2.34	-2.5	-2.97	-2.43	-2.79	-3.03	-2.71	-2.537	-2.95	-2.95	-2.14	-2.08	-3.08389	-2.04	-2.54	-2.48	-2.98922	-2.47	-2.1	-2.71	-2.453	-3.02	-3.02275	-2.69	-3.28	-2.74929	-2.21	-2.76329	-2.69	-2.39	-2.47
rs5987669	6.43e-12				1.12875	0.174727	-0.174727	0.0399629	0.361617	1					NXF3	Nuclear RNA export factor 3	NM_022052	A_23_P171336	-0.006	0.53	0.628	0.8	0.255	0.582	0.669	0.397	0.983	1.007	0.475	0.366	1.287	0.587	0.073	0.387	0.256	0.526	-0.017	0.666	0.818	1.106	0.836	0.36	0.51	1.2	0.635	0.119	0.898	0.27	0.855
rs10408694	6.51e-12				1.05429	0.0762686	0.0762686	0.332715	0.133714	1					MAP4K1	Mitogen-activated protein kinase kinase kinase kinase 1	NM_007181	A_23_P5002	0.763	0.827	1.324	0.996	0.901	1.491	0.642	1.151	1.069	1.077	0.725	0.762	0.7136	0.667	1.116	0.602	1.052	0.959	0.894	0.82	0.8837	1.385	0.557	0.357	0.898	0.9032	0.245	0.939	0.9585	1.042	0.643
rs11084332	6.97e-12				1.05016	0.0706078	0.0706078	0.414515	0.775029						LAIR1	Leukocyte-associated Ig-like receptor 1	NM_021706	A_23_P209135	0.978	1.328	1.467	1.007	1.274	1.04	1.045	1.24	1.295	1.092	1.313	1.198	1.182	0.801	0.997	1.246	1.169	1.222	0.734	0.665	0.984	1.375	0.677	0.932	1.43	0.88	1.007	1.007	1.287	0.958	0.974
rs703193	7.12e-12				1.03959	0.0560137	0.0560137	0.373212	0.361617	1					BCLAF1	BCL2-associated transcription factor 1	NM_014739	A_24_P89512	0.456	0.547	0.48	0.557	0.579	0.561	0.269	0.338	0.403	0.414	0.632	0.006	0.799	0.212	0.553	0.552	0.686	0.171	0.207	0.503	0.784	0.393	0.988	0.387	0.321	0.313	0.376	0.614	0.474	0.334	0.3
rs12603115	7.76e-12	1			1.281	0.357269	0.357269	0.0212796	0.133714						SCAP1	Src family associated phosphoprotein 1	NM_003726	A_23_P100730	3.265	3.172	3.949	3.28	3.422	4.275	3.565	3.508	3.667	3.616	2.845	2.996	4.011	2.152	3.46	2.939	3.544	3.071	3.086	2.696	3.545	3.865	3.234	2.873	3.128	3.807	2.318	3.141	3.501	3.668	3.386
rs10265394	8.22e-12	1			1.21386	0.279599	-0.279599	0.0122338	0	1					NFE2L3	Nuclear factor (erythroid-derived 2)-like 3	NM_004289	A_23_P42718	-1.61167	-0.538	-1.513	-0.751	-1.244	-1.586	-0.8	-0.967	-1.729	-2.15	-1.548	-1.697	-2.314	-1.768	-1.505	-1.74	-1.48	-1.896	-0.881	-1.534	-0.914	-1.502	-1.278	-1.584	-0.318	-1.93371	-2.042	-0.742	-1.58	-1.558	-1.67578
rs7925108	8.34e-12				1.0833	0.115439	0.115439	0.164514	0.361617						MGC35521	Pellino 3 alpha	NM_145065	A_23_P104692	-0.388	0.052	-0.146	-0.222111	-0.117	-0.188	-0.314	0.087	-0.348	-0.144	-0.015	0.223	0.275	-0.154	-0.352	0.087	-0.373	-0.319	-0.293	-0.503	-0.128	-0.077	-0.032	0.196	-0.0816	-0.014	-0.023	-0.378	0.372	0.001	-0.309
rs8105332	8.4e-12				1.27984	0.355959	0.355959	0.00357279	0							Similar to 40S ribosomal protein S16	XM_371151	A_32_P29168	-0.808	-0.231	-0.2	-0.519	-0.112	0.175	-0.629	0.035	-0.064	-0.444	-0.712	-0.476	0.248	-1.114	-0.562	-0.5	-0.419	-0.71	-0.933	-0.602	-0.769	-0.094	-0.687	-0.041	-0.578	-0.322	-0.942	-1.267	-0.491	-0.209	-0.367
rs3794964	1.15e-11				1.16081	0.215137	-0.215137	0.0324729	0.775029						BC-2	Putative breast adenocarcinoma marker (32kD)	NM_198426	A_23_P153236	1.13	1.02	1.038	1.193	0.829	0.881	1.426	0.855	1.047	1.579	1.16	1.145	1.342	1.638	1.557	1.43	1.725	1.428	1.287	1.778	1.514	0.919	2.007	1.446	1.532	1.609	1.414	1.288	1.667	1.096	1.325
rs586318	1.29e-11	1			1.13639	0.184461	-0.184461	0.000588584	0	1					DPT	Dermatopontin	NM_001937	A_23_P200741	0.496	0.363	0.441	0.408	0.291	0.513	0.945	0.341	0.791	0.894	0.428	0.637	0.74	0.627	0.645	0.469	0.539	0.668	0.564	0.9	0.597	0.61	1.013	0.642	0.982	0.999	0.721	0.463	0.765	0.413	0.515
rs5948797	1.33e-11				1.13096	0.177545	-0.177545	0.0134753	0	1						Similar to protein phosphatase 2A 48 kDa regulatory subunit isoform 1; serine/threonine protein phosphatase 2A, 48kDa regulatory subunit; PP2A, subunit B, PR48 isoform; PP2A B subunit PR48; NY-REN-8 a	AA470111	A_24_P926125	-0.704	-0.804	-0.497	-0.631	-0.823	-0.489	-0.987	-0.381	-0.498	-0.712	-1.283	-0.91	-0.349	-0.277	-0.716	-0.394	-0.611	-0.525	-0.724	-0.573	-0.636	-0.391	-1.056	-0.98	-0.544	-0.707	-0.781	-0.957	-0.495	-0.601	-1.15
rs10226387	1.39e-11	1			1.17511	0.232792	-0.232792	0.00581929	0.361617	1					TIF1	Transcriptional intermediary factor 1	NM_003852	A_23_P93629	-0.781	-0.827	-0.881	-1.178	-0.963	-0.666	-1.191	-1.444	-0.763	-0.527	-0.849	-0.94	-0.64	-0.478	-0.465	-0.522	-0.84	-1.171	-1.153	-0.664	-0.812	-0.736	-0.051	-1.015	-0.79	-0.536	-0.657	-0.285	-1.226	-0.987	-0.995
rs12128254	1.39e-11	1			1.15278	0.205118	-0.205118	0.0714555	0.0561014	1					SNARK	Likely ortholog of rat SNF1/AMP-activated protein kinase	NM_030952	A_23_P52161	2.603	2.261	2.829	3.064	2.715	2.938	3.076	2.275	2.688	3.367	2.945	2.817	3.394	3.201	3.035	2.497	3.291	3.584	2.832	3.548	3.265	2.817	3.474	2.776	3.552	3.869	3.28	3.092	3.523	2.862	3.111
rs9282789	1.39e-11		1		1.14421	0.194355	0.194355	0.136328	0.133714	1					MTRR	5-methyltetrahydrofolate-homocysteine methyltransferase reductase	NM_002454	A_23_P252211	0.0579	-0.359	0.531	-0.022	-0.378	-0.19	-0.582	-0.207	-0.526	-0.669	-0.263	-0.086	-0.4	-0.549	-0.233	-0.101778	-0.245	-0.075	0.687	0.055	-0.1138	-0.114	0.354	-0.376	0.31	-0.008	-0.133	-0.04	-0.173333	-0.512	0.0058
rs11144236	1.39e-11	1			1.14268	0.192427	-0.192427	0.0216611	0.775029	1					OSTF1	Osteoclast stimulating factor 1	NM_012383	A_23_P60296	2.452	2.339	2.322	2.461	2.28	2.36	2.665	2.106	2.536	2.672	2.747	2.731	2.575	3.069	2.711	3.047	2.814	2.952	2.785	3.072	2.591	2.213	3.084	2.832	3.062	3.229	3.003	2.46	3.127	2.707	2.616
rs13208108	1.39e-11				1.13269	0.179755	0.179755	0.0331188	0.0561014	1							AL121716	A_23_P434268	0.776	1.058	0.875	0.699	0.801	0.934	0.654	0.91	0.859	0.966	0.881	0.387	1.32	0.527	0.896	0.986	1.042	0.623	0.798	0.725	1.28188	0.997	1.407	0.728	0.724	0.86025	0.72	1.121	0.935444	0.709	0.999
rs12830373	1.39e-11				1.12377	0.168341	0.168341	0.0925848	0.361617						GRASP	GRP1 (general receptor for phosphoinositides 1)-associated scaffold protein	NM_181711	A_23_P105442	0.211	0.108	0.299	0.172	0.555	0.529	0.107	0.456	0.167	-0.241	0.309	-0.137	0.598	-0.501	-0.082	0.508	0.797	-0.443	-0.421	0.011	0.782	0.122	0.534	0.153	-0.809	-0.171	-0.323	0.02	0.183	0.365	0.132
rs8016685	1.39e-11				1.01409	0.0201879	-0.0201879	0.883324	0.775029						GZMB	Granzyme B (granzyme 2, cytotoxic T-lymphocyte-associated serine esterase 1)	NM_004131	A_23_P117602	4.741	3.944	4.904	3.9412	4.073	5.03	4.925	4.492	3.788	5.435	3.711	4.16	4.325	3.695	4.672	3.59	4.362	3.9574	4.432	4.168	3.898	4.462	5.102	4.019	4.331	4.52	3.629	4.537	4.34825	3.984	4.34786
rs9467664	1.47e-11				1.09393	0.129524	-0.129524	0.409708	0.775029	1					HIST1H3A	Histone 1, H3a	NM_003529	A_23_P111037	2.833	2.225	2.234	1.991	2.177	2.267	2.803	1.748	2.509	3.02	2.707	2.401	2.687	3.12	3.546	3.302	3.206	2.399	2.41	3.033	2.885	2.142	3.985	2.887	3.28	3.194	3.093	3.07	3.035	2.662	3.193
rs9077	1.49e-11				1.19985	0.262857	-0.262857	0.00465995	0.133714						ARL10B	ADP-ribosylation factor-like 10B	NM_138795	A_23_P138271	1.314	1.013	0.947	0.906	1.06	0.906	1.257	0.951	0.723	1.5	0.786	1.341	1.846	1.825	1.865	1.432	1.46	1.313	1.611	1.296	1.226	1.104	1.765	1.629	0.988	1.373	1.201	1.831	1.413	1.179	1.029
rs4940450	1.56e-11	1			1.24381	0.314761	0.314761	0.000448283	0	1					LOC90701	Similar to signal peptidase complex (18kD)	NM_033280	A_23_P208009	-0.909	-0.6	-0.525	-0.879	-0.599	-0.295	-0.955	-0.427	-0.731	-0.86	-0.883	-1.115	-0.642	-1.349	-1.012	-0.941	-0.877	-1.058	-0.56	-1.237	-0.725	-0.561	-0.788	-1.071	-0.882	-1.105	-1.177	-0.656	-0.958	-0.687	-0.884
rs11196449	1.59e-11			1	1.18475	0.24458	0.24458	0.0163317	0	1					CASP7	Caspase 7, apoptosis-related cysteine protease	NM_033339	A_23_P12572	-0.048	0.642	-0.08	-0.044	-0.373	-0.009	-0.106	0.093	-0.475	-0.271	0.107	0.26	0.096	-0.451	0.331	-0.504	-0.19	-0.326	0.565	-0.855	0.34	-0.172	-0.076	-0.265	-0.377	-0.833	-0.523	0.348	-0.303	-0.609	0.444
rs161558	1.69e-11		1	1	1.10701	0.146675	-0.146675	0.00391183	0.361617	1					HB-1	Minor histocompatibility antigen HB-1	NM_021182	A_23_P30204	0.183	0.062	0.522	0.526	0.128	0.42	0.556	0.486	0.445	0.708	0.119	0.218	0.577	0.51	0.291	0.131	0.337	0.332	0.115	0.565	0.518	0.376	0.664	0.411	0.915	0.491	0.127	0.09	0.369	0.26	0.173
rs389883	1.84e-11	1		1	1.08057	0.111798	0.111798	0.472894	0.361617						STK19	Serine/threonine kinase 19	NM_004197	A_23_P19479	1.892	0.072	0.145	0.759	-0.123	0.933	0.513	0.073	0.971	0.369	0.486	0.517	0.409	0.602	0.159	0.358	0.743	0.778	0.113	0.825	0.803	0.169	0.469	0.942	0.965	0.529	0.512	0.367	0.869	0.28	0.656
rs4905166	1.85e-11				1.16016	0.214324	0.214324	0.00602925	0.361617						FAM14A	Family with sequence similarity 14, member A	NM_032036	A_23_P140146	0.611	0.767	0.801	0.178	0.895	0.732	0.642	1.083	0.555	0.615	0.08	0.288	1.073	0.138	0.86	0.601	0.755	0.294	0.493	0.421	0.428	0.54	0.712	0.966	0.581	0.73	0.187	0.431	1.224	0.754	0.721
rs4807511	2.34e-11	1			1.15204	0.204196	0.204196	0.114304	0.361617	1					MATK	Megakaryocyte-associated tyrosine kinase	NM_139355	A_23_P50678	1.104	0.104	0.749	0.523	-0.146	0.917	0.719	0.892	0.472	0.845	-0.247	0.122	0.5093	0.04	0.512	-0.311	0.458	0.246	0.235	0.3891	0.4985	0.648	-0.68	0.172	0.3034	0.501	0.1213	0.29	0.3978	0.151	0.3654
rs2303230	2.57e-11				1.03523	0.0499453	0.0499453	0.351061	0.775029	1					C16orf44	Chromosome 16 open reading frame 44	NM_024731	A_23_P88802	0.074	0.108	0.737	0.39425	0.726	0.793	0.364	0.514	0.421	0.742	0.43	0.495	0.474	0.23	0.309	0.437	0.331	0.4742	0.377	0.523778	0.381	0.647	0.586	0.29	0.399	0.674	0.336	0.379	0.48	0.396	0.370667
rs9288522	2.83e-11	1			1.14885	0.200194	-0.200194	0.201239	0	1					IGFBP2	Insulin-like growth factor binding protein 2, 36kDa	NM_000597	A_23_P119943	-3.733	-3.972	-3.942	-3.872	-4.291	-4.069	-4.204	-3.649	-4.168	-3.326	-3.551	-3.309	-4.132	-2.942	-3.732	-2.339	-4.557	-3.072	-3.618	-3.793	-4.069	-4.092	-4.181	-4.21	-3.797	-3.484	-3.066	-3.66	-3.683	-3.84	-3.141
rs4967955	3.38e-11	1	1		1.24729	0.3188	0.3188	0.0048092	0.361617						GGA2	Golgi associated, gamma adaptin ear containing, ARF binding protein 2	NM_015044	A_32_P42149	-0.217	-0.237	0.274	0.545	0.19	0.538	-0.16	0.384	0.299	-0.402	-0.499	-0.027	0.292	-0.341	-0.251	-0.139	0.077	-0.178	-0.007	-0.179	-0.061	0.178	-0.092	-0.208	-0.234	0.019	-0.175	-0.492	0.027	-0.148	0.308
rs27439	3.54e-11				1.02593	0.0369373	0.0369373	0.638322	0.775029	1							AB208883	A_32_P69475	1.71	1.267	1.37	1.473	1.597	1.686	1.491	1.441	1.312	1.446	1.143	1.393	0.457	1.009	0.891	1.365	1.22	1.31	1.358	1.136	0.993	1.486	0.784	1.181	1.297	1.251	0.968	1.799	1.134	1.568	1.439
rs2072200	3.68e-11	1			1.11746	0.160226	-0.160226	0.0171505	0.775029						PON3	Paraoxonase 3	NM_000940	A_23_P215549	-0.807	-0.937	-0.976	-0.681	-0.771	-1.09729	-0.91	-1.069	-1.639	-0.878	-0.819	-0.698	-1.06925	-0.607	-0.836	-0.816	-1.281	-0.749	-0.76	-0.628	-0.919111	-0.952	-1.21756	-0.793	-0.976	-0.895	-0.641	-1.184	-0.906	-0.868	-0.971
rs2749710	3.75e-11			1	1.16001	0.214143	-0.214143	0.0172689	0.775029	1					EGLN1	Egl nine homolog 1 (C. elegans)	NM_022051	A_24_P410363	0.424	0.043	0.487	0.577	0.116	0.467	0.573	0.307	0.418	0.65	0.321	0.875	0.581	1.029	0.75	0.411	0.63	1.038	0.36	0.938	0.734	0.007	1.159	0.718	0.962	0.929	0.49	0.659	0.773	0.543	0.083
rs11699099	4.09e-11				1.34049	0.422758	0.422758	0.0503607	0.0561014						SLPI	Secretory leukocyte protease inhibitor (antileukoproteinase)	NM_003064	A_24_P190472	0.501	-0.899	-1.258	-0.00966667	-0.593	0.241	-0.314	1.12	0.913	-0.597	0.126	-0.705	0.407	0.215	-0.215	-0.642	0.419	0.167	-0.327	-0.215	-0.179	0.957	0.665	1.722	0.895	0.148	-0.043	-0.254	1.784	1.295	0.137
rs7642670	4.09e-11	1			1.22198	0.289222	-0.289222	0.0179835	0	1					ABTB1	Ankyrin repeat and BTB (POZ) domain containing 1	NM_032548	A_23_P109643	2.696	1.713	2.249	2.307	1.826	2.299	2.335	2.338	2.992	2.9	2.379	2.516	2.215	3.189	2.851	2.495	2.833	2.856	2.202	2.831	2.296	2.266	3.111	2.495	2.832	2.927	2.541	2.783	2.61	2.396	2.431
rs1805391	4.09e-11	1			1.16092	0.215272	-0.215272	0.00806615	0	1					RFC2	Replication factor C (activator 1) 2, 40kDa	NM_181471	A_23_P93823	-1.987	-1.655	-1.82	-1.434	-1.249	-1.679	-1.482	-1.493	-1.708	-1.695	-1.234	-1.362	-1.743	-1.125	-1.574	-1.46	-1.692	-0.871	-1.137	-1.219	-1.314	-1.57	-1.516	-1.507	-1.627	-1.507	-1.626	-1.872	-1.212	-1.604	-1.64389
rs2399674	4.09e-11	1	1		1.12463	0.169445	-0.169445	0.130867	0.775029	1					FN5	FN5 protein	NM_020179	A_23_P75430	0.877	1.742	1.185	1.351	1.412	1.598	1.371	0.808	1.714	1.25	1.809	1.146	1.595	1.326	2.126	1.571	1.192	1.444	1.154	1.142	1.708	1.323	1.595	1.89	1.915	2.182	1.798	1.705	1.42	1.172	1.619
rs2306899	4.09e-11	1			1.09569	0.131841	0.131841	0.159794	0.775029						DDHD2	DDHD domain containing 2	AB018268	A_23_P401238	-0.415	-0.383	0.036	-0.187	-0.107	-0.017	-0.103	0.146	-0.328	-0.416	-0.836	-0.891	-0.104	-0.97	-0.587	-0.71	-0.189	-0.765	-0.247	-0.46	-0.344	-0.21	-0.925	-0.541	-0.738	-0.683	-0.955	-0.318	-0.679	-0.277	-0.548
rs17116193	4.09e-11				1.07273	0.10128	0.10128	0.0765765	0	1							ENST00000333615	A_24_P401670	-0.54	-0.484	-0.59	-0.296	-0.405	-0.368	-0.446	-0.492	-0.647	-1.049	-0.55	-0.349	-0.436	-0.524	-0.821	-0.465	-0.435	-0.693	-0.568	-0.496	-0.537	-0.632	-0.785	-0.563	-0.779	-0.995	-0.639	-0.193	-1.038	-0.484	-0.432
rs2281519	4.09e-11	1			1.051	0.0717599	-0.0717599	0.360543	0.0561014	1					SERPINA6	Serine (or cysteine) proteinase inhibitor, clade A (alpha-1 antiproteinase, antitrypsin), member 6	NM_001756	A_23_P117363	-1.275	-1.258	-1.379	-1.085	-1.224	-1.529	-0.612	-1.12611	-1.335	-0.895	-0.494	-0.873	-0.819	-1.035	-1.111	-0.682	-0.892	-1.699	-1.301	-1.184	-0.891	-1.068	-0.888	-0.595	-1.176	-0.815	-0.643	-1.30286	-0.993	-0.909	-0.548
rs11110266	4.38e-11				1.1562	0.209391	0.209391	0.00654245	0	1					LOC92497	Hypothetical protein LOC92497	NM_017600	A_23_P13998	-0.133	-0.456	-0.227	-0.343	-0.343	-0.171	-0.493	-0.217	-0.125	-0.031	-0.319	-0.418	-0.756	-0.651	-0.462	-0.202	-0.669	-0.2865	-0.636	-0.819	-0.582857	-0.236	-0.359	-0.525	0.078	-0.063	-0.231	-0.027	-0.12	-0.537	0.076
rs242725	4.5e-11				1.08487	0.117524	0.117524	0.0389085	0.775029								NM_014760	A_23_P57819	0.652	0.428	0.585	0.448	0.667	0.564	0.408	0.722	0.46	0.553	0.238	0.385	0.39	-0.121	0.535	0.529	0.455	0.504	0.498	0.539	0.898	0.529	0.23	0.15	0.705	0.408	0.135	0.361	0.49	0.464	0.406
rs7318125	4.83e-11				1.07629	0.106063	-0.106063	0.204297	0.775029	1					SLC25A15	Hypothetical protein LOC283507	NM_014252	A_23_P128650	-0.447	-0.512	-0.339	-0.362	-0.197	-0.256	-0.195	-0.426	-0.211	-0.117	-0.287	0.153	-0.324	0.145	-0.184	-0.574	-0.289	0.365	0.005	-0.054	0.022	-0.178	-0.637	-0.396	-0.46	-0.211	-0.476	-0.367	-0.055	-0.35	-0.035
rs188953	5.02e-11				1.06835	0.0953816	-0.0953816	0.11416	0.775029	1					PARP3	Poly (ADP-ribose) polymerase family, member 3	NM_001003935	A_23_P92073	-0.3327	-0.265	-0.19	-0.355	-0.544	-0.567	-0.185	-0.242	-0.651	-0.712	-0.723	-0.354	-0.346	-0.584	-0.118	-0.658	-0.123	-0.475556	-0.118	-0.718	-0.223	-0.585	-0.114	-0.4463	-0.992	-0.679143	-0.778	-0.091	-0.582222	-0.648	-0.263
rs451575	5.28e-11	1	1		1.22063	0.287629	-0.287629	0.0053163	0	1					FLJ12118	Hypothetical protein FLJ12118	NM_024537	A_23_P128624	1.301	1.774	1.551	2.035	1.417	1.288	1.413	0.807	1.666	1.739	1.276	1.359	2.068	2.175	2.018	2.254	1.893	1.485	1.742	2.116	1.692	1.147	2.394	1.378	1.915	2.292	2.014	1.563	1.304	1.477	1.678
rs7855756	5.72e-11				1.08248	0.114335	-0.114335	0.144187	0.775029						ACO1	Aconitase 1, soluble	NM_002197	A_23_P9416	-1.766	-1.634	-1.578	-1.396	-1.607	-2.232	-1.654	-1.822	-1.877	-1.719	-1.423	-1.338	-1.946	-1.177	-1.986	-1.686	-1.86	-1.75	-1.35	-1.577	-1.796	-1.845	-2.171	-1.488	-2.113	-2.246	-1.575	-1.96	-2.015	-1.7	-1.912
rs9296976	6.19e-11	1			1.08066	0.11191	0.11191	0.24004	0.361617						DTNBP1	Dystrobrevin binding protein 1	NM_183040	A_24_P145316	1.368	1.215	1.968	1.647	0.865	1.247	1.826	0.906	1.433	1.503	1.061	1.165	1.718	1.631	0.962	1.149	1.824	1.115	1.186	1.168	1.631	1.62	2.079	1.765	1.037	1.541	1.361	1.014	1.631	1.552	1.942
rs17038640	6.27e-11				1.03523	0.049949	0.049949	0.700353	0.361617						CX3CR1	Chemokine (C-X3-C motif) receptor 1	NM_001337	A_23_P407565	4.097	4.883	4.368	4.266	4.001	4.507	4.297	3.296	3.142	4.185	4.597	4.147	4.425	3.566	4.342	3.59	3.91	4.284	4.306	4.144	4.702	4.15	3.853	4.441	3.961	3.705	3.741	4.256	4.367	3.709	4.159
rs7730272	6.6e-11	1			1.13099	0.177588	-0.177588	0.00472162	0.361617						FLJ20364	Hypothetical protein FLJ20364	NM_017785	A_23_P41948	-0.73	-0.89	-1.06	-0.87	-0.9	-1.17	-0.72	-0.68	-1.19	-1.08	-1	-0.58	-1.03	-0.56	-0.78	-1.14	-1.06	-0.69	-0.54	-0.96	-1.11	-1.01	-1.12	-1.06	-1.04	-1.15	-0.95	-0.68	-1.23	-1.01	-1.09
rs11696196	7.07e-11				1.00552	0.00794235	-0.00794235	0.909252	0.775029	1					ZNF335	Zinc finger protein 335	NM_022095	A_23_P17382	0.21	0.15	0.501	0.4345	0.382	0.933	0.117	0.314	0.396	0.515	0.122	0.349	0.191	0.28	0.269	0.129	0.392	0.456	0.253	0.541	0.3653	0.412	0.184	0.119	0.377	0.231	0.042	0.023	0.242	0.138	0.1527
rs2108389	7.68e-11				1.17337	0.230655	0.230655	0.0142273	0.0561014						TBXA2R	Thromboxane A2 receptor	NM_001060	A_23_P355471	1.311	1.327	1.708	1.454	1.582	1.505	1.627	1.667	1.556	1.496	1.041	0.958	1.795	0.563	1.48	1.364	1.673	0.802	0.974	1.062	1.688	1.69	1.359	1.4	1.272	1.261	0.812	1.453	1.166	1.602	1.568
rs955688	7.91e-11				1.29965	0.378127	-0.378127	0.000167834	0	1					GLRX	Glutaredoxin (thioltransferase)	NM_002064	A_23_P69908	2.205	2.235	2.453	2.051	2.461	1.703	2.336	1.972	2.035	1.759	2.497	2.503	2.392	3.142	2.316	2.815	2.824	2.814	3.006	2.568	2.594	1.989	3.254	2.401	2.066	2.548	2.557	2.36	2.038	2.221	2.334
rs2213306	8.1e-11				1.16215	0.216794	-0.216794	0.0383252	0.133714	1					EXTL3	Exostoses (multiple)-like 3	NM_001440	A_23_P384405	0.766	-0.149	-0.081	-0.29	-0.211	0.454	0.231	-0.055	0.553	0.97	0.243	0.494	0.249	0.629	0.542	0.411	0.679	0.431	-0.139	1.063	0.536	0.08	1.111	-0.005	0.761	1.18	0.4	0.45	0.823	0.129	0.074
rs3939250	8.25e-11				1.16587	0.221412	-0.221412	0.0635992	0.0561014	1					SLC19A1	Solute carrier family 19 (folate transporter), member 1	NM_003056	A_23_P29083	1	0.215	0.389	0.261	0.337	0.819	0.828	0.385	0.683	1.11	0.722	0.555	0.554	1.273	0.877	0.987	0.481	0.812	0.437	0.517	0.796	0.14	0.979	0.349	1.077	1.345	0.892	0.782	0.908	1	0.411
rs6586385	9.01e-11				1.09725	0.133894	0.133894	0.0771119	0.361617	1							NM_001012985	A_23_P63459	-1.106	-0.88	-1.139	-1.405	-0.806	-1.12	-1.494	-0.927	-1.043	-1.247	-1.642	-1.489	-0.93	-1.668	-0.906	-1.296	-1.545	-1.475	-0.624	-1.439	-1.131	-1.337	-1.025	-1.426	-1.306	-1.489	-1.457	-1.289	-1.647	-1.32	-1.266
rs509556	9.11e-11				1.22605	0.294018	-0.294018	0.00980452	0.361617						ACTN3	Actinin, alpha 3	NM_001104	A_23_P138881	0.828	-0.194	0.243	0.054	0.008	0.495	0.025	0.291	0.803	0.506	0.372	0.232	-0.107	0.813	0.514	0.454	0.738	0.655	-0.191	0.865	0.297	0.544	0.753	0.24	0.953	0.81	0.218	0.956	0.506	0.276	0.089
rs2057414	1.02e-10				1.11593	0.158251	0.158251	0.0511107	0	1					SETDB2	SET domain, bifurcated 2	NM_031915	A_23_P341537	0.486	0.809	0.95	0.917	0.953	0.67	0.562	0.6	0.431	0.544	0.26	0.397	0.755	0.124	0.418	0.466	0.882	0.329	0.72	0.435	0.794	0.765	0.872	0.647	0.35	0.61	-0.142	0.757	0.368	0.697	0.604
rs42945	1.04e-10				1.13947	0.188359	0.188359	0.0645998	0.133714	1					FLJ21148	Hypothetical protein FLJ21148	NM_024860	A_23_P129358	-1.172	-1.088	-1.227	-0.633	-0.517	-0.606	-0.4	-0.384	-0.636	-0.941	-1.0265	-1.221	-1.252	-1.469	-1.173	-1.297	-0.465	-1.344	-0.95	-1.437	-1.031	-0.647	-1.105	-0.771	-0.767	-0.658	-1.1705	-0.686	-1.079	-0.756	-0.482
rs6693082	1.17e-10	1			1.03635	0.0515148	-0.0515148	0.531489	0.775029						CTH	Cystathionase (cystathionine gamma-lyase)	NM_001902	A_23_P126103	-1.739	-1.518	-2.197	-1.183	-1.717	-1.8547	-1.316	-1.62325	-1.822	-1.797	-1.199	-0.923	-2.02978	-1.181	-1.572	-1.531	-2.235	-1.597	-1.353	-1.665	-1.542	-1.69	-2.0566	-1.831	-2.201	-1.67778	-1.217	-1.646	-1.919	-1.574	-1.161
rs11079065	1.18e-10				1.20087	0.26408	-0.26408	0.00842797	0.775029	1					LASP1	LIM and SH3 protein 1	NM_006148	A_23_P89187	1.293	0.595	0.836	0.908	0.521	1.104	0.869	0.796	1.337	1.384	1.317	1.511	0.635	1.746	1.308	1.143	1.017	1.582	1.062	1.592	1.044	0.87	1.182	0.297	1.287	1.376	1.51	1.621	1.071	0.919	0.943
rs2796269	1.18e-10	1		1	1.14846	0.1997	-0.1997	0.0739452	0.0561014	1					MCP	Membrane cofactor protein (CD46, trophoblast-lymphocyte cross-reactive antigen)	NM_172359	A_24_P282597	2.041	1.874	1.824	1.598	1.729	1.743	2.534	1.34	2.117	2.301	1.957	2.026	2.256	2.154	2.431	2.523	2.414	1.904	1.981	1.976	2.421	1.619	3.064	2.13	2.689	2.52	2.298	2.411	2.135	1.791	2.323
rs16859534	1.18e-10				1.14114	0.190479	0.190479	0.184006	0.775029						MPZL1	Myelin protein zero-like 1	NM_024569	A_24_P242391	-0.021	0.1098	-0.676	0.113667	-0.0842	-0.0816	0.674	-0.0581	0.239	0.757	-0.048	0.15	0.157	0.312	0.288	0.1616	-0.255	0.113	0.1251	1.025	0.759	-0.451	1.511	0.281	-0.08	0.892	-0.065	0.17	0.434	0.0303	0.4206
rs11130651	1.18e-10				1.12231	0.166473	0.166473	0.058819	0.133714	1					KCTD6	Potassium channel tetramerisation domain containing 6	NM_153331	A_23_P385246	0.196	0.343	0.055	-0.089	0.103	0.298	-0.29	-0.029	-0.038	-0.328	-0.078	-0.253	-0.156	-0.482	-0.06	-0.189	-0.033	-0.201	0.088	-0.281	0.246	0.279	0.084	-0.015	-0.109	0.127	-0.18	0.45	0.243	-0.234	0.1
rs10890807	1.18e-10				1.11454	0.156447	0.156447	0.0562028	0.361617								I_3581056	A_32_P134167	0.164	0.3814	0.346	0.152333	0.433	0.362	0.15	0.459	-0.06	0.189	0.244	-0.028	0.845	0.088	0.266	0.512	-0.001	-0.13	0.109	0.0858	0.341444	0.346	0.484	0.657	0.11	0.087	0.11	-0.013	0.368	-0.077	0.168111
rs1151520	1.18e-10			1	1.10537	0.144529	0.144529	0.0782737	0.361617	1					DIPA	Hepatitis delta antigen-interacting protein A	NM_006848	A_23_P150249	-0.879	-0.859	-0.449	-1.112	-0.535	-0.482	-0.725	-0.328	-0.45	-0.651	-0.896	-0.652	-1.154	-1.17	-0.834	-0.815	-0.941	-0.897	-1.118	-0.985	-0.976	-0.269	-1.252	-1.002	-0.654	-0.685	-1.37	-1.031	-0.873	-0.736	-0.922
rs17191974	1.18e-10				1.10007	0.137596	0.137596	0.0581168	0	1					ATP2B1	ATPase, Ca++ transporting, plasma membrane 1	NM_001682	A_23_P128319	1.303	0.726	0.772	0.604	0.953	0.866	0.353	0.878	0.594	1.019	0.927	0.623	0.492	0.988	0.933	0.969	0.947	0.969	0.687	1.014	0.46	0.853	1.067	1.1	1.042	1.287	1.063	1.628	0.825	0.606	1.178
rs740219	1.18e-10				1.0997	0.137114	0.137114	0.0205216	0.775029						TBC1D10	TBC1 domain family, member 10	NM_031937	A_23_P166421	0.577	0.665	0.753	0.427	0.659	0.905	0.416	0.898	0.753	0.687	0.505	0.582	1.099	0.595	0.642	0.72	0.701	0.244	0.735	0.089	0.35	0.625	0.546	0.872	0.475	0.842	0.51	0.609	0.677	0.908	0.597
rs8105798	1.18e-10				1.08507	0.117784	0.117784	0.0268336	0.775029						DDX39	DEAD (Asp-Glu-Ala-Asp) box polypeptide 39	NM_138998	A_23_P78664	-0.95	-0.704	-0.409	-0.59	-0.769	-0.591	-0.901	-0.537	-0.923	-0.729	-1.185	-0.91	-0.724	-1.161	-0.82	-1.215	-0.823	-0.835	-0.844	-0.948	-1.07	-0.689	-1.048	-1.074	-0.842	-1.013	-1.248	-1.172	-1.038	-0.868	-0.905
rs10492892	1.18e-10	1	1		1.07523	0.104647	-0.104647	0.091781	0.361617						BM039	Uncharacterized bone marrow protein BM039	NM_018455	A_23_P88740	-3.282	-3.161	-2.789	-3.03	-3.233	-3.096	-2.83	-3.046	-2.951	-2.866	-3.144	-2.729	-3.283	-2.642	-3.327	-2.939	-3.095	-2.821	-2.6	-3.09	-3.3	-2.905	-3.052	-3.09	-2.94	-3.213	-3.166	-3.402	-3.328	-3.12	-3.153
rs2479131	1.3e-10				1.07597	0.105643	0.105643	0.102063	0.775029	1					COG2	Component of oligomeric golgi complex 2	NM_007357	A_23_P160809	-0.381	0.11	0.043	-0.008	0.085	0.046	-0.205	0.117	-0.258	-0.138	-0.175	-0.214	-0.034	-0.343	-0.155	-0.33	-0.094	-0.233	-0.167	-0.181	-0.297	0.105	-0.175	-0.084	-0.376	-0.325	-0.34	-0.043	-0.142	-0.022	0.047
rs6772001	1.37e-10	1			1.01141	0.0163653	0.0163653	0.816071	0.133714	1					PLCL2	Phospholipase C-like 2	NM_015184	A_23_P80594	2.36	2.548	2.705	2.275	2.769	2.645	2.227	2.36	2.615	2.535	2.393	2.129	2.796	2.512	2.384	2.81	2.693	2.402	2.748	2.543	2.64	2.574	3.193	2.486	2.503	2.85462	2.515	2.611	2.732	2.331	2.51087
rs8032	1.44e-10			1	1.27507	0.350576	0.350576	0.00526333	0	1					TM4SF8	Transmembrane 4 superfamily member 8	NM_005724	A_23_P14804	-1.849	-1.922	-2.138	-1.887	-1.604	-1.88	-2.45	-1.408	-2.394	-1.873	-1.984	-2.118	-1.571	-2.204	-2.179	-2.518	-2.153	-2.258	-2.358	-2.507	-2.169	-1.769	-2.055	-2.343	-2.154	-2.443	-2.365	-2.26	-2.107	-2.302	-1.744
rs12465868	1.46e-10	1			1.20094	0.26416	0.26416	0.00694344	0.775029						FLJ13984	Hypothetical protein FLJ13984	NM_024770	A_23_P56553	-0.665	-0.788	-0.751	-0.353	-0.189	-1.213	-0.738	-0.402	-1.294	-1.228	-0.9	-0.75	-0.497	-0.786	-0.669	-1.1	-0.6	-0.985	-0.767	-0.645	-0.6	-0.986	-0.842	-1.037	-1.171	-0.9405	-0.89	-0.676	-0.816	-0.601	-0.454
rs907606	1.81e-10				1.13571	0.183592	-0.183592	0.0855644	0.361617	1					TNNI2	Troponin I, skeletal, fast	NM_003282	A_23_P24784	-0.106	0.4	-0.151	-0.187	-0.001	0.202	0.158	-0.57	0.527	0.691	0.088	0.168	0.45	1.373	0.525	0.674	-0.029	0.07	-0.296	0.763	0.493	0.068	0.801	0.259	0.805	1.201	0.647	0.347	0.405	0.411	0.418
rs803420	1.83e-10				1.04103	0.0580127	-0.0580127	0.412491	0.361617	1							AL035086	A_23_P214908	-2.2	-2.073	-2.028	-1.82629	-2.113	-2.302	-1.318	-1.9827	-2.088	-1.97	-2.191	-1.581	-1.845	-1.566	-2.082	-2.217	-1.598	-1.556	-1.821	-1.74687	-2.00913	-2.005	-1.613	-1.871	-2.604	-1.746	-1.91333	-2.13013	-1.94022	-1.961	-1.584
rs486907	1.84e-10				1.20266	0.266232	-0.266232	0.00627006	0.775029	1					RNASEL	Ribonuclease L (2',5'-oligoisoadenylate synthetase-dependent)	NM_021133	A_23_P390172	2.356	2.541	3.048	2.406	2.439	2.534	2.6621	2.002	3.069	2.806	2.494	2.704	3.156	2.924	2.782	2.777	3.474	2.883	2.815	2.99271	2.87757	2.275	4.066	2.75	3.078	3.13767	2.691	2.749	2.96483	2.39	2.6948
rs13091474	1.92e-10	1	1		1.1991	0.261955	0.261955	0.00512181	0	1					ESRRBL1	Estrogen-related receptor beta like 1	NM_018010	A_23_P121386	-0.549	-0.601	-0.565	-0.417	-0.858	-0.502	-0.646	-0.244	-0.599	-0.421	-0.588	-0.759	0.075	-0.996	-0.47	-0.724	-0.314	-0.836	-0.278	-0.875	-0.415	-0.344	-0.181	-0.373	-0.565	-1.186	-0.962	-0.439	-0.73	-0.659	-0.449
rs2293008	2.37e-10	1			1.1258	0.170957	0.170957	0.0154388	0	1					MGC10204	Hypothetical protein MGC10204	NM_153329	A_24_P5743	-0.077	-0.23	0.119	-0.145	-0.019	-0.042	-0.326	0.061	-0.066	-0.403	-0.218	0.217	-0.517	-0.042	-0.062	-0.268	-0.264	0.12	-0.002	0.002	-0.296	-0.001	-0.472	-0.492	-0.152	-0.345	-0.395	-0.393	-0.206	-0.31	-0.298
rs12140829	2.51e-10	1	1		1.06076	0.0850922	-0.0850922	0.0230318	0.775029	1					MED8	Mediator of RNA polymerase II transcription, subunit 8 homolog (yeast)	NM_001001651	A_23_P46170	-0.204	0.124	-0.149	0.098	0.115	-0.115	0.073	0.095	-0.031	0.056	0.17	0.086	0.058	0.002	-0.043	0.033	0.034	-0.036	0.022	0.307	0.281	0.015	0.19	0.098	0.154	0.046	0.032	-0.165	0.063	0.152	-0.153
rs4760673	2.68e-10				1.2389	0.309063	0.309063	0.000391914	0.0561014	1					MGC5576	Hypothetical protein MGC5576	NM_024056	A_23_P48175	-2.866	-3.081	-2.641	-2.661	-2.957	-2.6	-3.228	-2.325	-2.74	-2.913	-2.755	-3.028	-2.757	-3.236	-2.925	-2.911	-3.148	-3.226	-2.696	-2.996	-3.247	-2.285	-3.53	-3.096	-3.075	-2.909	-2.991	-2.657	-2.994	-2.572	-2.776
rs11847566	2.77e-10		1		1.24935	0.32118	0.32118	0.000234136	0	1					KIAA1036	KIAA1036	NM_014909	A_23_P77000	0.833	0.565	0.458	0.431	0.669	0.931	0.536	-0.1	0.003	0.542	0.649	0.836	0.418	0.405	0.6	0.549	0.886	0.412	0.161	0.499	0.51	0.457	0.355	0.771	0.183	0.725	0.428	0.803	0.825	0.304	0.889
rs12496612	3.31e-10				1.28702	0.364039	-0.364039	2.78523e-05	0.133714								XM_294471	A_24_P474188	0.111	-0.004	0.217	0.219	0.028	0.182	0.458	0.191	-0.201	-0.304	0.184	0.416	0.191	0.772	0.429	0.644	1.202	0.707	0.619	0.386	-0.002	0.455	0.776	0.657	0.383	0.3884	0.243	0.701	0.747	0.615	0.196
rs17102020	3.31e-10				1.26305	0.336916	-0.336916	0.00402437	0	1					PLEKHG3	Pleckstrin homology domain containing, family G (with RhoGef domain) member 3	NM_015549	A_23_P76901	3.547	2.635	2.08	2.615	2.714	2.968	3.319	2.706	3.257	3.601	2.93	2.979	2.982	3.44	3.575	3.254	3.2	3.103	2.584	3.71	3.249	2.647	3.94	2.923	3.007	3.474	3.484	3.506	3.472	2.76	2.704
rs6093099	3.31e-10				1.13807	0.18659	0.18659	0.0728246	0	1					PPP1R16B	Protein phosphatase 1, regulatory (inhibitor) subunit 16B	NM_015568	A_23_P352535	1.452	1.321	1.996	1.645	1.245	1.523	1.702	1.619	1.319	1.586	0.595	1.065	1.865	0.848	1.949	1.223	1.777	1.081	1.48	1.204	1.753	1.547	1.457	1.126	1.276	1.035	0.496	1.702	1.129	1.211	1.101
rs11898161	3.31e-10	1		1	1.11013	0.150723	0.150723	0.178376	0.361617	1					EIF2AK3	Eukaryotic translation initiation factor 2-alpha kinase 3	NM_004836	A_23_P135857	0.262	0.161	-0.077	0.374	0.272	0.084	0.235	0.969	-0.383	-0.421	-0.078	-0.464	0.738	-0.543	0.237	-0.03	0.162	-0.336	0.222	-0.031625	0.16	-0.078	0.264	-0.13	0.137	-0.216	-0.241556	0.333	-0.111444	-0.299	-0.033625
rs7827095	3.36e-10				1.12645	0.171784	0.171784	0.0497197	0.361617	1					UQCRB	Ubiquinol-cytochrome c reductase binding protein	NM_006294	A_23_P31671	-0.266	-0.093	-0.416	-0.446	0.251	-0.473	-0.599	-0.331	-0.453	-0.603	-0.479	-0.595	-0.953	-0.799	-0.825	0.012	-0.412	-0.7	-0.727	-0.614	-0.841	-0.34	-0.973	-0.264	-0.506	-0.357	-0.415	-0.707	-0.45	-0.046	-0.452
rs11208298	3.4e-10				1.08819	0.121934	0.121934	0.188268	0.361617	1					FLJ21144	Hypothetical protein FLJ21144	NM_022774	A_23_P193	-0.006	0.036	0.254	0.205	-0.267	0.15	-0.224	0.442	0.265	0.225	0.374	-0.285	1.305	-0.237	-0.009	-0.309	0.222	-0.257	-0.074	-0.123857	0.119	-0.089	0.353	-0.009	0.087	-0.056	0.382	-0.159	-0.06	-0.071	0.203
rs7567329	3.88e-10				1.23292	0.30208	-0.30208	0.072078	0.133714						RNF149	Ring finger protein 149	NM_173647	A_23_P120153	4.368	3.39	3.503	3.407	3.013	3.701	4.417	3.33	3.992	4.056	4.326	3.933	4.878	4.923	4.874	4.144	4.509	4.392	3.939	4.683	4.598	3.128	5.323	4.594	4.365	4.611	4.385	4.754	4.436	4.161	4.463
rs699591	3.92e-10				1.1204	0.164016	0.164016	0.0194446	0	1					RPL14L	Ribosomal protein L14-like	XM_056681	A_32_P81149	-0.384	-0.14	-0.218	0.028	-0.139	-0.452	-0.166	-0.245	-0.579	-0.444	-0.504	-0.394	-0.128	-0.518	-0.325	-0.372	0.094	-0.604	-0.312	-0.226	-0.31	-0.304	-0.308	-0.262	-0.852	-0.648	-0.634	-0.33	-0.68	-0.448	-0.045
rs224440	4.64e-10				1.07179	0.100016	-0.100016	0.16258	0	1							NR_001442	A_23_P80048	-1.654	-1.575	-1.526	-1.496	-1.459	-1.797	-1.014	-1.778	-1.637	-1.292	-1.02	-1.113	-1.61	-1.379	-1.613	-1.275	-1.498	-2.358	-1.543	-1.443	-1.601	-1.427	-1.559	-1.335	-1.555	-1.44	-1.234	-1.782	-1.673	-1.55	-1.243
rs3767443	5.09e-10				1.11551	0.157706	-0.157706	0.234075	0.361617	1					CREG1	Cellular repressor of E1A-stimulated genes 1	NM_003851	A_23_P85742	-0.383	-0.135	-0.862	-0.695	-0.442	-0.962	-0.471	-0.677	-1.005	-0.491	-0.191	-0.288	-0.19	-0.121	0.058	-0.325	-0.13	-0.497	-0.271	-0.531	-0.527	-0.484	0.038	-0.204	-0.592	-0.672	-0.346	0.067	-0.899	-0.972	-0.397
rs11605223	5.41e-10				1.08834	0.122132	-0.122132	0.0108148	0.775029	1					FXYD6	FXYD domain containing ion transport regulator 6	NM_022003	A_23_P150394	0.13	0.38	0.173	0.311	0.313	0.303	0.296	0.286	0.411	0.535	0.188	0.362	0.155	0.381	0.252	0.343	0.066	0.542	0.349	0.677	0.349	0.288	0.618	0.273	0.499	0.766	0.382	0.199	0.733	0.33	0.337
rs2348024	5.44e-10	1			1.04422	0.0624283	-0.0624283	0.409905	0.775029	1					AOX1	Aldehyde oxidase 1	NM_001159	A_23_P154037	-0.266	-0.153	-0.363	0.172	-0.416	-0.470857	0.045	-0.499	-0.224	-0.137	-0.011	0.135	-0.7	0.238	-0.08	-0.21	-0.644	-0.106	0.095	-0.153	-0.319	-0.361	-0.802	-0.102	-0.768	-0.206	0.1	-0.187	-0.287	-0.082	0.221
rs9473567	5.93e-10				1.07579	0.105394	-0.105394	0.151437	0.361617	1					C6orf139	Chromosome 6 open reading frame 139	NM_018132	A_23_P70328	-1.33	-1.25	-1.63	-1.23	-1.12	-1.73	-1.24433	-1.12	-1.84	-1.64	-1.15	-1.43	-0.85	-1.25	-1	-1.18	-1.54	-1.29	-0.85	-1.4145	-1.28	-1.17	-1.05	-1.6	-1.97	-1.69817	-1.5	-1.19	-1.58	-1.4	-1.51
rs2819939	6.39e-10			1	1.14959	0.20112	-0.20112	0.00584926	0.775029						ANXA11	Annexin A11	NM_001157	A_24_P107142	1.965	1.792	1.836	1.847	1.781	2.011	1.975	1.758	2.088	2.297	1.763	1.77	2.47	2.057	2.264	2.314	2.363	1.934	2.025	2.298	2.357	1.902	2.918	1.946	2.05	2.285	1.974	2.226	2.403	2.084	1.904
rs7869771	6.5e-10			1	1.27779	0.353647	-0.353647	0.0396998	0	1					NFIL3	Nuclear factor, interleukin 3 regulated	NM_005384	A_23_P32253	1.491	1.9	1.907	1.535	1.827	1.66	2.011	1.329	1.523	2.283	2.718	1.997	1.997	2.847	1.945	3.185	2.986	2.04	2.119	2.448	2.038	1.259	3.185	2.479	2.014	2.624	2.481	2.142	2.741	2.299	1.936
rs2803352	6.67e-10	1			1.12525	0.170247	0.170247	0.00969661	0.0561014	1					SNX9	Sorting nexin 9	NM_016224	A_23_P214789	-1.085	-1.181	-1.473	-1.332	-1.002	-1.293	-1.548	-1.01	-1.641	-1.3	-1.16	-1.105	-1.426	-1.632	-1.346	-1.455	-1.324	-1.352	-1.449	-1.573	-1.144	-1.069	-1.513	-1.631	-1.436	-2.1	-1.727	-1.462	-1.828	-1.241	-1.25
rs4792738	6.67e-10				1.11743	0.160184	0.160184	0.0393475	0.775029						TRPV2	Transient receptor potential cation channel, subfamily V, member 2	NM_016113	A_23_P207911	0.878	1.167	1.154	0.732	0.855	1.24	0.756	1.15	0.761	1.117	0.83	0.851	1.004	0.336	1.188	0.613	1.032	0.663	0.872	0.593	1.012	1.205	0.685	0.544	0.915	0.841	0.703	0.799	1.011	0.921	0.925
rs4285920	6.76e-10				1.02316	0.0330275	-0.0330275	0.70254	0.775029	1					KRTHB6	Keratin, hair, basic, 6 (monilethrix)	NM_002284	A_23_P363769	-1.337	-1.305	-1.507	-1.447	-1.185	-1.35	-1.302	-1.348	-1.899	-1.038	-0.791	-1.033	-1.439	-1.232	-1.366	-1.065	-1.694	-1.347	-1.291	-1.308	-1.442	-1.457	-1.536	-1.139	-1.852	-0.939	-0.749	-1.695	-0.873	-1.162	-0.859
rs3749166	7.83e-10	1			1.16673	0.222467	0.222467	0.00584365	0.775029						CAPN10	Calpain 10	NM_021251	A_23_P341349	0.432	0.867	0.771	0.568	0.737	0.904	0.083	0.954	0.635	0.618	0.339	0.319	0.634	0.213	0.754	0.499	0.661	0.243	0.519	-0.429	0.836	0.558	0.176	0.231	0.236	0.354	0.274	0.655	0.477	0.478	0.625
rs1362965	8.23e-10				1.19107	0.252263	0.252263	0.023039	0	1					DKFZP586A0522	DKFZP586A0522 protein	NM_014033	A_23_P415021	0.603	1.271	0.43	0.64	1.081	0.699	0.47	0.969	0.2	0.401	0.993	0.509	1.199	0.557	0.693	0.703	0.123	0.359	0.57	0.457	0.702	0.61	0.775	0.798	0.39	0.335	0.883	1.006	0.836	0.006	0.963
rs16973904	8.48e-10	1			1.13852	0.187155	0.187155	0.0972627	0.133714	1					ABCA5	ATP-binding cassette, sub-family A (ABC1), member 5	NM_172232	A_24_P67096	0.848	0.075	0.416	0.141	0.054	0.128	0.567	0.16	0.35	0.54	-0.027	0.146	0.569	0.024	0.03	-0.028	0.661	0.036	0.482	0.116	0.455	0.683	0.437	0.274	0.279	0.843	0.152	0.307	0.516	0.499	0.513
rs2645668	9.07e-10				1.18396	0.243622	0.243622	0.00132264	0.133714						SEPT11	Septin 11	NM_018243	A_23_P306964	-0.247	0.164	-0.246	-0.29	-0.023	0.168	-0.223	0.183	-0.249	-0.204	0.129	0.045	-0.045	-0.297	0.139	0.127	-0.015	-0.232	-0.028	-0.371	-0.209	-0.012	-0.328	-0.342	-0.169	-0.23	-0.11	-0.172	-0.111	0.023	0.084
rs11742270	9.16e-10	1			1.2871	0.364124	0.364124	0.000650415	0.775029						IL7R	Interleukin 7 receptor	NM_002185	A_23_P404494	5.636	5.27	5.427	4.868	5.325	5.704	5.092	5.964	5.952	5.338	4.928	4.885	5.175	4.514	5.249	4.584	5.66	4.738	4.652	4.94	4.956	5.488	5.285	5.126	5.284	5.824	4.725	5.358	5.579	5.935	5.649
rs10516458	9.16e-10				1.09537	0.131416	0.131416	0.121187	0.775029	1					FLJ14281	Hypothetical protein FLJ14281	NM_024920	A_24_P334402	1.61	1.212	1.551	0.94	1.171	1.414	1.124	1.151	1.232	1.46	1.212	1.022	1.163	0.766	0.733	1.235	1.322	0.967	0.946	0.888	1.151	1.432	1.603	1.383	1.402	1.814	1.455	1.439	1.505	1.481	1.787
rs3740381	9.36e-10	1			1.16327	0.21818	-0.21818	0.0581174	0.775029						INA	Internexin neuronal intermediate filament protein, alpha	NM_032727	A_23_P35444	0.736	0.459	0.678	0.837	0.413	1.217	1.513	0.18	1.126	1.101	0.474	0.625	1.567	1.202	0.921	1.083	1.364	0.674	0.53	1.313	1.31	0.753	2.023	1.445	1.424	2.006	0.93	0.982	1.552	0.868	1.288
rs3025000	9.72e-10				1.1345	0.182058	-0.182058	0.0130357	0	1							NM_001025369	A_24_P12401	-2.01533	-1.862	-1.92	-1.895	-2.166	-2.011	-1.894	-1.9751	-1.935	-1.722	-1.929	-1.628	-2.1	-1.47	-1.809	-1.683	-2.01	-1.535	-1.444	-1.702	-2.126	-1.913	-1.528	-2.033	-1.914	-1.941	-1.808	-1.475	-1.878	-1.878	-2.146
rs1568512	1.05e-09	1			1.25935	0.332677	-0.332677	0.000953893	0.133714						CHIC2	Cysteine-rich hydrophobic domain 2	NM_012110	A_23_P110345	1.634	1.245	1.453	1.30987	1.508	1.681	1.365	1.089	1.835	1.947	1.977	1.875	1.931	1.592	1.745	2.076	1.772	1.654	1.418	1.983	1.639	1.465	2.442	1.56	1.894	2.04711	1.812	2.161	2.092	1.715	1.59611
rs10843881	1.11e-09				1.03043	0.0432529	-0.0432529	0.582406	0.775029	1					DDX11	DEAD/H (Asp-Glu-Ala-Asp/His) box polypeptide 11 (CHL1-like helicase homolog, S. cerevisiae)	NM_030655	A_23_P203949	-1.386	-0.872	-0.937	-0.535	-1.056	-0.953	-0.904	-1.498	-0.82	-0.818	-1.001	-1.144	-1.166	-0.954	-1.27	-0.77	-0.911	-1.263	-0.966	-0.859	-0.799	-0.967	-1.012	-0.908	-1.298	-1.176	-0.907	-1.7	-1.019	-0.704	-0.737
rs2276269	1.31e-09	1			1.04867	0.0685627	-0.0685627	0.201975	0.775029	1					LIPG	Lipase, endothelial	NM_006033	A_23_P78405	0.353	0.265	0.118	0.409	0.156	0.125	0.409	0.034	0.395	0.435	0.381	0.47	0.619	0.498	0.458	0.395	0.23	0.283	0.298	0.36	0.304	0.137	0.096	0.385	-0.103	0.238	0.48	0.326	0.475	0.332	0.504
rs2201602	1.34e-09				1.12169	0.165676	-0.165676	0.0291476	0.0561014	1						CDNA FLJ33420 fis, clone BRACE2020028	AK090739	A_32_P201958	-0.079	-0.266	-0.75	-0.418	-0.557	-0.769	-0.556	-0.351	-0.412	-0.661	-0.361	-0.431	-0.33	-0.546	0.091	-0.054	-0.158	-0.96	-0.331	-0.189	-0.083	-0.379	0.259	-0.185	-0.152	-0.54	-0.074	-0.403	-0.353	0.173	-0.335
rs438652	1.38e-09				1.25065	0.322682	-0.322682	0.000673706	0.775029	1					CARD6	Caspase recruitment domain family, member 6	NM_032587	A_23_P41854	1.482	2.185	2.122	1.739	2.045	2.005	2.201	1.37	1.78	2.183	2.44	2.166	2.117	2.027	2.831	2.616	2.805	2.442	2.229	2.191	2.505	1.924	3.153	2.2	2.474	2.071	2.211	2.324	2.726	2.03	2.077
rs2304583	1.47e-09		1		1.12678	0.1722	0.1722	0.0130435	0.361617						FLJ10579	Hypothetical protein FLJ10579	BC063844	A_23_P152087	-0.297	-0.702	-0.602	-0.716	-0.547	-0.69	-0.331	-0.439	-1.187	-0.532	-0.56	-0.835	-0.959	-1.296	-0.92	-0.884	-0.6	-0.869	-0.797	-1.156	-0.749	-0.584	-0.877	-0.788	-0.646	-1.074	-0.772	-0.757	-0.851	-0.699	-0.722
rs8112351	1.56e-09				1.15915	0.213073	-0.213073	0.0232016	0.775029						C3	Complement component 3	NM_000064	A_23_P101407	-3.173	-3.298	-2.911	-2.623	-3.28	-3.089	-2.846	-3.477	-3.243	-2.819	-3.166	-2.369	-3.608	-2.518	-3.314	-3.355	-3.346	-2.51	-2.662	-2.622	-3.183	-2.993	-3.554	-3.007	-2.72	-3.272	-3.23	-3.087	-3.316	-3.108	-3.017
rs6466583	1.67e-09	1			1.09352	0.128982	-0.128982	0.225424	0.133714						CAV1	Caveolin 1, caveolae protein, 22kDa	NM_001753	A_23_P134454	-3.621	-3.306	-3.13	-2.826	-3.132	-3.831	-3.119	-3.545	-3.507	-2.796	-2.689	-2.507	-3.573	-2.523	-3.335	-3.071	-3.603	-3.459	-2.718	-3.178	-3.207	-3.124	-3.752	-3.149	-3.219	-3.588	-3.051	-3.619	-3.577	-3.082	-2.881
rs1866343	1.73e-09				1.13883	0.187554	-0.187554	0.275787	0.133714	1					NKX3-1	NK3 transcription factor related, locus 1 (Drosophila)	NM_006167	A_23_P157545	-0.055	0.291	0.474	0.112571	-0.242	0.175	0.378	0.133	0.934	1.435	0.031	-0.232	0.37	0.505	1.344	0.19	-0.342	0.204	-0.334	0.18	-0.13	0.525	2.948	-0.355	0.656	1.293	0.003	0.647	0.574	-0.063	0.2
rs11227118	1.83e-09				1.12886	0.174869	0.174869	0.0291237	0.361617	1					C11orf2	Chromosome 11 open reading frame2	NM_013265	A_23_P104641	0.137	0.281	0.58	0.226	0.544	0.595	0.301	0.635	0.611	0.362	0.163	0.354	0.185	-0.219	0.068	0.208	0.525	0.326	-0.029	0.004	-0.008	0.527	-0.301	-0.08	0.561	0.103	-0.099	0.107	0.146	0.488	0.25
rs10260474	2.01e-09			1	1.05218	0.0733765	0.0733765	0.289158	0.775029	1					TBRG4	Transforming growth factor beta regulator 4	NM_199122	A_23_P215658	-1.824	-1.519	-1.343	-1.127	-1.216	-1.25	-1.665	-1.281	-1.548	-1.557	-1.658	-1.505	-1.654	-1.98	-1.559	-1.743	-1.589	-1.536	-1.6	-1.475	-1.306	-1.252	-2.038	-2.015	-1.91	-1.798	-2.097	-1.897	-1.806	-1.438	-1.681
rs4759054	2.05e-09				1.09793	0.134792	0.134792	0.0171205	0	1					PFDN5	Prefoldin 5	NM_145897	A_24_P181120	0.683	0.9	0.902	0.662	0.963	0.947	0.684	0.723	0.817	0.826	0.837	0.542	1.053	0.649	0.748	0.625	0.775	0.525	0.527	0.696	0.554	0.908	0.899	1.133	1.002	0.89	0.909	1.088	0.818	0.993	1.126
rs12741632	2.16e-09	1			1.09059	0.12511	-0.12511	0.338925	0.775029	1					MGC4796	Ser/Thr-like kinase	NM_032017	A_23_P74229	3.043	2.257	2.16	2.095	2.308	2.258	2.729	2.12	2.589	3.293	2.461	2.595	2.853	3.032	3.265	2.958	2.977	2.503	2.306	2.798	2.605	2.31	3.625	2.552	3.189	3.14	3.045	3.014	2.683	2.475	2.693
rs516685	2.3e-09				1.10604	0.145406	0.145406	0.00166134	0	1							ENST00000324930	A_32_P119204	-0.279	-0.051	0.005	0.034	0.056	-0.09	-0.13	-0.204	-0.288	-0.13	-0.369	-0.424	0.226	-0.372	-0.068	-0.046	-0.046	-0.479	-0.295	-0.167	-0.147	-0.076	-0.144	-0.322	-0.171	-0.497	-0.489	-0.197	-0.374	0.023	-0.085
rs4766492	2.38e-09	1			1.0513	0.0721676	-0.0721676	0.20872	0.775029						HSU79274	Protein predicted by clone 23733	NM_013300	A_23_P65000	-1.662	-2.036	-1.871	-2.095	-2.008	-2.107	-2.176	-1.785	-2.054	-2.076	-2.309	-2.082	-2.212	-2.293	-2.091	-2.006	-1.959	-2.22	-2.171	-2.387	-1.921	-1.791	-1.847	-2.118	-2.216	-2.095	-2.114	-1.917	-2.082	-1.94	-1.932
rs17086860	2.49e-09			1	1.24801	0.319627	0.319627	0.0084665	0.133714						SRP72	Signal recognition particle 72kDa	NM_006947	A_32_P174713	0.199	-0.441	-0.16	-0.571	-0.378	-0.543	-0.756	0.197	-0.409	-0.922	-0.784	-0.776	-1.157	-1.192	-0.325	-0.678	-0.566	-0.603	-0.745	-1.204	-0.001	-0.364	-0.4	-0.499	-0.269	-0.674	-1.164	0.063	-0.451	-0.817	-0.089
rs7048192	2.49e-09				1.17729	0.235471	-0.235471	0.0123225	0	1					HSDL2	Hydroxysteroid dehydrogenase like 2	NM_032303	A_23_P169197	0.7	0.403	0.408	0.222	0.443	0.636	1.1	0.305	0.963	1.26	0.701	0.722	1.193	0.988	1.076	1.054	1.238	0.759	0.728	0.846	0.989	0.768	1.614	1.121	1.156	1.349	0.982	1.102	1.204	0.94	0.877
rs4942106	2.49e-09				1.17417	0.231635	0.231635	0.0172722	0.775029						AKAP11	A kinase (PRKA) anchor protein 11	NM_016248	A_23_P204929	0.252	0.181	0.34	0.127	0.428	0.297	0.069	0.574	0.278	-0.154	-0.005	-0.171	0.711	-0.516	0.102	0.121	0.342	-0.333	0.116	-0.248	-0.265	0.237	0.134	0.222	0.065	0.31	0.062	0.329	0.218	0.401	0.182
rs2273251	2.49e-09	1			1.11156	0.152584	0.152584	0.020744	0.775029						EIF4ENIF1	Eukaryotic translation initiation factor 4E nuclear import factor 1	NM_019843	A_23_P132263	0.149	0.057	0.459	0.112	0.351	0.591	-0.216	0.323	0.357	0.346	0.527	0.032	0.654	0.099	0.336	0.084	0.036	0.212	0.094	0.175	0.376	0.721	0.189	0.13	0.221	0.339	0.412	0.496	0.39	0.364	0.236
rs6600143	2.49e-09				1.02937	0.0417647	-0.0417647	0.611908	0.775029						HBZ	Hemoglobin, zeta	NM_005332	A_23_P3651	-3.132	-3.231	-2.922	-3.348	-3.328	-3.208	-3.217	-3.046	-3.144	-2.773	-3	-2.441	-3.439	-2.61	-3.24	-3.292	-3.274	-2.449	-2.945	-3.097	-3.668	-2.995	-3.341	-3.015	-2.817	-2.896	-2.969	-3.334	-3.075	-3.124	-2.805
rs17678552	2.58e-09	1			1.12569	0.170806	0.170806	0.042468	0.133714	1					MGA	MAX gene associated	XM_031689	A_24_P40968	0.079	-0.221	0.234	-0.528	-0.097	-0.276	-0.066	0.183	-0.196	-0.232	-0.575	-0.415	-1.257	-0.724	-0.725	-0.412	-0.326	-0.531	-0.399	-0.344	-0.571	-0.082	-0.461	-0.306	-0.071	-0.177	-0.433	0.271	-0.306	-0.219	-0.113
rs2301151	2.66e-09				1.20045	0.263578	0.263578	0.00865339	0.133714						GPR40	G protein-coupled receptor 40	NM_005303	A_23_P39356	0.526	0.346	0.983	0.666444	0.995	0.781	0.409	0.802	0.859	0.738	0.62	0.558	0.9255	0.508	0.539	0.556	0.545	0.445	0.285	0.579	0.627	0.775	0.739	0.251	0.634	0.784778	0.393	0.028	0.719556	0.462	0.753778
rs4687576	2.82e-09	1			1.09173	0.126614	0.126614	0.0130227	0.361617						HSA275986	Transcription factor SMIF	NM_018403	A_23_P166826	0.644	0.572	0.577	0.529	0.6	0.67	0.566	0.632	0.708	0.584	0.465	0.214	0.916	0.174	0.715	0.538	1.182	0.216	0.493	0.606	0.721	0.804	0.997	0.717	0.481	0.774	0.52	0.628	0.673	0.535	0.866
rs9857730	3.8e-09	1			1.06809	0.0950338	0.0950338	0.118419	0	1					PLCD1	Phospholipase C, delta 1	NM_006225	A_23_P80739	0.204	0.127	0.566	0.465	0.242	0.481	0.432	0.424	0.715	0.306	0.224	0.053	0.381	0.203	0.233	0.266	0.515	0.248	0.178	0.472	0.405222	0.546	0.006	0.415	0.351	0.456	0.177	0.025	0.42	0.331	0.146
rs365339	3.86e-09			1	1.00336	0.00484466	-0.00484466	0.979699	0.133714	1					SLC39A7	Solute carrier family 39 (zinc transporter), member 7	NM_006979	A_23_P70571	-0.939	-0.921	-2.288	-1.864	-0.562	-2.123	-1.51378	-1.308	-1.668	-2.464	-0.569	-1.583	-1.354	-1.523	-1.745	-0.862	-1.295	-1.867	-1.565	-1.956	-1.739	-2.426	-1.245	-1.31	-1.506	-1.006	-1.089	-1.668	-1.206	-1.494	-0.91
rs777498	4.9e-09	1			1.20745	0.271959	-0.271959	0.00127654	0	1					MGC11349	Hypothetical protein MGC11349	NM_025112	A_23_P303317	0.796	0.46	0.644	0.712778	0.663	0.747	0.836	0.729	1.257	1.101	0.746	1.025	0.512	0.871	0.442	0.974	0.843	1.046	0.913	0.899	0.576	0.968	1.08	0.698	1.31	1.336	0.848	0.99	0.94	0.776	0.623
rs2855971	5.84e-09				1.0144	0.0206224	-0.0206224	0.859135	0.775029	1					PRSS1	Protease, serine, 1 (trypsin 1)	M22612	A_23_P111766	-3.401	-3.033	-3.351	-3.266	-2.871	-3.3766	-2.817	-3.37211	-3.927	-2.853	-2.177	-2.698	-3.57	-2.736	-3.193	-2.699	-3.35	-3.132	-2.741	-2.989	-3.259	-3.141	-3.522	-2.812	-3.236	-3.162	-2.011	-3.561	-3.224	-2.774	-2.59
rs9701	5.93e-09	1			1.14584	0.196403	0.196403	0.00402398	0.133714						PURB	Purine-rich element binding protein B	NM_033224	A_23_P414855	0.128	0.16	0.64	0.171	0.355	0.479	0.096	0.301	0.37	0.289	0.114	0.246	-0.52	-0.06	0.116	-0.226	0.111	0.328	-0.121	0.081	-0.075	0.706	-0.348	0.294	0.43	0.373	-0.201	0.056	0.326	0.232	0.1985
rs8087213	6.1e-09	1			1.13151	0.178255	0.178255	0.113595	0	1					RKHD2	Ring finger and KH domain containing 2	NM_016626	A_23_P50137	0.726	0.321	0.367	0.121	0.502	0.54	-0.183	0.69	0.132	0.259	-0.115	-0.294	0.246	-0.896	0.066	0.238	0.497	-0.256	0.129	0.024	0.146	0.529	0.119	0.399	0.123	-0.122	-0.162	0.55	0.067	0.197	-0.035
rs4820080	6.63e-09				1.26681	0.341198	0.341198	0.0797105	0.361617								NM_001033024	A_23_P29225	-0.249	0.126	0.064	-0.062	-0.199	-0.259	-0.164	-0.191	-0.483	-0.302	-0.116	-0.285	-0.205	-0.444	-0.128	-0.059	-0.239	-0.433	0.012	-0.365	-0.251	0.181	0.022	0.285	-0.448	-0.488	-0.241	-0.112	-0.515	-0.315	0.195
rs6755165	6.63e-09	1	1		1.1571	0.210508	0.210508	0.0137441	0.0561014	1					MRPS9	Mitochondrial ribosomal protein S9	NM_182640	A_23_P154315	-0.793	-0.702	-0.561	-1.094	-0.649	-0.423	-0.747	-0.359	-0.769	-0.966	-0.993	-1.035	-0.446	-1.21	-0.658	-1.192	-0.995	-1.072	-0.68	-1.465	-0.929	-0.578	-0.932	-0.776	-1.093	-1.014	-1.114	-0.73	-0.933	-0.609	-0.64
rs9822660	6.63e-09		1		1.12542	0.170463	0.170463	0.106544	0	1					EAF2	ELL associated factor 2	NM_018456	A_23_P252201	0.856	1.593	1.425	1.537	1.608	1.331	0.725	1.466	0.599	0.959	1.401	0.738	1.774	1.278	0.726	1.518	1.17	1.176	1.356	0.95	1.119	1.517	1.553	1.127	1.115	0.362	1.055	1.163	0.968	0.937	1.071
rs11264087	6.63e-09				1.06241	0.0873353	-0.0873353	0.378822	0	1					CDCA8	Cell division cycle associated 8	NM_018101	A_23_P375	-2.615	-2.327	-3.01	-2.446	-2.34	-2.882	-2.518	-2.491	-2.993	-2.554	-2.454	-2.717	-3.113	-2.591	-2.721	-2.683	-2.863	-2.697	-2.182	-2.43	-2.641	-2.62	-3.046	-2.514	-2.968	-2.794	-2.426	-2.658	-2.925	-2.728	-2.1
rs2946870	6.63e-09				1.00361	0.00519412	0.00519412	0.945073	0.361617	1					FLJ20643	Hypothetical protein FLJ20643	NM_017916	A_23_P90155	-0.57	-0.688	-0.437	-0.451	-0.755	-0.476	-0.82	-0.076	-0.782	-1.153	-0.99	-0.409	-1.217	-0.798	-0.881	-0.816	-0.588	-0.274	-0.764	-0.589	-0.711	-0.652	-1.6	-1.246	-1.03	-1.153	-1.122	-0.569	-1.078	-0.852	-1.211
rs170365	6.81e-09	1		1	1.24465	0.315741	-0.315741	0.000257925	0	1					POLR2C	Polymerase (RNA) II (DNA directed) polypeptide C, 33kDa	NM_002694	A_23_P3527	-0.15	-0.393	-0.183	0.295	-0.049	-0.171	0.055	-0.02	-0.124	-0.059	-0.378	0.036	0.121	0.426	-0.042	-0.05	-0.055	0.329	-0.001	0.127333	0.275	-0.308	-0.158	-0.073	0.177	-0.115	-0.098	0.14	-0.213	0.245	-0.644
rs12408171	7.29e-09				1.08852	0.122375	0.122375	0.0443485	0.0561014	1					CGI-94	Comparative gene identification transcript 94	NM_016037	A_23_P11774	-1.224	-1.275	-1.256	-1.537	-1.316	-1.306	-1.393	-1.344	-1.581	-1.427	-1.326	-1.291	-1.387	-1.67	-1.403	-1.528	-1.38	-1.527	-1.185	-1.565	-1.234	-1.11	-1.272	-1.2	-1.656	-1.66	-1.36	-0.829	-1.55	-1.591	-1.105
rs12228393	7.81e-09		1		1.08979	0.124055	-0.124055	0.0316245	0.361617	1					PEX5	Peroxisomal biogenesis factor 5	NM_000319	A_23_P48246	0.443	0.254	0.329	0.245	0.366	0.097	0.325	0.348	0.207	0.428	0.37	0.309	0.068	0.457	0.398	0.512	0.211	0.328	0.318	0.384	0.45	0.29	0.118	0.327	0.403	0.397	0.488	0.475	0.201	0.428	0.492
rs4288115	7.98e-09				1.15177	0.203855	-0.203855	0.197024	0.775029						BASP1	Brain abundant, membrane attached signal protein 1	NM_006317	A_23_P213385	2.53	1.634	1.881	1.483	1.253	2.128	2.072	1.492	2.534	2.597	2.665	1.749	2.256	2.833	2.47	2.402	2.929	2.299	1.535	2.912	2.051	1.844	2.829	2.809	2.717	3.022	3.079	2.794	2.634	2.955	2.792
rs3731920	8.35e-09				1.10137	0.139294	-0.139294	0.0311456	0.775029	1					KIAA0657	KIAA0657 protein	XM_051017	A_23_P300484	-1.694	-1.763	-1.784	-1.289	-1.62	-1.717	-1.244	-1.767	-1.59	-1.843	-1.713	-1.459	-2.056	-1.162	-1.955	-1.622	-1.865	-1.775	-1.69	-1.497	-1.264	-1.633	-1.976	-1.281	-1.451	-1.644	-1.658	-1.847	-1.843	-1.708	-1.769
rs739639	1.01e-08			1	1.26136	0.33498	-0.33498	0.000268141	0	1					MIR16	Membrane interacting protein of RGS16	NM_016641	A_23_P54758	0.438	0.21	0.193	0.093	0.282	0.014	0.631	-0.032	0.354	0.739	-0.03	-0.166	0.062	0.296	0.427	0.764	0.581	0.005	0.096	0.598	0.623	0.515	1.342	0.758	0.904	0.685	0.326	0.826	0.815	0.561	0.36
rs709225	1.02e-08				1.2264	0.294429	-0.294429	0.0441964	0	1					BTG1	B-cell translocation gene 1, anti-proliferative	NM_001731	A_23_P87560	1.493	2.011	1.435	2.289	2.228	1.387	2.904	2.543	1.839	2.225	2.226	2.928	3.15	2.924	2.728	2.542	3.061	2.757	2.833	2.631	2.5	1.438	3.36	1.938	2.18	2.692	2.404	1.988	2.285	2.358	2.166
rs6727713	1.03e-08				1.08517	0.11792	-0.11792	0.195606	0.361617	1					MGC25181	Hypothetical protein MGC25181	NM_152783	A_23_P376627	-0.472	-0.047	0.362	0.212	0.16	0.146	-0.202	0.107	-0.039	0.2	-0.511	-0.597	-0.014	-0.469	-0.147	-0.464	-0.288	-0.365	-0.304	-0.168	-0.1	0.225	-0.436	-0.065	-0.853	-0.472	-0.6	-0.65	-0.28	-0.002	-0.347
rs26818	1.12e-08	1			1.02553	0.0363725	0.0363725	0.617608	0.775029						KIAA0433	KIAA0433 protein	NM_015216	A_23_P213661	1.02	0.94	0.33	0.5	0.81	0.58	0.49	0.74	0.82	0.43	0.37	0.32	0.82	0.4	0.93	1.15	0.44	0.39	0.69	0.73	1.11	0.66	0.68	0.93	0.62	0.34	0.21	0.75	0.71	0.24	0.27
rs3867593	1.19e-08				1.12276	0.167049	0.167049	0.0945521	0.361617						ZBTB4	Zinc finger and BTB domain containing 4	NM_020899	A_23_P100654	0.435	0.467	0.858	0.497	0.89	0.809	0.448	0.991	0.619	0.499	0.412	0.413	0.646	0	0.506	0.216	0.588	0.27	0.586	0.135	0.53	0.854	0.124	0.493	0.221	0.557	-0.005	0.548	0.277	0.931	0.431
rs2281106	1.28e-08		1		1.05011	0.0705355	0.0705355	0.430247	0	1					APOBEC3C	Apolipoprotein B mRNA editing enzyme, catalytic polypeptide-like 3C	NM_014508	A_23_P120931	0.56	0.243	0.973	0.45	0.327	0.897	0.155	0.339	0.189	0.189	0.339	0.53	-0.44	-0.207	0.332	0.268	0.101	0.551	0.445	0.346444	0.25775	0.665	-0.228	0.0078	0.259	0.167333	-0.184	0.62	-0.032	-0.031	0.147
rs11246300	1.34e-08		1		1.22313	0.290575	-0.290575	0.0124666	0	1					TALDO1	Transaldolase 1	NM_006755	A_32_P28872	2.177	1.868	1.724	1.581	1.522	1.78	1.799	1.461	2.084	2.468	2.386	2.133	2.246	2.463	2.525	2.556	2.335	1.957	1.857	2.454	1.945	1.772	2.949	2.192	2.69	2.666	2.82	2.357	2.419	2.083	2.088
rs261434	1.37e-08	1		1	1.26385	0.337822	0.337822	0.00354599	0.775029						PTMA	Prothymosin, alpha (gene sequence 28)	NM_002823	A_32_P147790	-0.697	-0.575	-0.315	-1.007	-0.304	-0.388	-0.918	0.08	-0.468	-0.678	-0.609	-0.822	-0.501	-0.996	-0.923	-0.644	-1.01	-0.807	-1.008	-1.176	-0.91775	-0.602	-1.226	-0.476	-0.438	-0.277	-0.981	-0.709625	-0.341	-0.415	-0.529
rs10406458	1.42e-08				1.12941	0.175575	-0.175575	0.0877975	0	1					ZNF83	Zinc finger protein 83 (HPF1)	NM_018300	A_23_P89145	-0.329	0.267	0.129	0.078	0.428	0.317	0.147	0.471	0.1	-0.098	-0.297	0.11	0.606	-0.229	-0.006	0.18	0.588	0.403	0.426	-0.419	0.378	0.283	0.16	0.106	0.037	-0.117	-0.468	0.536	0.23	0.14	0.336
rs10134458	1.46e-08				1.01148	0.0164745	0.0164745	0.828705	0.775029	1					RPL10L	Ribosomal protein L10-like	NM_080746	A_23_P341325	-0.238	0.148	0.198	0.709	0.304	0.068	0.371	-0.161	-0.078	0.03	-0.048	0.064	-0.064	-0.22	0.054	-0.087	0.342	-0.045	-0.153	0.092	0.47	0.027	-0.242	-0.23	-0.481	-0.441	-0.326	0.213	-0.544	0.162	-0.237
rs130596	1.53e-08				1.15813	0.2118	-0.2118	0.0223236	0.133714	1					TST	Thiosulfate sulfurtransferase (rhodanese)	NM_003312	A_23_P29248	0.599	0.03	-0.189	-0.319	-0.212	-0.095	0.182	-0.252	0.198	0.716	0.335	0.004	0.484	0.528	0.463	0.176	0.224	0.425	-0.436	0.731	-0.068	0.1	1.168	0.617	0.451	0.599	0.619	0.288	0.6	0.188	0.107
rs2227631	1.56e-08				1.1199	0.163366	-0.163366	0.0218156	0.133714						SERPINE1	Serine (or cysteine) proteinase inhibitor, clade E (nexin, plasminogen activator inhibitor type 1), member 1	BC010860	A_23_P123234	-2.74	-2.64	-2.55	-2.06	-2.76	-2.67	-2.24	-2.61	-2.63	-2.5	-2.51	-2.07	-2.75	-2.12	-2.69	-2.54	-2.76	-2.21	-2.37	-2.27	-2.46	-2.51	-2.75	-2.51	-2.54	-2.73	-2.59	-2.79	-2.94	-2.58	-2.57
rs10515499	1.61e-08	1			1.14588	0.196451	-0.196451	0.014262	0.775029						JMJD1B	Jumonji domain containing 1B	NM_016604	A_23_P7783	1.175	0.742	0.821	0.633	0.513	0.889	1.165	0.851	0.868	1.14	0.971	0.827	1.546	1.463	1.208	1.203	1.131	0.887	1.003	0.896	1.015	0.722	1.69	1.272	1.03	1.497	1.118	1.567	1.001	0.966	0.918
rs16918957	1.74e-08				1.18749	0.24791	-0.24791	0.00875052	0.133714	1					DNAJA1	DnaJ (Hsp40) homolog, subfamily A, member 1	NM_001539	A_24_P9671	-0.324	-0.237	0.125	0.056	-0.433	-0.37	-0.255	-0.743	-0.362	-0.035	0.008	0.204	-0.231	0.204	0.145	-0.099	0.178	0.156	0.045	0.39	0.219	-0.515	0.422	-0.084	-0.059	-0.149	0.172	0.175	-0.262	-0.329	-0.062
rs70914	1.74e-08				1.16028	0.214469	-0.214469	0.0320868	0.775029						SLC29A1	Solute carrier family 29 (nucleoside transporters), member 1	NM_004955	A_23_P133694	-0.653	-0.436	-0.461	-0.984	-0.85	-0.793	-0.515	-0.94	-0.735	-1.036	-1.099	0.023	-0.453	-0.659	-0.645	0.37	-0.948	-0.506	-0.035	-1.087	-1.099	-0.721	-0.82	-0.893	-1.053	-1.127	-0.254	-1.073	-0.841	-0.73	-0.773
rs6067484	1.74e-08			1	1.15105	0.202955	0.202955	0.00214675	0.133714						PTPN1	Protein tyrosine phosphatase, non-receptor type 1	NM_002827	A_23_P338890	0.879	0.505	0.716	0.043	0.529	0.466	0.484	1.019	0.525	0.652	0.406	0.372	0.16	-0.099	0.686	0.772	0.592	0.337	0.442	0.14	-0.036	0.555	0.514	0.604	0.617	0.646	0.298	1.06	0.602	0.713	0.864
rs10452962	1.74e-08			1	1.10743	0.147218	0.147218	0.0376726	0.775029	1					DNAJB9	DnaJ (Hsp40) homolog, subfamily B, member 9	NM_012328	A_23_P258944	0.351	0.259	0.158	0.361	0.354	0.281	0.207	0.173	0.039	0.489	0.418	0.068	0.721	0.213	0.536	0.071	0.227	-0.005	0.345	0.149	0.348	0.282	0.566	0.362	-0.316	0.012	0.38	0.786	0.037	0.285	0.268
rs7892275	1.74e-08				1.07885	0.109496	0.109496	0.224106	0.775029	1					ARMCX5	Armadillo repeat containing, X-linked 5	NM_022838	A_23_P85188	-0.183	0.01	-0.151	-0.124	0.303	0.033	-0.65	0.038	-0.121	-0.405	0.076	-0.553	0.206	-0.681	-0.418	-0.108	-0.143	-0.469	-0.302	-0.27	0.289	0.201	-0.425	-0.285	-0.055	-0.729	-0.241	-0.141	-0.219	-0.002	-0.487
rs7409490	2.09e-08			1	1.1855	0.245492	-0.245492	0.023249	0	1					ICAM3	Intercellular adhesion molecule 3	NM_002162	A_23_P164691	3.625	3.229	3.265	3.529	3.227	3.677	3.4	3.257	4.075	3.87	3.558	3.854	3.641	4.179	3.999	3.889	3.991	3.849	3.231	4.525	3.794	3.289	4.156	3.413	4.112	4.265	4.324	3.478	4.021	3.491	3.486
rs2292038	2.51e-08			1	1.05524	0.0775667	0.0775667	0.285658	0.775029						RPS27L	Ribosomal protein S27-like	NM_015920	A_23_P14734	-0.128	0.192	0.477	0.291	0.395	0.425	0.197	0.198	-0.065	0.133	-0.205	0.036	0.721	-0.25	0.39	0.175	0.011	-0.251	0.257	-0.016	0.509	0.296	-0.056	-0.265	-0.002	-0.013	-0.286	-0.074	-0.056	0.307	-0.016
rs7773373	2.57e-08				1.03377	0.0479098	0.0479098	0.635197	0.361617						RSHL2	Radial spokehead-like 2	NM_031924	A_23_P59397	1.106	1.026	0.782	0.672	0.612	0.874	0.507	0.641	1.018	1.284	0.945	0.647	1.066	1.079	0.417	0.486	0.54	0.775	0.482	0.973	1.025	0.668	1.909	1.048	0.69	0.962	1.081	0.689	1.185	0.649	0.3
rs2612100	2.68e-08	1	1		1.14547	0.195938	-0.195938	0.044791	0.775029	1					HSRTSBETA	RTS beta protein	NM_017512	A_23_P4503	-0.253	-0.507	-0.326	-0.049	-0.294	-0.614	-0.031	0.165	-0.271	-0.407	-0.627	0.022	0.563	-0.107	-0.183	-0.555	-0.206	1.359	-0.063	-0.078	-0.385	-0.179	-0.45	-0.402	-0.31	-0.294429	-0.62	-0.311	-0.340375	-0.441	-0.417714
rs743962	2.72e-08		1		1.16795	0.223976	-0.223976	0.0210355	0	1					TMEM8	Transmembrane protein 8 (five membrane-spanning domains)	NM_021259	A_23_P140907	0.466	0.122	0.416	0.372	0.648	0.749	0.204	0.572	0.885	0.731	0.319	0.499	0.739	0.814	0.69	0.475	0.854	0.908	0.506	0.621	0.704	0.45	0.844	0.479	0.986	1.3	0.815	-0.062	1.247	0.691	0.328
rs4671522	3.08e-08				1.28575	0.36261	-0.36261	5.62934e-07	0	1							ENST00000238849	A_32_P120977	-0.273	0.353	0.451	0.285	0.068	0.285	-0.158	-0.005	-0.064	0.203	0.217	0.37	-0.037	0.451	0.382	0.252	0.19	0.519	0.303	0.312	-0.07	0.262	0.079	0.398	0.27	-0.012	0.307	-0.464	0.123	0.236	-0.226
rs7703730	3.08e-08				1.13006	0.176402	0.176402	0.156985	0.775029						RUFY1	RUN and FYVE domain containing 1	NM_025158	A_23_P73457	1.489	1.723	1.172	1.246	1.593	1.201	1.226	1.394	1.202	1.736	1.439	1.266	1.76	1.651	2.024	2.093	1.583	1.32	1.449	1.757	1.41	1.052	1.982	1.714	1.086	1.461	1.383	1.517	1.009	1.697	1.544
rs462783	3.13e-08			1	1.07226	0.100661	-0.100661	0.137492	0.775029						ETF1	Eukaryotic translation termination factor 1	NM_004730	A_23_P133582	-0.546	-0.6	-1.134	-0.733	-0.485	-0.95	-0.723	-0.609	-1.045	-0.811	-0.805	-0.546	-0.515	-0.794	-0.427	-0.325	-0.502	-0.519	-0.325	-0.357	-0.427	-0.562	-0.293	-0.291	-0.585	-0.716	-0.694	-0.35	-0.459	-0.741	-0.612
rs2190809	3.27e-08				1.06135	0.0859035	0.0859035	0.349102	0	1					LOC124220	Similar to common salivary protein 1	NM_145252	A_23_P118203	-0.619	-0.178	-0.984	-0.742111	-0.923	-1.074	-0.923	-0.749	-1.073	-1.345	-0.2	-0.837	-0.574	-0.961	-0.762	-0.6993	-1.206	-0.848	-0.453	-0.8574	-0.838778	-0.04	-0.938	-0.341	-0.795	-0.917889	-0.621	-0.713	-0.289	-0.904	-0.657778
rs8069005	3.35e-08	1			1.06633	0.0926549	0.0926549	0.200453	0.133714	1					GOSR1	Golgi SNAP receptor complex member 1	NM_004871	A_24_P169462	-0.016	0.301	0.144	0.099	0.587	0.336	-0.019	0.514	0.277	-0.024	0.255	0	0.386	0.157	0.064	0.259	0.192	-0.009	0.321	0.089	0.064	0.083	0.176	0.603	0.483	-0.058	0.165	0	0.112	0.127	0.105
rs7388498	3.62e-08				1.19583	0.258018	0.258018	0.0141728	0.361617						MGC14595	Hypothetical protein MGC14595	NM_032334	A_23_P157679	0.376	0.507	0.307	-0.284	0.491	0.16	-0.021	0.455	0.21	0.425	0.098	0.125	-0.194	-0.16	0.042	0.285	-0.093	-0.202	0.007	-0.554	-0.781	0.455	0.066	0.301	0.154	0.512	0.033	0.453	0.348	0.352	0.626
rs911	3.98e-08				1.08274	0.114689	0.114689	0.152457	0.775029						PPM2C	Protein phosphatase 2C, magnesium-dependent, catalytic subunit	NM_018444	A_23_P123336	1.355	1.24	1.347	0.885	1.126	1.071	0.96	1.325	1.038	1.17	0.677	0.987	0.927	0.922	1.046	0.831	1.02	0.697	0.761	0.679	0.923	0.974	1.395	1.293	1.054	1.314	0.854	1.288	1.391	1.14	1.494
rs3817655	4.09e-08		1		1.2164	0.282614	0.282614	0.010137	0.133714						CCL5	Chemokine (C-C motif) ligand 5	NM_002985	A_23_P152838	2.955	2.966	3.441	2.999	2.949	3.59	3.163	3.72	3.459	3.408	3.132	3.1	3.149	2.627	3.551	2.499	3.396	3.217	3.269	3.369	2.612	3.363	2.911	2.885	3.221	3.861	2.54	3.172	3.569	2.908	3.744
rs682928	4.34e-08	1		1	1.18783	0.248332	-0.248332	0.0238075	0.775029						PICALM	Phosphatidylinositol binding clathrin assembly protein	NM_007166	A_23_P203658	1.864	1.533	1.189	1.2764	1.553	1.26	1.208	0.911	1.345	1.588	1.924	1.378	1.443	1.71	1.897	1.964	2.126	1.83	1.478	2.018	2.289	0.98	2.634	1.687	1.514	1.86211	1.8093	2.47	1.8042	1.447	1.46433
rs201171	4.48e-08	1			1.27647	0.352163	-0.352163	0.00129927	0	1					KIAA0469	KIAA0469 gene product	NM_014851	A_23_P341223	1.146	0.373	0.374	1.075	0.603	0.758	0.96	0.521	1.24	1.113	0.714	1.279	0.94	1.312	1.306	1.167	1.375	1.196	0.729	1.763	1.863	0.467	1.337	0.283	1.138	1.481	1.169	1.263	1.359	0.705	0.661
rs1209391	4.48e-08			1	1.22781	0.296082	-0.296082	8.66626e-05	0	1					PDK3	Pyruvate dehydrogenase kinase, isoenzyme 3	NM_005391	A_23_P250478	0.045	0.345	0.407	0.526	0.1371	0.361	0.268	-0.25	0.355	0.395	0.228	0.517	0.403	0.646	0.417	0.531	0.777	0.527	0.427	0.786	0.387	0.052	0.65	0.163	0.442	0.533	0.451	0.29	0.56	0.404	0.188
rs4131290	4.52e-08			1	1.28035	0.356536	-0.356536	0.00540764	0.775029						RGS14	Regulator of G-protein signalling 14	NM_006480	A_23_P124927	2.095	1.49	1.805	1.7892	1.747	2.07	1.868	1.782	2.475	2.007	1.783	2.203	1.589	2.488	1.995	2.007	2.237	2.506	1.686	2.694	2.483	1.623	1.892	1.663	2.545	2.185	1.769	2.067	2.322	2.074	1.71925
rs7552139	5.37e-08	1			1.01784	0.0255045	0.0255045	0.749853	0.361617	1					FLJ10948	Hypothetical protein FLJ10948	NM_018281	A_24_P225477	0.28	0.291	0.438	0.4175	0.197	0.642	0.103	0.225	0.711	0.333	0.228	0.411	-0.0663	-0.178	0.264	0.161	0.187	0.335	0.154	0.2872	0.2355	0.593	-0.153	-0.013	0.747	0.2661	-0.02	0.413	0.1991	0.462	0.142889
rs6952669	6.25e-08				1.04816	0.0678575	0.0678575	0.653672	0.361617						GIMAP6	GTPase, IMAP family member 6	NM_024711	A_23_P145631	2.773	3.033	3.633	3.057	3.159	3.922	3.0149	2.992	3.473	3.255	2.7	2.454	3.31756	2.319	3.219	2.675	3.6	2.647	2.554	2.84989	3.21762	3.239	3.176	2.948	3.415	3.24125	2.287	3.122	3.16712	3.178	3.12233
rs17347451	7.21e-08				1.03541	0.0502059	0.0502059	0.55959	0.775029	1					RBX1	Ring-box 1	NM_014248	A_23_P211550	-0.36	-0.067	-0.018	-0.059	-0.053	-0.128	0.376	-0.122	-0.406	-0.509	-0.359	-0.127	0.112	0.071	-0.079	-0.197	-0.305	-0.333	0.379	-0.101	-0.155	-0.139	-0.241	-0.391	-0.217	-0.875	-0.553	-0.25	-0.799	-0.47	-0.318
rs2253274	7.78e-08				1.09294	0.128217	0.128217	0.0356371	0.775029						HCFC2	Host cell factor C2	NM_013320	A_23_P25403	0.721	0.789	0.792	0.654111	0.736	0.975	0.459	0.548	0.397	0.493	0.63	0.384	0.848	0.08	0.602	0.764	0.669	0.428	0.786	0.421	0.712	0.806	0.746	0.623	0.709	0.471889	0.56	0.686	0.53	0.518	0.639333
rs10736	8.63e-08				1.09236	0.127447	0.127447	0.0778691	0.775029	1					LSM5	LSM5 homolog, U6 small nuclear RNA associated (S. cerevisiae)	NM_012322	A_23_P93750	-1.609	-1.508	-1.449	-1.466	-1.269	-1.647	-1.455	-1.376	-1.627	-1.914	-1.695	-2.162	-1.717	-1.764	-1.921	-1.608	-1.754	-2.108	-1.858	-1.848	-1.885	-1.539	-1.92	-1.552	-1.891	-1.985	-1.811	-1.88	-1.848	-1.438	-1.916
rs10419962	9.04e-08				1.00236	0.00339373	0.00339373	0.958012	0.775029	1					ZNF565	Zinc finger protein 565	NM_152477	A_23_P101615	0.13	0.308	0.246	0.2867	0.348	0.449	0.265	0.261	0.17	0.149	0.132	0.005	0.433	-0.273	0.2393	0.059	0.398	0.264	0.41	0.197	0.47	0.093	0.236	0.372	0.0918	0.0932	-0.144	0.447	0.1326	0.205	0.186
rs3751740	1.09e-07		1		1.15455	0.207337	0.207337	0.0541279	0.133714	1					MGC3020	Hypothetical protein MGC3020	NM_024048	A_23_P89062	-0.108	-0.004	0.099	0.207125	-0.007	0.666	0.066	-0.149	0.775	0.071	0.195	-0.235	-0.41	-0.208	-0.114	-0.025	0.414	-0.324	-0.522	0.202333	0.318	0.738	-0.3006	-0.216	0.231	0.0337	-0.11	-0.1226	-0.031	-0.373	0.209
rs12426351	1.14e-07			1	1.29664	0.374782	-0.374782	0.0462816	0	1					CKAP4	Cytoskeleton-associated protein 4	NM_006825	A_23_P48056	-0.19	0.444	-0.466	-0.623	-0.207	-0.219	-0.667	-0.153	0.063	-0.406	-0.121	-0.398	-0.492	0.296	0.197	1.542	0.307	-0.5	-0.74	0.078	-1.089	0.351	0.164	0.258	0.808	0.694	0.645	0.206	1.111	0.034	-0.179
rs11668616	1.14e-07				1.24737	0.318892	-0.318892	8.02567e-05	0	1					CYP4F8	Cytochrome P450, family 4, subfamily F, polypeptide 8	NM_007253	A_23_P131060	0.604	0.454	0.643	0.55975	0.255	0.853	0.559	0.356	0.9	1.193	0.37	0.751	0.6421	0.842	0.549	1.091	0.824	0.902	0.529	0.850333	0.7165	0.418	0.986667	0.257	1.038	0.7835	0.887	0.691	0.7095	0.341	0.495875
rs7858511	1.14e-07				1.17267	0.229792	-0.229792	0.00829556	0.361617	1					TOPORS	Topoisomerase I binding, arginine/serine-rich	NM_005802	A_23_P32217	1.612	0.886	1.515	1.08912	0.938	1.277	1.532	0.643	1.571	1.791	1.657	1.45	1.675	1.727	1.542	1.429	1.646	1.4035	1.296	1.5094	1.35833	0.867	2.237	0.803	1.669	1.65878	1.946	1.805	1.567	1.085	1.247
rs9652837	1.14e-07				1.17164	0.228524	-0.228524	0.0210237	0	1							NM_001025579	A_23_P26878	1.346	0.668	0.884	0.77	0.739	1.17	0.737	0.995	1.319	1.528	1.234	1.335	1.023	1.409	1.326	1.133	1.502	1.508	1.018	1.603	1.036	0.971	1.426	0.913	1.634	1.633	1.258	1.389	1.525	1.079	1.012
rs17146105	1.14e-07	1			1.10346	0.142031	-0.142031	0.125911	0.133714	1					WBSCR5	Williams-Beuren syndrome chromosome region 5	NM_014146	A_23_P259621	4.281	4.035	3.727	3.406	4.181	4.152	4.008	3.654	4.378	4.67	4.455	4.058	4.191	4.007	4.485	4.311	4.397	3.838	3.792	4.339	3.939	3.793	4.872	3.957	4.417	4.796	4.811	4.359	4.509	4.28	4.108
rs13400313	1.14e-07				1.08766	0.121231	0.121231	0.0688813	0.133714	1					FLJ20297	Hypothetical protein FLJ20297	NM_017951	A_24_P268357	-1.031	-0.628	-0.866	-0.755	-0.697	-0.694	-1.038	-0.598	-0.85	-0.897	-0.893	-0.647	-1.146	-1.08	-1.123	-0.986	-0.875	-1.104	-0.726	-0.922	-1.279	-0.57	-1.143	-0.943	-0.92	-0.926	-1.01	-1.236	-1.006	-0.755	-0.94
rs4963309	1.14e-07				1.04504	0.0635608	0.0635608	0.21158	0.361617	1					MGC29649	Hypothetical protein MGC29649	NM_173810	A_23_P24751	-0.386	-0.111	-0.289	-0.187	-0.369	-0.509	-0.023	-0.219	-0.415	-0.284	-0.458	-0.349	-0.206	-0.121	-0.119	-0.488	-0.271	-0.269	-0.335	-0.296	-0.327	-0.338	-0.096	-0.108	-0.266	-0.165	-0.494	-0.301	-0.177	-0.282	-0.377
rs1540087	1.14e-07				1.04274	0.0603804	-0.0603804	0.355791	0.775029						FOLR1	Folate receptor 1 (adult)	NM_000802	A_23_P53176	-2.493	-2.276	-2.315	-1.994	-2.207	-2.435	-1.742	-2.577	-2.346	-2.26	-2.133	-2.198	-2.438	-1.858	-2.325	-2.241	-2.348	-2.371	-2.139	-2.002	-2.191	-2.264	-2.521	-1.774	-2.161	-2.116	-1.86	-2.452	-2.293	-2.188	-2.058
rs8074001	1.14e-07		1		1.03165	0.0449524	-0.0449524	0.595626	0.775029	1					DUSP14	Dual specificity phosphatase 14	NM_007026	A_23_P207537	-0.927	-1.013	-1.408	-0.876	-0.77	-1.22	-0.793	-0.656	-1.397	-0.883	-0.356	-0.449	-1.358	-0.713	-0.676	-0.399	-1.055	-1.0226	-1.025	-0.67	-0.906	-1.151	-1.112	-0.619	-1.616	-1.281	-0.474	-1.08	-1.1192	-0.728	-0.841
rs11229529	1.26e-07				1.03627	0.0513961	0.0513961	0.476212	0.775029						LPXN	Leupaxin	NM_004811	A_23_P87150	1.381	1.429	1.763	1.533	1.443	1.681	1.472	1.475	1.514	1.37	1.3	1.365	1.433	1.371	1.508	1.185	1.58	1.394	1.573	1.186	1.313	1.429	1.461	1.483	1.421	1.49	1.241	1.745	1.2	1.345	1.391
rs2301185	1.34e-07				1.19978	0.262769	-0.262769	0.0336849	0.361617						PNMA3	Paraneoplastic antigen MA3	NM_013364	A_23_P22422	0.849	-0.03	0.881	1.158	0.203	0.725	1.06	0.926	1.582	1.009	0.082	1.01	0.668	0.605	-0.389	0.885	0.749	0.869	0.461	0.802	1.495	0.478	0.83	0.575	0.581	0.979	0.339	0.195	0.587	1.212	0.581
rs1760943	1.36e-07				1.13651	0.184608	0.184608	0.0233418	0.775029						OSGEP	O-sialoglycoprotein endopeptidase	NM_017807	A_23_P54079	0.271	0.659	0.543	0.724	0.586	0.356	0.908	0.596	0.287	0.399	0.241	0.147	0.766	0.376	0.68	0.402	0.642	0.239	0.547	0.456	0.94	0.413	0.723	0.631	0.386	0.421	0	0.37	0.45	0.281	0.55
rs4998557	1.36e-07				1.12161	0.165571	0.165571	0.0202804	0.0561014	1					SOD1	Superoxide dismutase 1, soluble (amyotrophic lateral sclerosis 1 (adult))	NM_000454	A_24_P151464	-1.529	-1.363	-1.389	-1.701	-1.312	-1.328	-1.757	-1.347	-1.614	-1.56	-1.591	-1.622	-1.286	-2.129	-1.627	-1.527	-1.429	-1.878	-1.519	-1.974	-1.736	-1.242	-1.677	-1.72	-1.642	-1.84	-1.752	-1.461	-1.824	-1.267	-1.495
rs10515753	1.36e-07	1			1.09669	0.133159	0.133159	0.224147	0.775029	1					ENTH	Enthoprotin	NM_014666	A_23_P133345	0.896	0.421	0.603	-0.315	0.186	0.648	-0.37	0.391	0.277	0.435	0.278	0.088	-0.292	-0.436	0.158	0.645	-0.48	-0.304	-0.047	-0.482	-0.879	0.631	-0.071	0.235	0.131	0.088	0.669	1.161	-0.022	0.344	0.522
rs2266887	1.91e-07	1			1.2363	0.306033	-0.306033	0.00203418	0	1					CXorf12	Chromosome X open reading frame 12	NM_003492	A_23_P85180	-0.222	0.181	0.417	0.322	0.395	0.291	0.341	0.612	0.123	0.227	-0.22	0.095	0.477	0.319	-0.122	0.208	0.405	0.159	0.179	0.289	0.668	0.311	0.58	0.408	0.142	0.217	-0.597	-0.062	0.483	0.365	-0.484
rs1554526	2.3e-07				1.22973	0.298339	0.298339	4.92801e-05	0						PUS3	Pseudouridylate synthase 3	NM_031307	A_23_P13073	-0.446	-0.296	0.029	-0.466	-0.194	-0.311	-0.065	-0.108	-0.549	-0.36	-0.653	-0.915	-0.676	-0.954	-0.172	-0.344	-0.283	-0.753	-0.684	-0.549	-0.234	-0.079	-0.387	-0.33	-0.374	-0.415	-0.99	-0.026	-0.094	-0.371	-0.169
rs13023094	2.3e-07				1.17429	0.231792	-0.231792	2.48329e-05	0.0561014						SLC4A1AP	Solute carrier family 4 (anion exchanger), member 1, adaptor protein	NM_018158	A_23_P56810	0.057	0.142	0.091	-0.031	0.13	0.154	0.275	-0.004	0.087	0.143	0.083	0.009	0.288	0.104	0.241	0.083	0.263	0.164	0.391	0.086	0.28	0.185	0.556	0.355	0.438	0.162	0.273	0.423	0.197	0.127	-0.035
rs3132131	2.3e-07				1.1097	0.150173	0.150173	0.151718	0.775029						HLA-DMB	Major histocompatibility complex, class II, DM beta	NM_002118	A_32_P351968	4.386	4.96	4.577	4.485	4.747	4.675	4.487	4.412	4.439	4.522	4.351	4.014	4.935	4.381	4.443	4.459	4.491	4.174	4.199	4.394	4.63	4.366	4.886	4.745	4.333	5.09486	4.533	4.605	4.81	3.942	4.7076
rs9566090	2.34e-07		1		1.08277	0.11473	-0.11473	0.0505173	0.775029	1					SPG20	Spastic paraplegia 20, spartin (Troyer syndrome)	NM_015087	A_23_P392541	0.253	0.291	0.02	0.034	0.327	0.16	0.003	0.083	0.034	0.044	0.157	0.229	0.583	-0.083	-0.089	-0.075	0.345	-0.088	0.272	0.275	0.253889	0.288	0.517	0.378	0.105	0.36	0.446	0.456	0.294556	0.33	0.1562
rs1970689	2.53e-07				1.13983	0.188824	-0.188824	0.0977154	0.775029								ENST00000312024	A_24_P101146	-0.044	-0.208	-0.249	-0.727	0.222	-0.334	-0.166	0.368	-0.675	-0.118	0.247	-0.18	-0.624	0.042	0.537	0.033	0.286	0.178	0.57	-0.095	0.125	-0.328	0.084	0.27	0.018	-0.453	0.098	-0.057	-0.342	0.082	-0.403
rs5746134	2.63e-07				1.15656	0.209835	-0.209835	0.157264	0.775029	1							NM_001024465	A_23_P134176	3.734	3.048	3.734	3.388	2.82	3.477	3.778	3.043	3.782	3.96	4.035	3.748	4.283	3.957	4.007	3.982	3.869	3.944	3.488	4.121	3.486	3.054	4.43	3.811	3.795	4.177	4.746	3.936	4.137	3.858	3.749
rs3755015	2.72e-07				1.14915	0.200573	0.200573	0.0113419	0.775029	1					MAT2A	Methionine adenosyltransferase II, alpha	NM_005911	A_32_P87703	-1.061	-0.627	-0.605	-1.484	-0.741	-0.837	-0.739	-0.549	-0.818	-0.606	-0.532	-0.968	-1.013	-1.194	-0.981	-1.139	-0.703	-0.964	-1.15	-1.419	-1.292	-0.754	-0.57	-0.858	-0.853	-0.832	-0.95	-0.752	-0.984	-0.781	-0.73
rs11770488	2.85e-07				1.14961	0.201146	-0.201146	0.0704095	0.361617						INHBA	Inhibin, beta A (activin A, activin AB alpha polypeptide)	NM_002192	A_23_P122924	-2.07814	-2.649	-2.358	-1.8538	-2.239	-2.1756	-1.745	-0.879	-2.608	-2.269	-2.321	-2.139	-2.407	-2.132	-2.281	-2.37	-2.388	-1.517	-1.742	-2.00783	-1.96717	-0.222	-2.112	-1.761	-1.931	-2.07175	-2.013	-2.088	-1.406	-2.007	-1.871
rs3204853	2.85e-07				1.14277	0.192529	-0.192529	0.00135495	0	1					NDUFAF1	NADH dehydrogenase (ubiquinone) 1 alpha subcomplex, assembly factor 1	NM_016013	A_23_P26254	-0.229	-0.012	-0.343	-0.487	0.02	0.017	0.008	0.32	-0.253	-0.128	-0.165	0.332	-0.007	0.064	0.26	0.188	-0.201	0.052	-0.045	-0.059	-0.475	-0.078	0.136	0.292	-0.201	-0.392	-0.111	0.685	-0.007	-0.231	0.074
rs10914611	2.85e-07				1.07671	0.106636	-0.106636	0.135826	0.361617	1							NM_020888	A_23_P410965	-3.5024	-2.861	-3.46	-3.30057	-3.139	-3.381	-2.952	-3.235	-3.439	-3.588	-3.352	-3.113	-3.565	-3.061	-3.156	-3.364	-3.359	-3.483	-3.305	-3.176	-3.308	-3.18	-3.154	-2.625	-3.041	-3.32011	-3.263	-3.48722	-3.194	-3.048	-3.18178
rs4911339	2.85e-07				1.06081	0.0851627	-0.0851627	0.108102	0.361617	1					SNTA1	Syntrophin, alpha 1 (dystrophin-associated protein A1, 59kDa, acidic component)	NM_003098	A_23_P57227	-0.239	-0.221	-0.072	0.027	-0.351	-0.248	0.135	-0.501	-0.018	0.092	0.054	-0.182	0.04	0.2	-0.136	-0.154	-0.07	-0.2	-0.099	0.104	-0.153	-0.207	0.188	0.242	-0.086	0.082	0.195	-0.305	-0.069	-0.159	0.272
rs370159	3.06e-07			1	1.17975	0.238476	-0.238476	0.128762	0.775029						ORC6L	Origin recognition complex, subunit 6 homolog-like (yeast)	NM_014321	A_23_P100341	0.591	0.184	0.323	1.09	-0.422	0.228	1.586	-0.174	0.781	0.993	0.115	1.449	0.066	1.826	0.555	0.044	0.728	1.023	1.199	1.372	0.347	0.533	0.963	0.939	0.83	0.89	0.844	0.901	0.869	0.246	1.293
rs4647587	3.33e-07	1	1	1	1.29738	0.375596	-0.375596	0.00051981	0	1					DPF2	D4, zinc and double PHD fingers family 2	NM_006268	A_23_P127446	0.878	0.792	0.365	0.278	0.663	0.509	1.268	0.44	0.356	1.108	0.483	0.902	1	1.107	1.339	0.941	1.023	0.662	0.719	0.526	0.86	0.659	1.539	0.675	1.126	0.708	0.87	1.129	0.294	0.513	0.315
rs319693	3.45e-07		1		1.04233	0.0598137	0.0598137	0.389036	0.361617	1					DHX30	DEAH (Asp-Glu-Ala-His) box polypeptide 30	NM_138614	A_23_P321361	-1.175	-1.068	-0.837	-1.058	-0.833	-0.677	-1.064	-0.609	-0.85	-1.127	-1.321	-1.149	-1.259	-1.416	-1.152	-1.402	-0.93	-1.094	-1.155	-1.26	-1.431	-0.645	-1.224	-1.217	-1.066	-1.123	-1.503	-1.266	-1.271	-1.063	-1.404
rs3740720	3.49e-07				1.29284	0.370541	-0.370541	1.26681e-05	0.0561014						FADD	Fas (TNFRSF6)-associated via death domain	NM_003824	A_24_P278637	-0.065	-0.378	-0.227	0.261	-0.205	-0.245	-0.323667	-0.174	0.27	-0.34	-0.221	0.224	-0.509	0.278	0.202	0.226	0.205	0.495	0.251	0.55	0.484	-0.219	-0.135	-0.378	0.082	-0.137	-0.299	0.421	0.029	-0.307	-0.55825
rs6634990	3.52e-07				1.17667	0.23471	0.23471	0.00312799	0.0561014	1					HPRT1	Hypoxanthine phosphoribosyltransferase 1 (Lesch-Nyhan syndrome)	NM_000194	A_23_P11372	-1.367	-1.292	-1.647	-1.714	-1.302	-1.723	-2.33	-1.398	-2.037	-1.899	-1.687	-2.142	-1.697	-2.326	-1.428	-1.532	-1.452	-1.978	-1.553	-1.875	-1.598	-1.478	-1.61	-1.333	-2.065	-2.148	-1.934	-1.034	-1.723	-1.534	-1.556
rs9622682	3.9e-07				1.2317	0.300649	0.300649	0.00999461	0	1					LGALS1	Lectin, galactoside-binding, soluble, 1 (galectin 1)	NM_002305	A_32_P44139	-1.265	-0.805	-0.742	-1.455	-1.002	-0.891	-0.891	-1.113	-1.222	-1.138	-0.96	-1.096	-1.389	-1.216	-1.252	-1.012	-1.63	-1.267	-1.109	-1.296	-1.755	-0.853	-1.577	-0.956	-0.747	-0.854	-0.992	-1.389	-0.873	-1.086	-0.93
rs7844988	4.22e-07	1			1.06166	0.0863176	0.0863176	0.0385857	0.361617						MOS	V-mos Moloney murine sarcoma viral oncogene homolog	NM_005372	A_23_P157513	0.478	0.481	0.567	0.442	0.568	0.745	0.696	0.463	0.831	0.649	0.469	0.383	0.653	0.438	0.563	0.4	0.637	0.362	0.286	0.571	0.526	0.472	0.525	0.542	0.609	0.619	0.379	0.45	0.705	0.535	0.624
rs284663	5.13e-07				1.15903	0.212916	-0.212916	0.0634809	0.133714	1					B3GALT7	UDP-Gal:betaGal beta 1,3-galactosyltransferase polypeptide 7	NM_198540	A_23_P101380	2.158	1.526	1.999	1.84	1.754	2.539	1.65	1.869	2.531	2.547	1.752	2.292	1.921	2.624	2.798	2.294	1.847	2.367	1.695	2.302	2.015	1.844	2.094	1.647	2.593	2.839	2.441	2.445	2.413	2.285	1.971
rs180846	5.32e-07	1			1.03635	0.0515137	0.0515137	0.270659	0.775029	1					MRPL22	Mitochondrial ribosomal protein L22	NM_014180	A_23_P122233	-0.845	-0.61	-0.637	-0.693	-0.724	-0.582	-0.899	-0.768	-0.855	-0.676	-0.702	-0.75	-0.584	-0.738	-0.667	-0.74	-0.775	-0.707	-0.38	-0.754	-0.852	-0.603	-0.724	-0.761	-0.903	-0.886	-0.826	-0.797	-0.729	-0.909	-0.633
rs469064	5.43e-07				1.028	0.0398344	0.0398344	0.613569	0.361617						B3GALT4	UDP-Gal:betaGlcNAc beta 1,3-galactosyltransferase, polypeptide 4	NM_003782	A_23_P422071	2.673	2.941	3.256	2.75289	2.821	3.26	2.872	3.205	3.069	3.208	2.88	2.811	3.423	2.95	3.149	3.037	3.126	3.018	2.649	3.127	3.187	2.808	3.501	2.939	3	3.14025	2.853	2.892	3.378	2.987	2.98117
rs13084037	5.6e-07				1.19759	0.260135	-0.260135	0.00657324	0	1					MGC35097	Hypothetical protein MGC35097	NM_173546	A_23_P125117	-0.469	-0.602	-0.871	-0.2863	-0.142	-0.34	-0.175	-0.435	-0.055	0.014	-0.771	0.155	-0.305	0.524	-0.135	-0.049	-0.731	-0.423	-0.561	0.185	-0.312	0.436	0.2	-0.136	-0.098	0.184	-0.279	-0.143	0.607	-0.437	-0.1981
rs6644896	5.73e-07				1.17752	0.235754	0.235754	0.011593	0.775029						SLC25A6	Solute carrier family 25 (mitochondrial carrier; adenine nucleotide translocator), member 6	NM_001636	A_32_P24794	-0.307	-0.238	-0.182	-0.237625	-0.104	0.403	-0.2924	0.171	0.04	-0.161	-0.404	-0.465	-0.105	-0.696	-0.5	-0.24	-0.32	-0.48	-0.509	-0.696	-0.386	-0.121	-0.182	-0.074	-0.156	-0.172	-0.289	-0.683	-0.112	-0.134	-0.145
rs7218589	5.96e-07			1	1.07043	0.0981843	0.0981843	0.32392	0.775029						EVER1	Epidermodysplasia verruciformis 1	NM_007267	A_23_P101013	0.586	0.668	0.994	1.316	0.873	1.301	0.442	1.116	1.113	0.819	0.407	1.082	0.308	0.668	0.673	0.584	0.665	0.911	0.943	0.994	0.671	1.004	-0.364	-0.134	0.501	0.722	0.41	0.409	0.507	0.689	0.585
rs8781	5.96e-07				1.01417	0.0203059	0.0203059	0.73625	0.133714	1					ZNF275	Zinc finger protein 275	XM_372267	A_23_P217135	0.165	-0.143	0.255	0.304	0.221	0.064	0.157	0.456	0.061	0.074	-0.09	-0.01	-0.068	-0.071	-0.126	-0.046	0.078	-0.491	-0.07	-0.176	0.111	0.115	-0.041	-0.346	-0.195	-0.193	-0.169	-0.183	-0.43	-0.221	-0.223
rs6499786	7.01e-07				1.17138	0.228207	-0.228207	0.0215459	0.361617								NM_001025194	A_23_P206733	-0.631	-0.142	-0.344	-0.395	0.02	-0.001	-0.301444	-0.011	-0.587	-0.675	0.246	-0.761	-0.458	-0.408	-0.115	-0.035	-0.385	0.322	-0.01	0.241	-0.105	-0.222	0.193	0.64	0.152	-0.353	-0.284	0.152	-0.031	-0.494	-0.761
rs11111138	7.01e-07				1.04266	0.0602745	0.0602745	0.223622	0	1							ENST00000276672	A_24_P408981	0.33	0.465	0.53	0.258	0.461	0.77	0.346	0.616	0.518	0.466	0.374	0.409	0.86	0.339	0.587	0.571	0.587	0.436	0.682	0.341	0.425	0.739	0.757	0.65	0.232	0.262	0.383	0.313	0.663	0.47	0.409
rs2251330	7.09e-07		1		1.25212	0.324373	0.324373	0.00134039	0	1					MUC20	Mucin 20	NM_152673	A_23_P92222	0.64	-0.202	0.469	0.65	0.313	0.094	-0.125	0.033	0.021	0.785	-0.153	-0.03	0.005	0.048	0.121	-0.132	1.058	-0.244	-0.025	0.155	-0.001	-0.043	-0.008	-0.45	0.427	-0.066	-0.313	-0.113	-0.084	0.42	0.535
rs11064255	7.69e-07				1.17305	0.230263	-0.230263	0.000130834	0.775029	1					HOM-TES-103	HOM-TES-103 tumor antigen-like	NM_080730	A_23_P87742	1.287	1.527	1.331	1.461	1.343	1.567	1.394	1.161	1.434	1.48	0.984	1.264	1.335	1.876	1.667	1.401	1.149	1.329	1.497	1.85	1.688	1.482	1.537	1.331	1.343	1.486	1.324	1.593	1.588	1.273	1.116
rs3735722	8.75e-07	1			1.15568	0.208741	-0.208741	0.0184866	0.133714	1					RRM2B	Ribonucleotide reductase M2 B (TP53 inducible)	NM_015713	A_23_P20225	0.974	0.715	0.446	0.758	0.92	0.835	1.199	0.575	1.224	1.324	1.199	0.719	1.521	1.248	0.998	1.445	0.724	0.729	0.818	1.065	1.379	0.893	2.196	1.275	1.303	1.636	1.006	1.428	1.52	0.922	0.987
rs4075105	9.22e-07		1		1.14776	0.19882	-0.19882	0.0644812	0	1					MGC4659	Hole gene	NM_025268	A_23_P61987	-1.944	-1.128	-1.562	-0.769	-1.056	-1.127	-1.073	-0.923	-0.969	-1.277	-1.89	-1.521	-1.41	-1.027	-1.635	-1.099	-1.104	-1.415	-1.843	-1.181	-0.785	-1.179	-1.309	-0.889	-1.82	-1.382	-1.678	-1.555	-1.245	-1.371	-1.311
rs4072222	1e-06				1.22113	0.288222	-0.288222	0.000372632	0	1					FLJ34389	Hypothetical protein FLJ34389	NM_152649	A_24_P185044	1.389	2.116	2.273	2.054	2.012	1.82	2.103	1.414	2	2.271	2.181	1.979	2.036	1.932	1.856	2.202	2.3	2.158	1.757	2.162	1.868	1.796	2.545	1.966	2.317	2.253	1.83	2.053	2.306	1.94	1.93
rs3829698	1.08e-06	1		1	1.19739	0.259892	-0.259892	0.00333222	0	1					NSFL1C	NSFL1 (p97) cofactor (p47)	NM_182483	A_24_P65864	0.153	-0.134	-0.389	0.176	-0.215	-0.323	-0.266	-0.258	0.059	0.088	-0.228	0.462	-0.665	0.435	0.144	-0.155	0.167	0.698	0.29	0.651	0.321	-0.211	0.165	-0.169	0.317	0.011	-0.065	0.028	0.077	-0.419	-0.207
rs335420	1.08e-06				1.16182	0.216386	-0.216386	0.0188299	0	1					DBN1	Drebrin 1	NM_004395	A_23_P156284	-1.845	-2.154	-2.031	-2	-1.728	-1.993	-1.803	-1.972	-2.227	-1.67	-1.795	-1.827	-1.702	-1.448	-1.365	-1.321	-1.151	-1.796	-1.857	-1.126	-1.603	-1.702	-1.415	-1.741	-1.904	-1.377	-1.449	-2.077	-1.667	-2.093	-1.566
rs6869801	1.15e-06				1.11064	0.151392	0.151392	0.025285	0	1					PFDN1	Prefoldin 1	BC003620	A_23_P70020	-0.638	-0.341	-0.397	-0.831	-0.241	-0.561	-0.699	-0.35	-0.794	-0.518	-0.616	-0.603	-0.561	-0.89	-0.65	-0.382	-0.63	-0.606	-0.402	-0.811	-0.642	-0.287	-0.615	-0.698	-0.509	-0.715	-0.901	-0.376	-0.927	-0.399	-0.669
rs2858162	1.15e-06				1.09537	0.13142	0.13142	0.05344	0	1							NM_001009584	A_32_P104460	-1.013	-0.325	-0.19	-0.48	-0.238	-0.397	-0.423	-0.324	-0.608	-0.564	-0.82	-0.689	-0.13	-0.802	-0.642	-0.418	-0.355	-0.79	-0.576	-0.627	-0.694	-0.108	-0.624	-0.338	-0.591	-0.764	-0.781	-0.656	-0.744	-0.431	-0.547
rs5951354	1.31e-06				1.1142	0.156007	-0.156007	0.0639408	0	1					ARMCX1	Armadillo repeat containing, X-linked 1	NM_016608	A_23_P22682	-0.881	-0.947	-1.003	-0.864	-0.983	-1.1194	-0.609	-1.1887	-1.067	-1.226	-1.15	-0.883	-1.726	-0.582	-1.554	-1.411	-1.107	-1.014	-0.674	-0.444	-0.8	-1.003	-0.993	-0.617	-0.673	-1.189	-0.667	-1.256	-1.254	-0.925	-0.947
rs11853176	1.39e-06				1.28417	0.360837	-0.360837	0.0209988	0.361617						LOC283687	Hypothetical protein LOC283687	AF249277	A_23_P321703	3.069	2.588	2.639	2.619	2.605	2.757	3.425	2.139	2.711	3.859	3.24	2.88	3.067	3.496	2.763	3.362	3.619	3.266	2.996	3.636	3.081	2.337	4.445	3.875	3.332	3.748	2.941	3.57	3.739	3.247	3.07
rs13390615	1.64e-06				1.14293	0.192733	0.192733	0.0126471	0.0561014	1						Hypothetical LOC400987	BG772165	A_23_P210131	0.72	0.533	0.745	0.2	0.428	0.451	0.218	0.512	0.427	0.56	-0.015	0.087	-0.029	0.131	0.273	0.03	0.364	0.083	0.418	-0.112	0.382	0.863	0.004	0.218	0.207	0.328	-0.19	0.362	0.265	0.335	0.541
rs10066459	1.66e-06				1.15982	0.213901	0.213901	0.0318999	0	1					PTGER4	Prostaglandin E receptor 4 (subtype EP4)	NM_000958	A_23_P148047	3.609	3.446	3.423	3.05083	3.147	3.319	2.902	3.25	2.673	3.541	3.32	2.852	3.423	2.402	3.192	3.082	3.507	3.135	2.962	3.41	3.613	3.081	4.235	3.118	2.861	3.643	2.926	3.913	3.502	3.127	3.28743
rs1206009	1.66e-06				1.07646	0.106296	-0.106296	0.148896	0.775029						FLJ90805	Hypothetical protein FLJ90805	NM_173633	A_23_P67127	-0.814	-0.813	-0.94	-0.408	-0.831	-1.064	-0.5	-0.889	-0.878	-1.019	-0.646	-0.664	-0.985	-0.309	-0.981	-0.757	-0.96	-0.521	-0.656	-0.355	-0.602	-1.087	-1.097	-0.592	-0.729	-0.391	-0.601	-1.006	-0.457	-0.745	-0.744
rs3817458	1.66e-06	1			1.06557	0.0916294	0.0916294	0.155847	0.133714	1					RPL10A	Ribosomal protein L10a	NM_007104	A_32_P62008	-0.21	0.085	0.072	0.202	0.253	-0.148	-0.104	-0.159	-0.1	0.046	-0.485	-0.291	-0.013	-0.504	-0.367	0.106	0.309	-0.331	-0.163	0.036	0.125	-0.046	-0.03	0.24	-0.263	-0.398	-0.353	-0.081	-0.367	0.086	0.011
rs2112663	1.68e-06				1.21379	0.279516	0.279516	0.0708746	0	1							XR_000169	A_23_P90125	2.183	2.187	2.722	1.889	2.242	2.479	-0.026	2.159	1.952	1.642	2.12	2.61	1.835	2.36	2.172	2.127	1.453	1.155	1.648	2.145	1.616	2.096	1.373	1.464	2.499	0.52	1.477	1.96	1.819	1.543	1.833
rs12459634	1.7e-06		1		1.17542	0.233182	0.233182	0.00666727	0	1					FLJ22573	Hypothetical protein FLJ22573	NM_024660	A_23_P142424	2.729	2.209	3.54	2.727	2.93	2.241	2.817	2.062	3.053	2.114	2.831	2.474	3.22	2.65	3.202	3.1	3.172	2.816	2.749	2.488	2.768	2.969	3.346	2.271	2.871	2.533	2.526	3.144	3.44	2.309	2.938
rs1001362	1.75e-06				1.22496	0.292735	-0.292735	2.11322e-05	0	1					MT1A	Metallothionein 1A (functional)	NM_005946	A_23_P54840	-1.583	-1.158	-0.713	-0.548	-0.724	-1.038	-0.867	-1.33	-0.985	-1.094	-0.873	-1.44	-0.869	-1.067	-1.179	-1.14	-1.18	-1.088	-1.059	-0.476	-0.643	-0.761	-0.921	-0.326	-1.009	-1.163	-1.174	-0.76	-0.861	-0.906	-1.175
rs12541098	1.97e-06				1.14145	0.190867	0.190867	0.0389642	0.361617	1					RRS1	RRS1 ribosome biogenesis regulator homolog (S. cerevisiae)	NM_015169	A_23_P146187	-0.956	-0.497	-0.541	-0.738	-0.437	-0.646	-1.33	-0.391	-0.618	-1.136	-1.065	-1.185	-1.034	-1.606	-0.997	-1.096	-0.937	-1.26	-1.104	-1.301	-0.733	-0.388	-1.194	-0.815	-1.313	-1.302	-1.331	-0.676	-1.05	-0.699	-1.04
rs198815	2.15e-06				1.18722	0.247588	-0.247588	0.193907	0.775029								NG_001335	A_23_P167983	1.71	2.254	1.066	2.098	2.147	1.29	2.725	0.864	1.831	2.432	2.464	2.329	2.574	2.997	2.151	2.808	2.979	2.513	2.838	3.199	2.736	1.209	2.859	2.184	2.369	3.061	2.167	2.137	2.199	2	2.687
rs4919986	2.48e-06				1.00529	0.00761765	0.00761765	0.930465	0.133714	1					TFF1	Trefoil factor 1 (breast cancer, estrogen-inducible sequence expressed in)	NM_003225	A_24_P322771	-3.014	-2.942	-2.897	-2.549	-2.874	-3.061	-2.496	-3.338	-3.014	-2.572	-2.368	-2.667	-3.091	-2.502	-3.193	-2.907	-2.92	-2.652	-2.874	-2.498	-2.796	-2.869	-3.14	-2.415	-2.788	-2.566	-2.331	-3.326	-2.499	-2.856	-2.071
rs7297421	3.37e-06				1.13103	0.177632	-0.177632	1.57568e-05	0.775029						LASS5	LAG1 longevity assurance homolog 5 (S. cerevisiae)	NM_147190	A_23_P76515	0.132	0.103	0.117	0.236778	0.186	0.034	0.195	0.099	0.218	0.349	0.248	0.388	0.331	0.424	0.173	0.229	0.351	0.527	0.289	0.353	0.194	0.316	0.277	0.518	0.457	0.299	0.319	0.19	0.188	0.108	0.248889
rs7979385	3.65e-06			1	1.16766	0.223625	-0.223625	0.0133701	0.775029	1					DAZAP2	DAZ associated protein 2	NM_014764	A_23_P40025	2.68	2.671	2.494	2.486	2.684	2.561	2.832	2.026	2.746	3.161	3.022	2.855	3.241	3.456	3.329	3.249	2.915	3.028	3.217	3.033	2.811	2.484	3.827	2.983	2.949	3.21	3.462	2.895	3.125	2.635	2.893
rs28513	3.68e-06				1.18006	0.238865	-0.238865	0.0579286	0.361617						LENG5	Leukocyte receptor cluster (LRC) member 5	NM_024075	A_23_P130626	1.587	1.092	1.153	1.296	1.144	1.28	1.613	0.854	1.637	1.892	1.822	1.568	1.682	2.271	1.686	1.795	1.713	1.859	1.118	2.196	1.831	1.202	2.386	2.344	2.094	2.21	2.049	1.625	2.285	1.479	1.76
rs11883815	3.81e-06				1.11834	0.161357	-0.161357	0.0266374	0.0561014	1					TIGD1	Tigger transposable element derived 1	NM_145702	A_23_P120170	0.478	0.696	0.79	0.759	0.531	0.462	0.674	0.107	0.486	0.831	0.397	0.344	0.219	0.772	0.206	0.387	0.589	0.601	0.519	0.809	0.527	0.489	0.868	0.513	0.684	0.948	0.773	0.505	0.55	0.812	0.846
rs13063927	3.94e-06				1.21515	0.281129	0.281129	0.00200268	0.775029						LOC200916	Similar to ribosomal protein L22	XM_114317	A_23_P143958	-1.646	-1.596	-1.797	-2.097	-1.545	-1.991	-1.555	-1.494	-2.137	-1.88	-1.985	-2.21	-1.473	-2.511	-1.701	-1.782	-1.321	-2.388	-1.802	-2.367	-1.715	-1.968	-1.407	-1.528	-1.825	-2.039	-2.112	-1.493	-1.715	-1.748	-1.627
rs3135945	4.08e-06	1			1.1008	0.138553	0.138553	0.110124	0	1					TREX1	Three prime repair exonuclease 1	NM_033627	A_23_P218879	0.789	1.431	1.913	0.902889	1.525	0.847	0.617	0.645	0.716	1.373	1.509	0.755	1.349	0.606	0.888	1.252	0.86	0.685	0.982	0.937	1.027	1.095	1.444	1.094	1.01	1.11889	0.612	0.622	0.87	0.701	1.0423
rs3735172	4.59e-06		1		1.10329	0.141818	-0.141818	0.123585	0.0561014	1					C7orf29	Chromosome 7 open reading frame 29	NM_138434	A_23_P316460	-0.192	-0.951	-0.294	-0.499	-0.331	-0.85	-0.097	-0.14	-0.99	-0.636	-0.663	-0.413	-0.568	-0.613	-0.214	-0.243	0.152	-0.502	-0.448	-0.302	-0.134	-0.835	-0.251	-0.408	0.14	-0.378	-0.473	-0.604	-0.23	-0.942	-0.335
rs12116111	7.36e-06				1.20064	0.263808	0.263808	0.00248997	0	1							NM_001013845	A_23_P316239	0.343	0.354	0.522	-0.107	0.461	0.668	0.246	0.328	0.578	0.565	0.406	0.176	0.38	-0.001	0.344	0.24	0.42	0.099	0.341	-0.287	-0.036	0.718	0.197	0.286	0.758	0.426	0.269	-0.033	0.441	0.322	0.453
rs2585174	7.44e-06				1.07887	0.109518	-0.109518	0.134995	0.775029						LY6K	Lymphocyte antigen 6 complex, locus K	NM_017527	A_23_P397293	-3.071	-3.041	-2.792	-2.914	-3.088	-3.025	-2.5	-3.327	-3.02	-2.733	-2.599	-2.707	-3.114	-2.441	-3.38	-3.026	-2.996	-2.778	-3.035	-2.773	-2.947	-2.988	-3.174	-2.851	-3.077	-3.044	-2.759	-3.284	-2.933	-2.921	-2.685
rs9563113	9.18e-06				1.05936	0.0831922	0.0831922	0.160215	0.775029	1							ENST00000331734	A_24_P324488	-0.758	-0.473	-0.664	-0.79	-0.52	-0.917	-0.749	-0.525	-0.947	-0.924	-0.987	-0.856	-0.923	-1.005	-0.994	-0.755	-0.77	-1.006	-0.751	-0.985	-0.835	-0.707	-0.845	-0.634	-0.17	-1.149	-1.045	-0.581	-0.879	-0.68	-0.818
rs10061162	9.64e-06	1			1.15781	0.211404	0.211404	0.0120516	0.361617						PURA	Purine-rich element binding protein A	NM_005859	A_23_P41755	0.633	0.415	1.005	0.467	0.583	0.836	0.334	0.822	0.755	0.46	0.285	0.562	-0.238	-0.147	0.41	-0.085	0.554	0.336	0.253	0.231	0.266	1.005	-0.039	0.193	0.55	0.609	-0.009	0.541	0.558	0.577	0.695
rs802801	9.64e-06				1.08881	0.122757	-0.122757	0.164552	0	1					NKRF	NF-kappa B repressing factor	NM_017544	A_23_P11214	0	-0.335	-0.176	-0.143	-0.021	-0.374	0.454	-0.12	0.016	-0.063	0.001	0.243	0.178	0.378	0.136	-0.404	0.165	0.584	0.113	0.412	0.178	-0.166	0.373	-0.102	0.089	0.589	-0.236	-0.125	0.562	0.072	0.426
rs12048356	1.12e-05				1.15217	0.204359	0.204359	0.0185493	0.361617	1							AL353771	A_23_P114616	-0.021	-0.068	0.103	-0.253	0.024	0.023	-0.681	0.097	-0.154	-0.506	-0.307	-0.29	0.551	-0.65	-0.044	-0.142	-0.032	-0.476	-0.141	-0.693	-0.241	0.037	-0.233	-0.151	-0.631	-0.342	-0.455	0.175	-0.169	-0.339	-0.125
rs11204922	1.16e-05		1		1.10749	0.147288	0.147288	0.0160355	0.133714	1					S100A10	S100 calcium binding protein A10 (annexin II ligand, calpactin I, light polypeptide (p11))	NM_002966	A_32_P121234	-0.188	0.14	-0.287	-0.0886	-0.067	0.169	0.0361111	0.09	-0.246	-0.279	-0.048	0.078	-0.06	-0.144	-0.103	-0.088	-1.369	-0.088	-0.061	-0.084	-0.0628	0.108	-0.249	0.111	0.075	0.0932857	-0.104	-0.23775	0.174	-0.065	0.162125
rs6906021	1.24e-05				1.14798	0.199093	0.199093	0.0515357	0						HLA-DQB1	Major histocompatibility complex, class II, DQ beta 1	NM_002123	A_23_P8108	4.068	4.475	4.174	4.122	4.336	4.435	3.851	4.187	4.311	4.143	4.034	3.856	4.056	3.715	3.856	3.806	3.955	3.863	3.909	3.963	4.186	3.898	4.56	3.785	4.41	4.44744	3.585	4.075	4.343	3.631	4.312
rs949727	1.38e-05				1.06979	0.0973235	0.0973235	0.107261	0.133714	1					MGC12981	Hypothetical protein MGC12981	NM_032357	A_23_P17074	0.671	0.909	0.74	0.866	0.922	0.994	0.598	1.092	0.755	0.586	0.702	0.586	1.215	0.55	0.864	0.581	0.583	0.621	1.153	0.649	0.953	1.001	0.523	0.797	0.611	0.577	0.733	0.927	0.764	0.802	0.783
rs702398	1.39e-05				1.11998	0.163471	-0.163471	9.98725e-06	0.775029	1					PRO1580	Hypothetical protein PRO1580	NM_018502	A_23_P144639	0.336	0.214	0.285	0.643	0.237	0.394	0.722	0.121	0.526	0.563	0.292	0.439	0.418	0.588	0.485	0.286	0.587	0.443	0.278	0.477	0.654	0.182	0.497	0.568	0.497	0.511	0.456	0.274	0.433	0.374	0.259
rs280496	1.67e-05	1			1.18372	0.243325	-0.243325	6.977e-05	0.133714	1					TYK2	Tyrosine kinase 2	NM_003331	A_23_P153311	1.469	1.081	1.464	1.618	1.232	1.708	1.656	1.243	1.789	1.874	1.549	1.63	1.625	1.834	1.756	1.56	1.492	1.75	1.412	1.896	1.847	1.482	1.803	1.394	1.783	1.801	1.825	1.303	1.716	1.506	1.306
rs658524	1.72e-05		1		1.03854	0.0545569	0.0545569	0.36247	0.0561014	1					FIBP	Fibroblast growth factor (acidic) intracellular binding protein	NM_198897	A_23_P13018	-1.018	-0.492	-0.4	-0.665	-0.563	-0.555	-0.658	-0.473	-0.715	-0.48	-0.593	-0.598	-0.727	-0.921	-0.816	-0.61	-0.835	-0.469	-0.672	-0.661	-0.735	-0.326	-0.92	-0.678	-0.372	-0.75	-0.84	-0.879	-0.811	-0.68	-0.828
rs6885028	1.85e-05	1			1.27083	0.345776	-0.345776	0.00370337	0.133714						ZCCHC9	Zinc finger, CCHC domain containing 9	NM_032280	A_23_P156156	0.557	0.687	0.214	0.868	0.77	0.392	1.098	0.854	1.196	-0.135	0.249	0.223	0.913	0.889	0.33	0.632	0.946	0.971	1.237	1.059	1.096	0.792	1.106	1.038	0.609	0.803	0.934	0.884	0.911	0.725	0.961
rs2157337	1.96e-05		1		1.20282	0.26642	0.26642	0.0312432	0	1					HLA-DRB5	Major histocompatibility complex, class II, DR beta 4	NM_002125	A_23_P45099	4.274	4.621	4.168	4.008	4.555	3.78	4.003	4.142	4.176	4.371	4.16	3.467	4.112	3.403	3.999	3.747	3.788	3.899	3.991	3.882	4.33	3.231	4.672	4.308	4.38	3.747	4.16	4.234	4.116	3.834	4.013
rs10489515	1.97e-05				1.24233	0.313049	-0.313049	0.0611922	0.775029	1					RGS2	Regulator of G-protein signalling 2, 24kDa	NM_002923	A_23_P114947	7.394	7.411	6.138	6.224	6.902	7.153	7.018	6.456	7.225	8.13	7.425	6.805	6.945	7.565	7.675	7.662	7.715	6.892	6.868	7.697	6.929	6.596	8.428	7.473	7.728	8.243	8.322	7.893	8.461	7.552	7.408
rs3759382	1.98e-05				1.25667	0.329606	-0.329606	0.000720673	0.361617						MGC14560	Protein x 0004	NM_016301	A_23_P116999	-1.165	-0.763	-1.103	-0.416	-0.912	-0.951	-0.599	-0.795	-1.494	-1.383	-0.95	-1.009	-0.91	-0.993	-0.533	-0.652	-0.356	-0.823	-0.557	-1.543	-0.269	-1.125	-0.35	-0.712	-0.592	-1.466	-1.055	-0.458	-1.128	-1.401	-1.129
rs2304785	2.25e-05				1.20889	0.273688	-0.273688	0.00195297	0.775029	1					TCTEL1	T-complex-associated-testis-expressed 1-like 1	NM_006519	A_23_P8185	1.022	1.316	1.44	1.135	0.914	1.072	1.217	0.82	1.183	1.162	1.678	1.144	1.511	1.497	1.714	1.244	1.693	1.186	1.379	1.315	1.241	1.073	1.931	1.576	1.322	1.654	1.737	1.395	1.734	1.048	1.478
rs3211	2.25e-05				1.10323	0.141731	0.141731	0.00570539	0.775029						DJ122O8.2	Hypothetical protein dJ122O8.2	NM_020466	A_23_P42042	-0.432	0.048	-0.228	-0.126625	0.065	-0.39	-0.067	-0.127	-0.471	-0.289	-0.257	-0.119	-0.183	-0.339	-0.029	-0.062	-0.149	-0.176	-0.047	-0.317111	-0.197222	-0.183	-0.317	-0.265	0.038	-0.470143	-0.422	-0.251	0.007	-0.285	0.105
rs2229163	2.25e-05				1.02928	0.0416412	-0.0416412	0.640493	0	1							NM_001012333	A_23_P116235	-3.238	-3.135	-3.044	-2.781	-3.15	-3.465	-2.664	-3.256	-3.395	-3.112	-2.876	-2.775	-3.252	-2.446	-3.188	-3.216	-3.16	-3.135	-2.782	-2.642	-3.144	-3.15	-3.222	-2.772	-3.001	-2.542	-2.953	-3.353	-2.849	-3.175	-2.553
rs10749033	2.29e-05			1	1.09137	0.126145	0.126145	0.0813217	0	1					DUSP5	Dual specificity phosphatase 5	NM_004419	A_23_P150018	-0.229	-0.359	-0.439	-0.243333	-0.486	0.038	-0.310333	-0.2359	-1.072	-0.581	0.116	0.051	0.294	-0.597	-0.073	-0.3278	-0.592	-0.257	-0.076	-0.290125	-0.187571	-0.433	-0.28	-0.255	-0.712	-0.442143	-0.3494	-0.122	-0.334875	-0.381	-0.212
rs16908807	2.57e-05				1.09429	0.13	-0.13	0.204193	0.361617						ZWINT	ZW10 interactor	NM_001005414	A_23_P63789	-3.827	-3.832	-3.976	-3.54586	-3.521	-4.1713	-3.446	-3.273	-4.286	-3.597	-2.972	-3.215	-4.199	-3.655	-3.358	-3.463	-4.052	-3.837	-2.761	-3.6525	-3.77967	-3.445	-4.196	-3.647	-4.429	-4.0042	-3.171	-3.93086	-4.00167	-3.915	-3.458
rs1267658	2.72e-05				1.10884	0.149047	0.149047	0.0796102	0.133714	1					RPS17	Ribosomal protein S17	NM_001021	A_23_P117721	-0.306	0.074	-0.155	-0.336	0.1	-0.503	0.087	-0.473	-0.526	-0.178	-0.476	-0.517	0.577	-0.244	0.233	-0.047	0.224	-0.789	-0.174	-0.609	-0.023	-0.127	0.278	-0.174	-0.763	-0.406	-0.551	-0.099	-0.386	-0.383	-0.126
rs11882455	3.96e-05				1.20433	0.268227	0.268227	0.330046	0.133714						DF	D component of complement (adipsin)	NM_001928	A_23_P119562	4.206	4.203	4.154	2.425	4.28	3.986	3.107	3.7	2.322	3.147	3.024	2.94	4.701	5.008	4.513	4.733	2.127	2.738	3.928	3.134	3.216	2.442	3.464	3.116	2.769	5.671	4.938	2.241	4.654	2.185	2.626
rs3813800	5.18e-05				1.15875	0.212567	-0.212567	0.00982921	0	1					FCN3	Ficolin (collagen/fibrinogen domain containing) 3 (Hakata antigen)	NM_003665	A_23_P115246	0.678	0.585	0.927	1.172	0.509	0.738	1.436	0.476	0.935	1.194	0.697	1.375	0.809	1.486	0.778	0.667	1.059	1.498	0.852	1.522	1.03222	1.074	1.191	0.748	1.075	1.38	0.674	0.677	1.6	0.807	1.094
rs7764764	5.51e-05				1.12505	0.169994	0.169994	0.00333111	0.133714	1							ENST00000323410	A_24_P127121	-0.895	-0.387	-0.653	-0.845	-0.644	-0.698	-0.816	-0.805	-1.042	-0.912	-0.795	-1.088	-0.817	-0.995	-0.58	-0.639	-0.933	-1.192	-0.583	-1.047	-0.793	-0.669	-0.781	-0.895	-0.935	-1.204	-0.95	-0.548	-1.047	-0.913	-0.612
rs997547	5.53e-05				1.09604	0.132294	0.132294	0.057047	0.0561014	1					STARD7	START domain containing 7	NM_139267	A_23_P120237	-0.657	-0.891	-0.463	-0.711	-0.879	-0.459	-1.118	-0.741	-0.751	-0.81	-0.697	-0.813	-0.642	-0.764	-1.052	-1.05	-1.066	-0.798	-0.448	-0.939	-1.345	-0.505	-1.151	-0.63	-0.898	-0.901	-0.556	-0.543	-0.952	-0.74	-0.581
rs770906	7.33e-05				1.09068	0.12523	-0.12523	0.216196	0.361617	1					TPBG	Trophoblast glycoprotein	NM_006670	A_23_P59261	-0.759	-1.133	-1.58	-1.122	-1.051	-1.42037	-0.7	-1.017	-1.715	-1.234	-0.771	-0.554	-1.602	-0.262	-0.946	-1.009	-1.403	-0.549	-0.404	-1.126	-1.244	-1.004	-1.562	-1.305	-1.463	-1.23917	-0.469	-0.979714	-1.25238	-1.162	-1.057
rs2403199	7.74e-05				1.0763	0.106084	0.106084	0.022357	0.361617						C14orf153	Chromosome 14 open reading frame 153	NM_032374	A_23_P162879	-0.657	-0.641	-0.673	-0.675	-0.79	-0.536	-0.632	-0.44	-0.754	-0.632	-0.932	-0.814	-0.76	-0.928	-0.668	-0.825	-0.885	-0.662	-0.601	-0.81	-0.636	-0.524	-0.62	-0.682	-0.574	-0.966	-0.966	-0.603	-0.902	-0.931	-0.507
rs3746118	8.99e-05		1		1.09628	0.132612	0.132612	0.0532053	0.133714						MRPL54	Mitochondrial ribosomal protein L54	NM_172251	A_23_P101742	-0.236	0.095	0.328	-0.218	0.322	0.047	0.089	0.198	-0.335	0.026	-0.417	-0.338	0.051	-0.622	0.079	0.028	0.061	-0.343	-0.085	-0.235	0.008	-0.045	-0.073	-0.166	-0.022	-0.114	-0.538	-0.536	-0.151	-0.104	-0.235
rs2236430	9.86e-05				1.16229	0.216971	0.216971	0.00796924	0.361617						C21orf59	Chromosome 21 open reading frame 59	NM_017835	A_23_P91491	-1.118	-1.06	-0.983	-1.286	-1.193	-1.092	-1.451	-0.992	-1.294	-1.097	-1.616	-1.573	-1.26	-1.785	-1.186	-1.572	-1.207	-1.606	-1.351	-1.602	-1.326	-0.963	-1.323	-1.316	-1.566	-1.425	-1.725	-1.186	-1.387	-1.314	-1.102
rs729372	9.86e-05				1.14674	0.197539	-0.197539	0.00230668	0.133714	1					ASF1B	ASF1 anti-silencing function 1 homolog B (S. cerevisiae)	NM_018154	A_23_P119254	-0.518	-0.513	-0.746	-0.405	-0.7	-0.364	-0.122	-0.768	-0.16	-0.345	-0.193	-0.437	-0.577	-0.148	-0.769	-0.423	-0.728	-0.682	-0.65	-0.091	-0.322	-0.571	-0.218	-0.762	-0.058	-0.211	-0.118	-0.618	-0.684	-0.724	-0.592
rs6668164	0.000117983				1.28911	0.366371	-0.366371	0.00012239	0.133714						ZNF281	Zinc finger protein 281	NM_012482	A_23_P311087	1.434	0.519	0.552	0.646	0.407	0.665	0.846	0.572	1.115	1.175	0.522	0.985	0.783	1.078	1.053	1.186	1.37	0.69	0.808	1.368	0.725	0.816	1.664	1.198	0.973	1.282	1.245	1.314	1.312	1.004	0.631
rs1869719	0.000117983				1.08932	0.123429	-0.123429	0.193834	0.361617						KRT19	Keratin 19	NM_002276	A_23_P66798	-3.039	-3.036	-2.911	-2.8	-3.357	-3.166	-2.568	-3.409	-3.051	-2.641	-2.791	-2.472	-3.225	-2.098	-3.186	-3.015	-3.119	-2.568	-2.645	-2.578	-3.051	-3.033	-2.965	-2.756	-3.02	-2.766	-2.677	-3.007	-2.975	-3.018	-2.545
rs6681029	0.000117983				1.02124	0.0303196	-0.0303196	0.663114	0.775029	1					CA14	Carbonic anhydrase XIV	NM_012113	A_23_P63379	-2.408	-2.191	-2.253	-1.947	-2.221	-2.414	-1.728	-2.518	-2.379	-2.066	-1.933	-2.134	-2.342	-1.767	-2.433	-2.237	-2.351	-2.148	-2.014	-1.751	-2.178	-2.351	-2.523	-2.056	-2.045	-2.017	-1.872	-2.611	-2.131	-2.022	-1.801
rs8106381	0.000149917				1.06994	0.0975314	0.0975314	0.149219	0.775029	1					LOC90580	Hypothetical protein BC011833	NM_138358	A_23_P310532	-0.789	-0.541	-0.501	-0.992	-0.447	-0.56	-0.373	-0.413	-0.575	-0.409	-0.445	-0.526	-0.546	-0.901	-0.702	-0.867	-0.759	-0.724	-0.519	-0.93	-0.7	-0.331	-0.673	-0.692	-0.274	-0.665	-0.627	-0.4	-0.671	-0.411	-0.463
rs11085824	0.000159395				1.06401	0.0895176	0.0895176	0.213787	0.775029	1					GCDH	Glutaryl-Coenzyme A dehydrogenase	NM_000159	A_23_P90089	-0.826	-0.984	-0.453	-0.588	-0.779	-0.532	-0.888	-0.357	-0.535	-0.978	-1.227	-0.861	-1.451	-1.174	-1.048	-1.266	-0.815	-0.787	-0.986	-0.996	-0.937	-0.535	-1.416	-1.406	-0.428	-1.132	-1.339	-0.866	-1.038	-0.984	-1.035
rs3756765	0.00019137				1.21241	0.277875	-0.277875	0.0391386	0.0561014	1					FAM53C	Family with sequence similarity 53, member C	NM_016605	A_24_P380234	1.977	1.519	1.654	1.748	1.63	1.754	2.091	1.248	1.947	2.36	2.061	1.921	2.169	2.92	2.723	2.481	2.677	2.007	2.062	2.525	2.747	1.679	3.308	2.215	2.475	2.548	2.126	2.531	2.174	2.121	2.186
rs12037513	0.00020775				1.0729	0.101518	-0.101518	0.337176	0.775029						STMN1	Stathmin 1/oncoprotein 18	NM_203401	A_23_P200866	-4.096	-4.077	-4.141	-3.838	-4.016	-4.42	-3.626	-3.216	-4.551	-4.113	-3.854	-3.641	-3.861	-4.132	-4.498	-3.672	-3.826	-3.912	-2.707	-3.971	-4	-3.838	-4.207	-4.013	-4.676	-4.678	-4.213	-4.316	-4.51	-4.089	-4.178
rs4444493	0.000246735				1.12033	0.163924	0.163924	0.0785296	0	1					KLF11	Kruppel-like factor 11	NM_003597	A_23_P44505	0.293	0.782	0.07	0.385	0.063	0.783	0.078	0.032	-0.172	0.153	0.515	0.035	0.432	0.188	0.042	-0.123	0.169	0.388	0.386	0.425	0.57	-0.001	0.514	0.639	0.233	0.354	0.083	0.536	0.307	0.178	0.567
rs17813667	0.000248368				1.24127	0.311814	-0.311814	9.40341e-05	0	1					ZDHHC17	Zinc finger, DHHC domain containing 17	NM_015336	A_23_P314191	1.077	0.797	0.988	1.37	0.678	1.046	1.062	0.979	1.715	1.337	0.997	1.137	1.581	1.205	1.293	1.262	1.369	1.431	1.319	1.587	1.171	1.222	1.641	1.214	1.113	1.665	1.394	1.711	1.512	0.992	1.284
rs6027206	0.000265461				1.17642	0.234404	-0.234404	0.0171305	0.361617	1					PPP1R3D	Protein phosphatase 1, regulatory subunit 3D	NM_006242	A_23_P302494	1.697	0.902	1.115	0.945	1.06	1.166	1.413	1.147	1.47	1.563	1.308	1.284	0.464	1.658	1.468	1.573	1.66	1.654	1.163	1.492	1.497	0.978	1.556	1.465	2.072	2.03	1.516	1.254	1.646	1.602	1.195
rs1859788	0.00041452	1			1.1865	0.24671	-0.24671	0.0123263	0.361617	1					PILRA	Paired immunoglobin-like type 2 receptor alpha	NM_013439	A_23_P31224	1.541	1.666	1.424	1.769	1.539	2.061	1.615	1.674	2.246	2.054	1.988	2.365	1.47	2.574	2.07	2.068	1.845	2.618	1.688	2.381	1.94	1.755	2.149	0.906	2.547	2.446	2.133	1.659	1.889	1.566	1.778
rs12609601	0.000428357				1.12559	0.170678	0.170678	0.00363776	0	1					FLJ40125	Hypothetical protein FLJ40125	NM_178494	A_23_P141893	0.28	0.44	0.561	0.648	0.38	0.783	0.655	0.502	0.587	0.669	0.519	0.6	0.756	0.257	0.787	0.283	0.742	0.478	0.215	0.345	0.616	0.637	0.766	0.729	0.488	0.747	0.441	0.072	0.8	0.589	0.745
rs3747461	0.000617474				1.06781	0.094651	0.094651	0.0333408	0.775029	1					TMEM32	Transmembrane protein 32	NM_173470	A_23_P11224	0.147	0.361	0.221	0.019	0.394	0.333	0.241	0.281	0.268	0.261	0.168	0.038	0.5	0.265	0.349	0.353	0.515	0.1	0.107	0.577	0.372	0.517	0.713	0.63	0.28	0.392	0.501	0.478	0.423	0.5	0.389
rs4839011	0.000873694				1.1417	0.191182	-0.191182	0.0134266	0.775029						HBXIP	Hepatitis B virus x interacting protein	NM_006402	A_23_P115137	-0.187	0.064	-0.034	-0.466	-0.044	-0.073	0.255	-0.292	-0.032	0.245	0.028	-0.222	0.788	0.619	0.654	0.331	0.452	-0.131	0.217	0	-0.221	0.097	0.823	0.254	0.468	0.304	0.367	-0.281	0.578	0.218	-0.11
rs9649664	0.000978043		1		1.127	0.172482	-0.172482	0.0135418	0.0561014	1					TMPIT	Transmembrane protein induced by tumor necrosis factor alpha	NM_031925	A_23_P259632	0.618	0.525	0.637	0.394	0.65	0.837	0.71	0.466	1.035	1.363	0.943	0.63	0.84	0.991	0.978	1.128	0.984	0.946	0.568	0.941	0.688	0.815	1.355	0.859	1.402	1.436	1.116	0.59	1.387	1.096	0.847
rs9943469	0.000993752				1.03643	0.0516216	0.0516216	0.33339	0.361617						CALML3	Calmodulin-like 3	NM_005185	A_23_P393080	0.815	0.989	1.207	0.471	1.01	1.156	0.936	0.69	1.013	1.169	0.795	0.872	1.122	0.972	1.101	0.929	1.014	1.001	1.104	0.639	0.689	1.14	1.324	0.918	1.004	1.005	0.82	0.642	0.921	0.941	1.003
rs4963136	0.00114145				1.26105	0.334623	0.334623	0.000310798	0.0561014						DKFZp761L1518	Hypothetical protein DKFZp761L1518	NM_198075	A_23_P368996	-0.466	-0.466	-0.411	-0.1775	-0.129	-0.195	-0.508	-0.351	-0.91	-0.802	-0.627	-0.649	0.072	-0.659	-0.618	-0.734	-0.307	-0.877	-0.478	-0.5098	-0.295	-0.432	-0.952	-0.79	-0.912	-0.6451	-0.8433	-0.5391	-0.5789	-0.579	-0.556
rs715643	0.00129913				1.06823	0.0952216	0.0952216	0.0899251	0.775029	1					B3GALT6	UDP-Gal:betaGal beta 1,3-galactosyltransferase polypeptide 6	NM_080605	A_23_P35021	-0.543	-0.513	-0.396	-0.581	-0.357	-0.554	-0.702	-0.289	-0.734	-0.715	-0.726	-0.825	-0.392	-0.779	-0.448	-0.718	-0.502	-0.586	-0.527	-0.639	-0.682	-0.748	-0.637	-0.51	-0.615	-0.899	-0.965	-0.778	-0.761	-0.708	-0.596
rs452338	0.00183584				1.39829	0.483665	0.483665	0.100657	0	1					CDKN1C	Cyclin-dependent kinase inhibitor 1C (p57, Kip2)	NM_000076	A_23_P428129	-0.02	-0.707	-0.941	-0.403	-1.491	0.482	-0.384	-1.974	-0.95	-0.441	0.558	1.183	-0.167	-0.075	-0.64	-2.326	-1.461	-0.372	-0.218	-0.672	-1.374	-1.279	-0.831	-0.171	-0.453	-0.394	0.182	-1.223	-0.522	-0.733	0.633
rs2245000	0.00280277				1.236	0.305678	-0.305678	0.00519962	0	1					TNFRSF12A	Tumor necrosis factor receptor superfamily, member 12A	NM_016639	A_23_P49338	-2.44	-2.495	-2.625	-2.909	-2.488	-2.481	-2.954	-2.952	-2.264	-2.342	-2.466	-1.924	-2.438	-1.915	-1.867	-1.98	-2.361	-2.313	-1.971	-2.65	-2.519	-2.607	-1.947	-2.362	-2.368	-2.277	-1.925	-1.916	-2.485	-2.491	-2.538
rs8182501	0.00438553				1.05508	0.077351	-0.077351	0.269054	0.361617	1					EMP3	Epithelial membrane protein 3	NM_001425	A_23_P119362	0.858	1.02	1.009	0.889	0.862	1.007	0.892	0.84	0.519	0.828	0.622	0.896	0.58	1	1.085	0.783	0.76	0.964	1.223	1.009	0.993	1.015	1.076	0.978	0.963	0.659	0.364	0.957	1.009	0.687	0.37
rs2241714	0.00599811				1.07908	0.109796	-0.109796	0.286397	0.0561014	1					MGC4093	Hypothetical protein MGC4093	NM_030578	A_24_P96171	2.303	1.755	2.252	1.58	1.913	2.257	2.195	1.953	2.552	2.71	2.129	1.906	2.708	2.468	2.776	2.704	2.264	2.223	1.596	2.537	2.276	1.973	3.232	2.567	2.771	2.984	2.666	2.291	2.605	2.452	2.458
rs4966	0.00609006				1.01617	0.0231414	0.0231414	0.793051	0.361617	1					TETRAN	Tetracycline transporter-like protein	NM_001120	A_23_P41246	0.327	0.191	-0.087	0.3837	0.34	0.624	0.736	0.428	0.811	0.357	0.286	0.476	0.597	0.541	0.456	0.799	0.62	0.536	0.249	0.234	0.779	0.854	0.701	0.535	0.825	0.971	0.369	0.637	0.446	0.567	0.412
rs12848908	0.00858672				1.04064	0.0574767	-0.0574767	0.346187	0.0561014	1					LOC389903	Similar to Taxol resistant associated protein 3 (TRAG-3)	NM_203311	A_24_P79529	-2.26456	-2.235	-2.392	-1.95329	-2.353	-2.42	-1.694	-2.2259	-2.133	-2.195	-1.99	-2.188	-1.808	-1.983	-2.553	-2.149	-2.151	-2.0413	-2.375	-1.98562	-2.15638	-2.321	-1.934	-2.088	-2.106	-2.149	-2.141	-2.32978	-2.09938	-2.195	-1.93738
rs701831	0.00896466				1.15055	0.202322	0.202322	0.0451423	0						HLA-DRB1	Major histocompatibility complex, class II, DR beta 4	NM_002124	A_24_P343233	3.042	3.242	3.297	3.086	3.081	3.102	2.486	3.279	2.84	3.125	3.294	2.991	2.611	3.026	2.741	2.549	3.087	3.119	2.844	2.937	3.202	2.629	3.566	3.033	3.295	2.498	2.998	3.01	3.093	2.395	3.331
rs10020204	0.0106359				1.03425	0.0485824	0.0485824	0.302841	0.133714	1							ENST00000274086	A_32_P166392	0.116	0.145	0.188	0.113	0.134	0.005	0.175	0.039	0.011	0.119	0.038	0.048	0.361	0.265	0.146	0.017	0.058	-0.144	0.137	-0.012	0.142	0.076	0.227	0.388	0.139	-0.187	0.094	0.422	-0.262	0.101	0.015
rs2232910	0.0129845				1.2986	0.376955	-0.376955	0.000168615	0	1					C20orf24	Chromosome 20 open reading frame 24	NM_018840	A_24_P194184	0.349	0.359	0.355	0.489	0.26	0.333	0.38	0.069	0.432	0.856	0.533	0.667	0.578	1.125	0.827	0.818	0.883	0.81	0.976	1.01	0.36	0.085	1.153	0.619	0.946	0.862	0.847	0.811	0.592	0.287	0.551
rs913224	0.0129845				1.06036	0.084555	-0.084555	0.415076	0.775029	1					NUDT10	Nudix (nucleoside diphosphate linked moiety X)-type motif 10	NM_153183	A_23_P73787	-0.314	-0.393	-0.533	-0.284	-0.627	-0.992	0.11	-0.697	-0.688	-0.451	-0.626	-0.232	-1.023	-0.369	-0.652	-0.786	-0.84	-0.633	-0.377	-0.364	-0.312	-0.254	-0.709	-0.185	-0.347	-0.127	-0.721	-0.627	-0.318	-0.548	-0.079
rs2303105	0.0434154				1.06084	0.0852118	0.0852118	0.141255	0.133714	1					FLJ20512	Hypothetical protein FLJ20512	NM_017854	A_23_P107994	-0.264	-0.411	-0.058	-0.365	-0.224	-0.385	-0.071	-0.053	-0.357	-0.574	-0.692	-0.374	-0.314	-0.596	-0.134	-0.552	-0.476	-0.384	-0.331	-0.685	-0.397	-0.082	-0.432	-0.379	-0.399	-0.369	-0.952	-0.847	-0.253	-0.434	-0.475
rs3174820	0.0484094				1.07491	0.104216	0.104216	0.0631877	0.775029						MGC33488	Hypothetical protein MGC33488	NM_138350	A_23_P340890	0.154	-0.002	0.243	0.114571	0.249	0.289	0.033	0.214	0.179	0.225	-0.142	0.129	0.035	-0.255	0.159	0.046	0.069	0.096	-0.087	0.082	0.211	0.287	0.125	-0.188	-0.16	0.27	-0.043	-0.159	0.288	0.12	0.029
rs10799655	0.0572736				1.25629	0.329173	-0.329173	0.00526658	0	1					PINK1	PTEN induced putative kinase 1	NM_032409	A_23_P23194	1.175	0.887	0.649	1.046	0.869	1.117	1.293	0.994	1.737	1.492	1.157	1.624	0.702	1.775	1.301	1.641	1.271	1.811	1.173	1.939	1.45	1.216	1.378	0.513	1.749	1.704	1.402	1.101	1.722	1.276	1.052
rs11753655	0.0755814				1.39785	0.483214	-0.483214	0.0119778	0.775029						HIST1H2AE	Histone 1, H2ae	NM_021052	A_23_P59045	0.512	1.81	1.25	1.074	1.351	0.773	1.217	-0.031	0.696	3.08	1.198	0.726	1.2	2.831	1.879	1.996	1.227	1.225	0.727	1.272	1.01	1.121	2.072	1.725	1.81	1.703	2.36	1.276	1.199	2.268	0.957
rs3826293	0.10504			1	1.13179	0.178608	0.178608	0.00321963	0.361617						RPL23	Ribosomal protein L23	NM_000978	A_32_P30710	-0.236	0.163	-0.139	-0.166	0.321	0.031	-0.524	-0.092	-0.18	-0.211	-0.265	-0.23	0.248	-0.351	-0.247	0.077	-0.01	-0.391	-0.187	-0.118	-0.29	0.106	-0.016	-0.154	-0.091	-0.157	-0.183	-0.28	-0.079	0.061	0.037
rs2682495	0.118724				1.15374	0.206323	0.206323	0.174205	0	1					KLRC3	Killer cell lectin-like receptor subfamily C, member 2	NM_007333	A_23_P128281	0.425	-0.197	-1.26	-0.3175	-0.442	-0.216	0.44	0.241	-0.846	-0.743	-1.322	-0.789	-0.212	-0.898	-0.553	-0.6471	-0.003	-0.871	0.329	-0.263	-0.237	-0.332	-0.146	-0.547	-0.505	-0.516	-0.657	0.014	0.033	-0.4337	-0.342111
rs2682488	0.119868				1.22209	0.289356	0.289356	0.205729	0	1					KLRC3	Killer cell lectin-like receptor subfamily C, member 2	NM_002260	A_23_P22232	-0.124	-0.803	-2.315	-1.404	-1.771	-0.901	-0.635	0.595	-1.267	-0.655	-1.241	-1.076	-0.594	-1.447	-1.12	-2.088	-0.87	-1.347	-0.588	-1.201	-1.255	-0.815	-0.673	-1.379	-0.456	-0.262	-2.019	-0.405	0.271	-2.049	-0.816889
rs4879913	0.131521			1	1.14662	0.197392	0.197392	0.00520507	0.361617						TESK1	Testis-specific kinase 1	NM_006285	A_23_P169178	0.24	0.403	0.633	0.103	0.271	0.499	0.172	0.389	0.188	0.653	0.272	0.245	0.169	-0.254	0.155	-0.049	0.345	0.083	0.141	-0.073	0.135	0.351	0.032	0.072	0.394	0.257	0.07	0.347	0.362	0.045	0.493
rs1422268	0.14831				1.23975	0.310051	-0.310051	3.78113e-05	0	1					PDLIM7	PDZ and LIM domain 7 (enigma)	NM_005451	A_23_P144896	0.622	0.232	0.498	0.434	0.407	0.828	0.47	0.04	0.863	0.856	0.575	0.732	0.517	1.294	0.665	0.94	0.954	0.98	0.761	0.982	0.809	0.505	1.048	0.624	1.4	0.893	0.701	0.462	0.827	0.499	0.496
rs1866378	0.218639				1.03881	0.0549336	0.0549336	0.378754	0.775029	1							XM_290657	A_24_P761457	0.545	0.302	0.615	0.631286	0.323	1.017	0.296	0.594	0.614	0.648	0.324	0.464	0.364	0.338	0.397	0.181	0.731	0.774	0.486	0.596	0.407	0.769	0.646	0.349	0.286	0.381	0.37	0.342	0.672	0.245	0.557
rs12759784	0.243703				1.0437	0.0617059	0.0617059	0.204897	0.775029	1					B4GALT3	UDP-Gal:betaGlcNAc beta 1,4- galactosyltransferase, polypeptide 3	NM_003779	A_23_P103919	-0.121	-0.069	0.217	0.03	-0.1	0.012	-0.081	0.012	-0.162	0.07	-0.461	-0.179	-0.096	-0.38	-0.006	-0.357	-0.212	-0.166	-0.073	-0.142	-0.179	0.074	-0.406	-0.329	-0.194	-0.221	-0.426	-0.361	-0.226	-0.028	-0.226
rs2075375	0.436438				1.18483	0.244675	-0.244675	0.0154069	0.0561014	1					OTX1	Orthodenticle homolog 1 (Drosophila)	NM_014562	A_23_P403284	0.906	0.751	0.119	0.068	0.046	0.186	0.391	0.019	1.373	0.743	0.085	0.113	-0.499	0.258	0.207	0.9	0.696	0.208	0.092	0.651	-0.17	0.42	0.92	0.173	0.687	0.876375	1.058	0.728	0.644	0.594	0.3417
rs4042235	0.495802				1.2245	0.292193	-0.292193	0.000915688	0.775029	1							ENST00000260871	A_32_P8881	0.579	0.199	0.257	0.346	0.129	0.674	0.302	0.256	0.729	0.799	0.071	0.848	0.398	0.732	0.611	0.152	0.211	0.5879	0.537	1.035	0.979	0.326	0.472	0.29	1.053	0.81	0.328	0.144	0.119	-0.274	-0.005
rs1879568	1				1.1151	0.157167	-0.157167	0.0302719	0.133714	1					MAFG	V-maf musculoaponeurotic fibrosarcoma oncogene homolog G (avian)	NM_032711	A_23_P78209	-0.439	-0.324	-0.292	-0.004	-0.485	-0.397	0.011	-0.386	-0.197	-0.75	-0.681	-0.336	-0.186	0.077	-0.251	-0.02	-0.068	-0.25	-0.352	0.062	-0.028	-0.162	-0.388	-0.529	-0.103	0.096	-0.484	-0.332	0.18	-0.297	-0.671
rs12846936	1				1.09261	0.127782	-0.127782	0.129687	0.775029						MAGEA2	Melanoma antigen, family A, 2	NM_175743	A_23_P148255	-3.829	-4.002	-3.795	-3.712	-4.114	-4.316	-3.553	-3.904	-3.891	-3.76	-3.554	-3.429	-4.391	-3.154	-3.892	-4.08	-4.112	-3.481	-3.48	-3.716	-4.249	-3.766	-4.252	-3.694	-3.913	-4.191	-3.624	-4.216	-4.271	-3.852	-3.879
					4.09623	2.0343	-2.0343	1.70067e-09	0	1							NM_001013680	A_32_P135890	-1.062	1.991	-1.641	0.362889	0.728	0.996	2.03	1.674	1.447	0.782	1.103	0.72	1.22	1.374	1.407	2.248	1.539	0.862	1.619	1.98	1.654	1.83	1.751	1.118	2.765	1.582	1.125	1.614	2.622	2.054	-1.079
					2.78374	1.47703	-1.47703	1.9428e-05	0	1						Hypothetical protein (ORF1), clone 00275	AJ276555	A_32_P211248	-2.323	-0.773	0.627	0.844	0.794	0.225	0.309	-1.101	0.712	-1.226	0.644	-0.73	0.302	0.82	-0.87	-0.795	-1.732	0.572	0.312	1.017	0.874	0.426	0.044	2.015	0.679	-0.679	0.331	1.221	0.363	0.817	-2.159
					2.74592	1.45729	-1.45729	1.34533e-05	0	1					DICER1	Dicer1, Dcr-1 homolog (Drosophila)	NM_177438	A_32_P129689	-1.98589	-1.102	0.381	0.517	0.863	0.04	0.449	-1.33	0.647	-1.645	0.362	-1.162	0.198	0.827	-1.187	-0.962	-1.907	0.481	0.063	0.769	0.511	0.235	-0.165	1.701	0.564	-1.231	0.321	1.014	0.228	0.734	-1.87625
		1			2.67311	1.41852	-1.41852	3.04105e-05	0	1					NCKAP1	NCK-associated protein 1	NM_205842	A_32_P157631	-2.499	-0.481	0.482	0.565	0.532	0.092	0.181	-0.849	0.57	-0.771	0.58	-0.354	0.317	0.399	-0.475	-0.424	-1.433	0.411	0.232	0.75	0.533	0.499	0.219	1.563	0.318	-0.545	-0.031	0.946	0.222	0.549	-2.155
		1			2.61398	1.38625	-1.38625	2.88709e-05	0	1					DPCD	Deleted in a mouse model of primary ciliary dyskinesia	AF264625	A_24_P119246	-1.97222	-1.398	0.164	0.356	1.206	0.055	0.37	-1.634	0.56	-1.525	0.276	-1.283	0.133	1.216	-1.265	-1.156	-1.909	0.316	-0.207	0.725	0.473	0.141	-0.129	2.31	0.846	-1.469	0.43	1.047	0.168	0.704	-1.86187
					2.49098	1.31671	-1.31671	6.6724e-05	0	1					MAB21L2	Mab-21-like 2 (C. elegans)	NM_006439	A_24_P148907	-2.333	-0.553	0.401	0.33	0.46	0.045	0.322	-0.739	0.54	-0.792	0.615	-0.428	0.166	0.308	-0.613	-0.442	-1.388	0.407	0.201	0.524	0.37	0.387	0.129	1.134	0.504	-0.632	-0.037	0.951	0.182	0.553	-1.99
					2.34904	1.23207	-1.23207	4.44775e-05	0	1						Homo sapiens, clone IMAGE:5295565, mRNA, partial cds	BC031278	A_24_P333605	-1.963	-0.288	0.448	0.472	0.488	-0.001	0.263	-0.473	0.447	-0.674	0.563	-0.244	0.262	0.387	-0.327	-0.283	-1.237	0.428	0.218	0.614	0.384	0.491	0.2	1.191	0.292	-0.481	0.031	0.803	0.158	0.549	-1.939
		1			2.31295	1.20973	-1.20973	4.18541e-05	0	1					KCTD15	Potassium channel tetramerisation domain containing 15	NM_024076	A_24_P22892	-1.672	-1.245	0.049	0.213	1.164	-0.103	0.069	-1.266	0.339	-1.698	0.142	-1.365	0.047	1.544	-1.106	-1.296	-1.58	0.239	-0.338	0.418	0.12	-0.015	-0.178	2.451	0.809	-1.497	0.367	0.798	0.03	0.442	-1.88462
					2.27574	1.18634	-1.18634	2.60438e-05	0	1							AC008453	A_23_P344531	-2.148	-1.376	-0.11	0.065	1.118	-0.128	-0.056	-1.269	0.309	-1.356	0.024	-1.186	-0.186	1.249	-1.24	-1.27	-1.419	0.305	-0.139	0.389	0.053	-0.104	-0.459	2.197	0.827	-1.511	0.258	0.903	0.023	0.572	-1.22188
		1			2.15311	1.10642	-1.10642	3.00793e-05	0	1					KIAA0664	KIAA0664 protein	NM_015229	A_24_P61753	-2.028	-0.954	-0.014	0.4	-0.052	-0.146	-0.037	-1.104	0.135	-1.159	0.091	-0.761	-0.133	-0.175	-0.869	-0.958	-1.482	-0.035	-0.205	0.286	0.355	0.114	-0.298	0.737	-0.004	-1.095	-0.632	0.38	-0.353	0.024	-2.241
		1			2.10266	1.07221	-1.07221	0.00589463	0	1					IL8	Interleukin 8	NM_000584	A_32_P87013	0.151	3.378	3.112	2.35	4.129	3.987	1.537	1.629	2.076	4.998	4.237	1.921	1.508	3.444	3.168	4.541	2.351	2.291	3.365	3.246	2.764	1.934	4.298	4.067	1.725	3.381	3.67	3.564	4.2	3.325	2.773
					2.10163	1.07151	1.07151	0.000355276	0	1							I_3575384	A_32_P8971	-0.194	-0.92	-0.911	-0.198	-1.096	0.224	0.102	1.501	-1.014	0.59	0.533	0.317	0.142	-1.733	0.236	-0.91	-1.555	-0.43	-0.303	-1.614	-1.969	0.861	-0.547	0.038	-1.257	0.653	-1.129	-0.716	-0.785	0.72	1.038
					2.09943	1.07	-1.07	6.51455e-05	0	1							AL009178	A_32_P334340	-1.84	-0.332	0.285	0.626	0.307	-0.048	0.052	-0.462	0.211	-0.584	0.345	-0.097	0.162	0.369	-0.34	-0.342	-0.916	0.286	0.172	0.554	0.379	0.203	0.198	1.023	0.168	-0.465	-0.24	0.682	-0.052	0.243	-1.751
					2.07684	1.05439	-1.05439	1.8041e-05	0	1					FAM44A	Family with sequence similarity 44, member A	BC043603	A_24_P931476	0.019	0.646	1.234	0.932	-0.192	1.409	2.026	1.44	2.45	2.165	1.016	1.717	2.72	1.905	2.182	1.76	1.618	1.477	1.622	2.017	1.6441	0.836	3.517	1.776	2.049	3.005	1.997	1.24	1.918	0.092	1.167
					2.07055	1.05002	-1.05002	3.47186e-05	0	1					C1orf42	Chromosome 1 open reading frame 42	NM_019060	A_24_P191047	-1.781	-0.191	0.442	0.736	0.365	0.039	0.182	-0.656	0.377	-0.528	0.505	-0.113	0.183	0.326	-0.289	-0.236	-0.943	0.465	0.283	0.683	0.626	0.23	0.216	1.161	0.401	-0.35	-0.092	0.76	0.078	0.425	-1.569
					2.05015	1.03573	-1.03573	4.02177e-05	0	1							THC1562602	A_32_P11764	-1.734	-0.203	0.455	0.585	0.422	0.114	0.203	-0.533	0.447	-0.509	0.551	-0.067	0.265	0.419	-0.249	-0.239	-0.995	0.432	0.327	0.711	0.539	0.442	0.239	1.266	0.306	-0.315	-0.023	0.864	0.159	0.484	-1.39
		1			1.9423	0.957763	-0.957763	5.60113e-05	0	1					MT	Malonyl-CoA:acyl carrier protein transacylase, mitochondrial	NM_014507	A_24_P237328	-1.558	-0.196	0.355	0.355	0.22	-0.029	-0.068	-0.463	0.165	-0.406	0.229	-0.113	0.191	0.283	-0.229	-0.332	-0.738	0.193	0.208	0.503	0.104	0.212	0.104	0.966	0.016	-0.425	-0.375	0.62	-0.098	0.193	-1.479
					1.94215	0.957657	-0.957657	0.000235592	0	1					GFAP	Glial fibrillary acidic protein	NM_002055	A_24_P31165	-1.792	-0.256	0.284	0.387	0.273	-0.055	0.046	-0.45	0.14	-0.732	0.134	-0.25	0.111	0.054	-0.336	-0.419	-0.695	0.028	-0.075	0.286	0.242	0.193	-0.022	0.671	-0.061	-0.687	-0.511	0.528	-0.22	0.179	-1.594
					1.93285	0.950731	-0.950731	4.44598e-05	0	1					LOC441245	Hypothetical LOC441245	XM_496889	A_24_P306945	-1.717	-0.35	0.275	0.25	0.175	-0.155	-0.073	-0.589	-0.023	-0.69	0.178	-0.353	0.115	0.007	-0.383	-0.484	-0.879	0.091	-0.006	0.406	0.173	0.086	0.008	0.771	0.068	-0.601	-0.452	0.533	-0.2	0.128	-1.636
					1.92989	0.948522	0.948522	0.00309859	0	1							I_930906	A_23_P319970	-0.054	-1.512	-1.502	0.247	-1.541	0.042	1.387	1.183	-2.08	0.068	0.392	0.622	0.48	-2.112	0.582	-1.669	-1.858	-0.122	0.682	-1.517	-1.887	0.952	-0.606	0.046	-1.821	-0.042	-1.99	-0.581	-1.886	0.439	0.627
					1.91304	0.935871	0.935871	0.00373922	0	1							ENST00000246627	A_32_P168431	0.164	-1.458	-1.582	0.351	-1.497	-0.145	1.235	1.261	-2.274	0.335	0.463	0.567	0.139	-1.991	0.877	-1.657	-1.802	-0.288	0.736	-1.765	-2.089	0.88	0.021	0.426	-1.776	0.063	-1.884	0.183	-1.823	0.428	0.937
					1.89761	0.924186	0.924186	0.000937025	0	1							NR_002225	A_32_P90987	-0.324	-0.945	-0.859	-0.243	-0.889	0.26	-0.102	1.623	-0.921	0.186	0.323	0.677	-0.29	-1.492	0.154	-0.933	-1.484	-0.113	0.077	-1.339	-1.679	0.755	-0.888	-0.225	-0.987	0.676	-1.012	-1.122	-0.777	0.528	0.485
					1.87033	0.90329	-0.90329	2.31863e-05	0	1							ENST00000331096	A_32_P211253	-1.212	-0.426	0.488	0.613	0.715	0.336	0.381	-0.675	0.826	-0.429	0.656	-0.494	0.4	0.636	-0.457	-0.35	-1.033	0.576	0.217	0.862	0.761	0.535	0.18	1.652	0.493	-0.356	0.332	1.07	0.423	0.704	-1.04
		1	1		1.84591	0.884329	-0.884329	1.75011e-05	0	1					QPCT	Glutaminyl-peptide cyclotransferase (glutaminyl cyclase)	NM_012413	A_23_P16915	0.846	0.679	0.112	0.687	0.316	0.508	1.388	0.458	1.024	0.749	1.005	1.601	1.727	2.268	2.108	1.377	2.123	1.711	1.963	1.754	1.638	0.485	2.467	1.444	1.667	1.243	1.409	1.162	1.728	0.597	0.452
					1.78794	0.838296	-0.838296	6.91496e-06	0	1							XM_170211	A_24_P647682	-2.065	-1.909	-0.746	-0.812	0.111	-1.001	-1.1	-2.131	-0.98	-1.611	-1.493	-1.406	-1.46	0.491	-1.986	-1.883	-2.079	-0.199	-0.686	-0.13	-1.023	-1.144	-2.058	0.424	-0.349	-1.888	-0.832	-0.564	-1.058	-0.45	-2.059
					1.77761	0.829935	-0.829935	0.00168819	0	1					PVRL2	Poliovirus receptor-related 2 (herpesvirus entry mediator B)	CR611629	A_23_P208293	-2.815	-2.24	-0.003	-2.38	-3.109	-0.625	-2.5	-3.185	-0.659	-2.005	-2.474	0.017	-3.347	-1.825	-1.971	0.417	-2.615	-1.836	0.064	-2.847	-2.786	-3.013	-2.771	-2.389	-3.152	0.638	-2.546	-2.564	-1.388	-2.807	-2.898
					1.76513	0.819771	-0.819771	5.17683e-05	0	1					IL27	Interleukin 27	NM_145659	A_23_P315320	-1.387	-0.166	0.346	0.45	0.247	-0.002	-0.136	-0.421	0.1	-0.325	0.225	-0.047	0.087	0.202	-0.237	-0.309	-0.617	0.174	0.174	0.447	0.253	0.205	0.075	0.525	0.195	-0.408	-0.393	0.559	-0.132	0.145	-1.222
		1			1.75887	0.814645	-0.814645	0.000119837	0	1					DPP3	Dipeptidylpeptidase 3	NM_005700	A_23_P116091	-1.427	-1.248	-0.371	-0.166	0.721	-0.405	-0.572	-0.986	-0.182	-1.387	-0.3	-1.159	-0.671	0.707	-1.21	-1.303	-1.598	0.036	-0.359	0.178	-0.177	-0.353	-1.267	1.443	0.439	-1.408	-0.116	0.296	-0.137	0.269	-1.587
					1.75432	0.810912	-0.810912	0.00310819	0	1					CXCL1	Chemokine (C-X-C motif) ligand 1 (melanoma growth stimulating activity, alpha)	NM_001511	A_23_P7144	1.325	2.524	2.237	2.256	3.237	3.626	2.665	1.776	2.256	4.111	3.297	2.415	2.974	4.188	3.055	3.997	2.717	2.838	3.243	3.723	3.53	1.854	4.536	3.913	2.702	4.134	3.449	3.438	4.298	3.721	2.48
		1			1.75391	0.810575	0.810575	0.0425046	0						C4BPA	Complement component 4 binding protein, alpha	NM_000715	A_23_P97541	-0.234	-0.69	-0.357	-0.314	-0.819	-1.003	-0.102	-0.546	-0.485	-0.732	-0.379	-0.75	0.077	-0.267	0.043	-0.405	3.402	-0.307	-0.607	-0.544	-0.477	-0.488	-0.322	-0.165	-1.078	2.879	-0.564	2.329	-0.391	-0.443	-0.402
					1.74269	0.801314	-0.801314	3.87236e-07	0	1					MGC45871	Hypothetical protein MGC45871	BC014203	A_24_P299318	2.799	2.51	1.898	2.012	2.466	2.703	3.051	2.504	2.945	3.111	1.859	2.515	3.107	2.958	3.43	4.169	2.923	2.766	2.804	3.288	3.011	2.772	4.257	2.606	3.094	3.342	3.594	3.302	3.437	2.717	2.321
					1.72647	0.787824	0.787824	0.00326215	0	1							ENST00000308307	A_24_P289404	0.38	-1.011	-0.956	0.573	-1.088	0.174	1.124	1.374	-1.629	0.455	0.591	0.695	0.242	-1.378	0.751	-1.149	-1.242	-0.041	0.802	-1.075	-1.347	0.923	0.152	0.382	-1.226	0.28	-1.383	0.32	-1.319	0.586	0.953
					1.72555	0.787059	0.787059	0.00263298	0	1							ENST00000327591	A_24_P161494	0.477	-0.928	-0.927	0.495	-0.939	0.186	1.278	1.44	-1.389	0.669	0.64	0.727	0.18	-1.198	0.892	-0.979	-1.094	0.083	0.826	-1.009	-1.382	1.127	0.216	0.472	-1.078	0.373	-1.311	0.416	-1.117	0.694	1.081
					1.70006	0.765589	-0.765589	4.8894e-05	0	1						Full length insert cDNA clone ZB81F12	AF086167	A_24_P934306	-0.488	-0.467	0.232	0.463	0.868	0.302	0.473	-0.393	0.589	-0.601	0.497	-0.535	0.467	0.828	-0.428	-0.5	-0.786	0.338	-0.114	0.649	0.659	0.458	-0.01	2.094	0.856	-0.56	0.468	0.816	0.316	0.612	-1.157
					1.69235	0.759031	-0.759031	7.57176e-05	0	1					FLJ90661	Hypothetical protein FLJ90661	NM_173502	A_24_P412734	-1.268	-0.142	0.289	0.312	0.229	-0.024	-0.038	-0.308	0.108	-0.241	0.194	0.045	0.172	0.295	-0.201	-0.248	-0.477	0.186	0.164	0.31	0.178	0.253	0.139	0.675	-0.015	-0.377	-0.306	0.518	-0.163	0.169	-1.186
					1.67545	0.744547	0.744547	0.00244089	0	1							ENST00000259550	A_24_P263443	0.439	-0.991	-0.979	0.475	-0.998	0.038	1.223	1.29	-1.521	0.508	0.397	0.592	-0.009	-1.123	0.782	-1.121	-1.137	-0.04	0.67	-1.012	-1.382	0.879	0.162	0.28	-1.133	0.226	-1.29	0.337	-1.2	0.511	0.856
					1.66603	0.736416	-0.736416	6.55177e-05	0	1							X68990	A_24_P936376	-1.386	-0.219	0.399	0.672	0.327	0.059	0.006	-0.396	0.227	-0.551	0.218	-0.248	0.173	-0.005	-0.31	-0.226	-0.591	0.134	-0.04	0.529	0.455	0.24	-0.017	0.568	0.167	-0.429	-0.27	0.6	-0.028	0.378	-1.313
					1.66474	0.735298	0.735298	0.00322041	0	1							ENST00000299756	A_24_P49597	0.419	-1.006	-0.805	0.465	-0.869	0.029	1.423	1.445	-1.441	0.477	0.38	0.711	-0.031	-1.138	0.802	-1.088	-1.072	-0.002	0.692	-1.023	-1.208	0.93	0.104	0.499	-1.016	0.221	-1.271	0.285	-1.208	0.53	0.916
					1.63896	0.712778	-0.712778	0.0049383	0	1					OR7E140P	Olfactory receptor, family 7, subfamily E, member 140 pseudogene	XM_498535	A_32_P221305	2.631	0.898	2.646	2.419	1.32	2.203	3.247	2.085	2.659	2.64	2.729	2.187	2.94	2.974	3.339	3.036	2.889	2.874	2.049	2.702	2.668	2.16	4.288	3.734	2.925	3.593	2.359	1.954	3.33	2.093	2.069
		1	1		1.62554	0.700915	-0.700915	0.000768689	0						RABEP1	Rabaptin, RAB GTPase binding effector protein 1	NM_004703	A_23_P78158	-0.737	0.872	0.333	0.999	0.433	-1.223	0.247	1.12	0.824	-0.999	-0.836	0.124	-0.022	0.234	0.258	-1.231	0.462	0.191	1.26	0.908	1.4	0.382	0.65	0.978	0.128	-0.292	0.003	0.255	-0.042	0.021	0.028
					1.61541	0.691904	-0.691904	1.51233e-06	0	1					C20orf3	Chromosome 20 open reading frame 3	NM_020531	A_23_P109201	0.549	0.557	0.449	0.719	0.137	1.246	1.318	0.538	1.536	1.208	1.112	1.675	1.23	2.149	1.11	2.001	2.123	1.552	1.191	1.478	1.017	1.21	1.854	1.133	1.768	1.696	1.941	0.983	1.87	1.273	0.355
					1.60389	0.681575	-0.681575	0.000291771	0	1					MGC42157	Hypothetical locus MGC42157	XM_499573	A_24_P388703	-1	-0.542	0.202	0.185	1.162	0.037	0.285	-0.614	0.243	-0.644	0.191	-0.855	0.063	1.517	-0.686	-0.77	-0.15	0.297	-0.117	0.505	0.011	0.119	0.341	2.249	0.946	-0.647	0.455	0.842	0.171	0.453	-0.502
		1			1.60094	0.678922	-0.678922	0.000874278	0	1					HIP1	Huntingtin interacting protein 1	BC082970	A_24_P55391	-0.44	0.014	0.2	0.192	0.254	0.925	1.074	-0.054	1.103	0.341	0.783	-0.329	0.497	0.771	-0.423	0.473	0.169	0.915	-0.005	0.751	0.722	-1.175	1.658	0.22	0.443	-0.552	-0.25	0.531	-0.435	0.247	0.228
					1.59244	0.671235	0.671235	1.55846e-06	0	1					TUBB6	Tubulin, beta 6	NM_032525	A_23_P254271	-3.611	-2.204	-3.694	-3.173	-3.967	-4.034	-3.919	-3.287	-4.394	-3.315	-3.387	-3.332	-3.355	-3.549	-3.18	-3.471	-4.182	-4.334	-3.947	-3.391	-4.012	-3.435	-2.968	-2.742	-4.142	-4.194	-3.048	-3.847	-3.104	-3.342	-2.688
					1.58871	0.667857	0.667857	0.00479165	0	1							XM_291718	A_24_P638294	0.339	-1.035	-1.009	0.408	-1.053	-0.016	1.045	1.151	-1.441	0.494	0.395	0.513	-0.104	-1.078	0.709	-1.055	-1.124	-0.031	0.68	-1.059	-1.193	0.846	0.098	0.47	-1.058	0.217	-1.189	0.311	-1.179	0.427	0.84
		1			1.57407	0.654504	-0.654504	4.15436e-05	0	1					CEACAM1	Carcinoembryonic antigen-related cell adhesion molecule 1 (biliary glycoprotein)	NM_001712	A_24_P382319	0.204	0.606	1.06	0.772	1.076	0.09	0.411	0.67	0.734	1.018	0.762	0.604	0.969	1.265	0.953	0.97	0.711	1.572	1.303	0.858	0.65	1.358	1.39	0.918	0.74	1.036	0.857	1.203	1.004	1.177	0.262
					1.56387	0.645122	-0.645122	4.37531e-06	0	1							XM_097751	A_32_P185682	1.683	0.849	1.636	1.3757	0.797	1.658	1.611	1.021	2.253	1.311	1.502	1.688	1.261	2.315	1.578	1.339	2.181	1.7629	2.088	2.444	1.5616	0.873	2.038	1.842	1.982	1.8084	1.466	2.283	1.814	1.247	1.2786
					1.55914	0.640747	-0.640747	4.19233e-05	0	1					GK001	GK001 protein	NM_020198	A_23_P49616	-1.07	-0.721	-0.552	-0.243	0.518	-0.412	-0.418	-0.972	-0.188	-1.247	0.098	-1.008	-0.108	0.461	-0.865	-0.53	-0.973	-0.283	-0.282	-0.078	-0.028	-0.505	-0.429	1.309	0.121	-0.946	0.225	-0.043	-0.321	0.154	-1.134
					1.54151	0.624341	-0.624341	0.00241184	0	1					LRRC17	Leucine rich repeat containing 17	BC036938	A_32_P25889	1.784	1.443	3.38	2.419	2.191	2.68	3.054	1.98	3.211	3.045	2.308	3.082	3.747	3.539	3.32	3.181	3.357	3.073	3.624	2.839	3.891	1.833	4.399	1.257	3.371	4.199	3.27	2.445	2.316	2.997	2.7402
					1.52881	0.612406	0.612406	1.11485e-05	0	1							ENST00000321656	A_24_P50057	1.092	1.581	0.815	1.082	1.022	0.665	0.603	0.628	0.971	0.536	1.634	0.224	0.874	0.916	1.076	2.076	0.965	0.609	0.975	0.443	0.348	0.676	0.862	1.111	0.795	0.702	1.498	0.417	1.112	1.091	1.259
					1.52573	0.6095	-0.6095	0.0059842	0	1							I_3559276	A_32_P147969	1.888	1.036	1.219	1.08	0.411	0.13	1.971	-0.037	1.172	2.302	0.471	1.686	0.872	1.778	0.212	0.226	1.881	0.77	1.451	1.899	1.998	1.068	1.961	1.316	1.302	2.48	2.147	1.328	1.228	1.349	2.142
					1.52442	0.608263	-0.608263	2.57163e-05	0	1					SLC37A3	Solute carrier family 37 (glycerol-3-phosphate transporter), member 3	NM_207113	A_23_P95130	-0.084	0.324	0.359	0.263	-0.421	-0.016	0.719	-0.303	0.516	0.163	0.383	0.073	0.33	1.102	0.474	1.208	1.439	0.624	0.583	0.987	0.359	0.139	1.147	0.538	1.268	0.565	0.95	0.059	1.224	1.28	-0.097
		1			1.5184	0.602554	0.602554	0.000316283	0						LOC283663	Hypothetical protein LOC283663	XM_378514	A_32_P8813	4.038	3.62	4.418	4.543	4.699	4.105	3.133	4.127	3.833	4.003	3.438	3.731	5.14	4.041	4.148	3.879	4.264	3.302	3.625	3.76667	4.282	3.799	4.037	2.848	2.958	4.035	2.813	3.196	4.11089	3.395	4.024
		1	1		1.51674	0.600971	0.600971	0.000164598	0	1					TOP1MT	Topoisomerase (DNA) I, mitochondrial	NM_052963	A_24_P248053	-1.408	-1.294	-0.943	-1.078	-0.971	-1.084	-1.538	-0.902	-1.006	-1.336	-1.155	-1.227	-1.454	-1.732	-1.449	-1.624	-1.408	-1.358	-1.665	-1.472	-1.121	-1.028	-1.454	-1.695	-1.466	-1.736	-1.622	-1.523	-1.617	-0.969	-1.235
					1.51512	0.599427	0.599427	0.000133696	0.0561014						E2-230K	Likely ortholog of mouse ubiquitin-conjugating enzyme E2-230K	NM_022066	A_24_P172993	-0.169	-0.17	-0.167	-0.849	-0.278	-0.23	-0.953	0.154	-0.198	-0.107	-0.47	-0.634	-1.225	-0.975	-0.665	-0.44	-0.891	-0.846	-0.997	-0.961	-1.314	0.022	-1.014	-0.563	-0.215	-0.197	-0.646	-0.234	-0.471	-0.351	0.317
			1		1.51429	0.598643	-0.598643	0.00128753	0	1					ECHDC3	Enoyl Coenzyme A hydratase domain containing 3	NM_024693	A_23_P127033	-0.421	0.37	-1.068	-0.08	0.225	-0.538	0.325	1.109	-0.118	0.26	-0.146	0.196	1.228	0.891	0.191	1.544	0.591	-0.442	-0.613	0.665	0.219	0.182	1.504	0.363	0.453	1.149	-0.045	-0.092	0.596	-1.047	-0.274
		1	1		1.51135	0.595837	0.595837	3.97358e-05	0	1					UNQ2430	Ankyrin-related	BC017427	A_24_P135092	1.494	0.739	1.09	0.079	0.677	0.383	0.596	0.899	0.508	0.827	-0.049	-0.064	-0.743	-0.556	0.242	-0.023	0.233	-0.16	0.113	-0.421	0.654	1.077	-0.043	0.306	0.166	0.604	-0.368	1.005	0.33	0.624	1.388
		1	1		1.50729	0.59196	-0.59196	0.00145787	0	1					CSNK1D	Casein kinase 1, delta	AF318321	A_24_P213134	0.595	1.334	1.652	0.9593	1.278	0.918	1.988	0.431	0.4	2.585	1.084	1.092	1.052	2.388	1.028	1.838	1.557	1.285	0.977	1.5842	1.699	0.657	2.288	2.028	1.498	1.509	1.648	1.4	1.4603	1.84	1.1275
					1.50085	0.585778	0.585778	0.0119947	0	1					MGC27165	Hypothetical protein MGC27165	AF343666	A_24_P395415	1.524	1.485	2.044	1.982	1.284	3.306	1.652	1.289	2.937	1.934	0.703	1.055	2.5052	0.825	2.003	0.527	2.89	1.106	1.364	1.954	2.862	2.062	2.38	0.808	2.047	1.8015	0.372	2.291	2.181	1.231	1.788
					1.49379	0.578982	-0.578982	0.0001189	0						HEY1	Hairy/enhancer-of-split related with YRPW motif 1	NM_012258	A_32_P83845	-2.252	-2	-3.082	-2.811	-3.475	-2.087	-2.8	-2.81914	-1.375	-1.568	-2.735	-2.458	-2.696	-2.019	-2.754	-2.252	-2.273	-3.295	-2.47	-2.546	-3.033	-3.396	-1.546	-3.012	-2.522	-2.77	-1.81	-2.971	-1.737	-2.687	-2.949
					1.48763	0.57302	-0.57302	0.0138081	0.133714								BC019308	A_23_P103981	0.855	2.346	1.318	1.6	1.691	0.997	1.522	0.07	1.012	3.89	2.169	1.05	1.757	3.548	2.362	2.494	1.693	1.709	0.898	1.774	1.351	1.293	2.622	2.741	2.27	2.176	3.231	1.907	1.631	2.803	1.753
					1.48654	0.571961	-0.571961	1.75044e-06	0	1					TP53I11	Tumor protein p53 inducible protein 11	AF010315	A_23_P368028	0.334	-0.033	0.098	0.563	-0.037	0.775	0.731	0.371	1.185	0.449	0.272	0.784	1.281	1.49	0.613	0.886	1.009	1.516	0.685	1.132	0.854	0.556	0.827	0.297	1.441	1.022	0.707	0.265	1.206	0.551	-0.312
					1.48632	0.571741	0.571741	0.0119457	0.133714	1					IGJ	Immunoglobulin J polypeptide, linker protein for immunoglobulin alpha and mu polypeptides	NM_144646	A_23_P167168	-0.926	-1.025	-1.215	-1.929	-1.473	-0.426	-1.479	-0.538	-1.37	-1.687	-1.562	-1.391	-1.725	-1.666	-0.986	-1.634	-1.536	-1.345	-0.561	-1.961	-0.826	-1.419	-1.019	-2.151	-1.462	-2.783	-2.353	0.288	-2.462	-1.942	-1.511
					1.48141	0.566975	-0.566975	0.000118937	0	1					LOC147645	Hypothetical protein LOC147645	XM_085831	A_23_P101240	-1.352	-0.223	0.176	0.37	0.071	-0.182	-0.026	-0.44	-0.11	-0.328	-0.031	-0.066	0.037	0.175	-0.319	-0.395	-0.282	0.06	0.024	0.31	0.28	-0.037	-0.037	0.563	-0.144	-0.501	-0.426	0.383	-0.38	-0.049	-1.069
		1			1.47938	0.56499	0.56499	0.000537428	0	1					BCL11A	B-cell CLL/lymphoma 11A (zinc finger protein)	NM_138559	A_32_P57013	0.907	1.021	1.099	1.245	1.334	1.464	-0.444	1.283	0.926	0.967	0.697	0.894	0.763	1.031	0.938	0.703	0.905	0.801	0.484	0.692	0.711	1.079	0.846	0.503	0.598	1.066	0.611	0.517	1.131	0.183	0.996
					1.47673	0.562404	0.562404	4.59465e-05	0	1					AMFR	Autocrine motility factor receptor	NM_138958	A_23_P141005	0.646	-0.134	-1.117	-0.592	-0.952	0.077	-0.732	-0.059	-0.918	0.047	0.162	-0.575	0.626	-0.507	-0.832	-0.059	-0.265	-0.734	0.061	-0.161	0.034625	0.476	0.091	0.161	-1.332	-0.351857	0.058	0.41	-1.085	0	0.492
					1.47614	0.561832	-0.561832	0.000539414	0	1					MGC70863	Similar to RPL23AP7 protein	NM_203302	A_23_P256051	-0.267	0.0505	0.807	0.261	0.077	-0.072	0.0916667	0.302	-1.009	-0.514	-0.126	0.119	0.804	0.183	0.634	1.641	0.486	0.938	0.376	1.488	0.297667	-0.407	1.227	-0.549	-1.177	-0.215143	-0.0281	0.813	-0.464	-0.537	-0.270167
					1.47086	0.55666	-0.55666	0.0192871	0	1						HSPC102	AF161365	A_24_P255415	3.2258	2.953	2.023	3.121	2.843	4.238	4.066	3.236	4.043	4.15	2.727	3.738	3.898	2.811	2.787	3.574	4.327	3.467	3.232	3.715	3.796	3.547	4.679	3.488	4.692	4.14843	2.323	3.578	4.249	3.92	3.5635
					1.47017	0.55598	-0.55598	0.000311069	0	1					APOBEC3A	Apolipoprotein B mRNA editing enzyme, catalytic polypeptide-like 3A	NM_145699	A_24_P66027	2.449	2.475	2.687	2.652	2.354	2.438	2.439	1.825	2.815	2.532	3.178	2.851	1.602	3.161	2.958	2.66	3.283	3.051	2.789	3.475	2.586	2.338	2.719	2.332	2.813	2.578	2.7	2.707	2.919	2.084	2.127
					1.4658	0.551684	0.551684	0.00224047	0.133714						RPL10	Ribosomal protein L10	NM_006013	A_32_P161166	-0.45	-0.222	0.001	-0.848	-0.077	0.357	-1.03	0.169	0.269	-0.368	-0.551	-0.624	-0.505	-1.392	-0.811	-0.358	-0.681	-0.909	-0.965	-0.85	-1.252	0.2	-1.129	-0.27	-0.596	0.305	-0.64	-1.195	0.115	0.31	-0.124
					1.46448	0.550392	0.550392	0.000381882	0	1					UBE3A	Ubiquitin protein ligase E3A (human papilloma virus E6-associated protein, Angelman syndrome)	AF037219	A_32_P45375	0.998	0.967	2.241	1.483	1.444	1.362	0.691	0.613	0.685	1.123	0.934	0.605	1.851	0.956	0.968	1.225	2.044	0.499	0.931	0.421	1.48611	2.332	1.158	1.447	1.266	1.18578	0.777	1.436	1.143	1.107	1.408
					1.46439	0.550297	0.550297	0.015096	0.775029						NOTCH2NL	Notch homolog 2 (Drosophila) N-terminal like	NM_203458	A_32_P5040	2.719	3.213	2.159	0.757	2.592	1.272	1.612	1.521	1.992	1.774	2.114	1.145	0.589	1.396	1.699	3.022	1.649	0.952	1.043	0.886	0.133	2.648	1.748	2.023	2.065	2.77414	2.52	1.603	3.581	2.585	2.36775
					1.45571	0.54172	0.54172	0.00375416	0						MPZL1	Myelin protein zero-like 1	NM_024569	A_23_P11874	0.165	-0.581	-0.512	-0.343	-0.75	-0.543	1.139	-0.567	0.375	0.839	0.245	0.193	0.268	0.406	0.318	-0.499	-0.438	0.016	-0.941	1.081	0.702	-0.628	1.626	-0.094	0.32	1.144	0.091	0.22	0.467	-0.28	1.126
		1			1.44835	0.534406	0.534406	0.00377588	0	1					HMOX1	Heme oxygenase (decycling) 1	NM_002133	A_23_P120883	2.192	2.27	1.17	1.421	1.972	1.966	-0.779	1.226	1.163	1.831	2.949	1.852	1.866	1.829	1.909	2.233	1.237	0.794	1.296	0.008	0.217	1.562	2.093	2.084	1.752	2	2.557	1.191	2.217	1.331	2.302
					1.44805	0.534112	-0.534112	7.42723e-05	0								XM_292684	A_24_P451992	0.661	0.678	0.387	0.406	0.531	0.709	0.396	0.67	0.981	0.816	0.809	1.154	-0.17	1.346	0.845	1.71	0.819	1.296	0.66	1.301	0.523	0.804	0.328	0.171	1.362	0.916	1.045	1.172	1.338	0.687	0.224
					1.44289	0.528962	-0.528962	0.000306949	0	1							ENST00000309178	A_24_P126741	1.169	1.638	1.666	2.009	1.735	0.999	2.454	1.218	1.376	1.126	1.461	2.11	2.234	2.537	1.558	2.103	2.453	2.627	2.654	2.29	2.463	1.178	2.894	1.684	1.35	1.444	1.425	1.065	1.265	1.317	1.56444
		1			1.44285	0.528924	-0.528924	0.000746324	0	1					ORM2	Orosomucoid 2	NM_000608	A_23_P9485	-1.513	-1.438	-1.554	-1.04	-1.415	-1.57	-1.301	-1.656	-0.696	-0.691	-1.277	-1.204	-1.163	-0.64	-0.537	-0.741	-1.354	-0.651	-1.327	-0.375	-0.569	-0.799	-1.386	-0.525	0.099	0.08	-0.541	-0.848	-0.235	-0.28	-1.285
		1			1.43993	0.526	-0.526	2.42267e-07	0	1					PPP2R5A	Protein phosphatase 2, regulatory subunit B (B56), alpha isoform	NM_006243	A_23_P256432	1.958	1.992	1.922	1.93	1.862	2.095	2.16	1.79	2.316	2.249	1.938	2.385	2.795	3.177	2.789	3.086	2.351	1.996	2.431	2.78	2.842	1.861	2.959	2.687	2.702	2.502	2.65	2.844	2.689	2.652	1.86
					1.43474	0.520792	0.520792	0.00225982	0.0561014						CD3G	CD3G antigen, gamma polypeptide (TiT3 complex)	NM_000073	A_23_P98410	2.713	3.129	3.691	1.978	2.425	2.833	2.706	3.491	3.367	3.13	2.242	2.539	3.047	1.243	2.987	2.249	1.982	2.282	2.764	1.275	2.042	3.195	2.161	2.604	2.807	3.433	1.796	2.584	2.405	3.358	3.433
					1.43294	0.518978	-0.518978	0.00385285	0	1							XM_290927	A_24_P537188	1.82	1.479	2.014	2.052	0.972	2.144	3.289	1.119	2.507	1.783	0.719	1.648	0.362	2.223	1.501	1.678	2.08	2.55	1.17	2.564	2.237	1.925	1.714	2.32	2.406	2.333	1.603	2.26	2.693	2.122	2.146
					1.42917	0.515182	0.515182	0.000514042	0	1							NM_014151	A_23_P140190	1.454	1.528	1.5316	1.266	1.874	1.92	-0.265	1.899	2.032	1.813	1.196	1.094	1.242	0.612	1.294	1.701	0.43	0.623	1.031	0.971	0.627	1.844	0.629	0.053	1.296	0.722	0.7946	0.621	0.875	1.231	1.113
				1	1.42701	0.512994	-0.512994	0.00162485	0	1					PPT1	Palmitoyl-protein thioesterase 1 (ceroid-lipofuscinosis, neuronal 1, infantile)	NM_000310	A_23_P62659	1.736	1.915	1.075	1.29	0.859	0.461	1.964	0.97	0.834	1.381	1.63	1.118	1.193	2.203	1.968	1.524	2.24	1.544	1.564	1.501	1.302	1.04	1.792	0.999	1.829	1.71	1.981	2.261	1.593	0.584	1.233
					1.42248	0.508404	-0.508404	6.0671e-05	0	1							I_2007797	A_32_P105730	-0.63	-0.288	0.163	0.243	0.323	-0.02	0.218	-0.288	0.316	-0.408	0.177	-0.318	0.16	0.029	-0.236	-0.21	-0.472	0.138	-0.164	0.248	0.263	0.282	0.066	0.944	0.423	-0.309	-0.144	0.449	0.033	0.33	-1.119
		1			1.42124	0.507153	0.507153	0.00362399	0	1					AUTS2	Autism susceptibility candidate 2	NM_015570	A_23_P122906	0.929	-0.709	-0.026	0.008	-0.648	0.335	0.352	0.452	0.128	0.795	-0.456	-0.318	0.125	-0.738	0.304	-1.153	0.035	-1.104	-0.137	-0.131	0.417	0.509	0.11	-0.404	-0.187	-0.031	-0.623	0.831	-0.149	-0.49	0.058
					1.41935	0.505225	0.505225	0.000324045	0	1							NM_198555	A_24_P686992	1.561	0.678	1.051	0.386	0.611	0.409	0.292	0.961	0.566	0.556	0.071	0.048	-0.901	-0.625	-0.001	-0.031	0.309	-0.089	0.21	-0.256	0.24	1.166	-0.099	0.324	0.397	0.375	-0.16	1.275	0.263	0.608	1.313
					1.41885	0.504724	-0.504724	0.00430537	0	1						Hypothetical LOC388572	AL137655	A_24_P876772	1.784	1.51	2.002	2.115	1.112	2.017	3.298	1.027	2.584	1.882	0.818	1.725	0.563	2.278	1.456	1.738	2.144	2.507	1.229	2.754	2.097	1.972	1.671	2.185	2.24	2.246	1.634	2.349	2.817	2.323	2.25
					1.41538	0.501188	0.501188	0.0116615	0.775029								AF187554	A_24_P299007	0.862	1.261	1.433	0.478	1.431	2.082	0.457	0.86	2.221	1.396	1.746	-0.237	-0.552	0.171	0.831	1.339	-0.266	-0.106	-0.51	0.719	-0.279	1.596	0.011	0.992	1.696	2.157	1.6	0.708	2.083	1.642	1.887
					1.41123	0.496958	-0.496958	6.19672e-05	0	1						Homo sapiens, clone IMAGE:5277945, mRNA	AK022997	A_24_P867201	2.039	1.778	1.951	1.66886	1.904	2.039	1.775	1.228	2.693	2.154	2.04	2.064	2.547	2.56	1.601	2.498	2.749	2.249	1.33	2.224	2.21329	2.411	3.33	2.423	2.844	2.65071	2.416	2.292	2.44713	2.266	2.05271
					1.40908	0.494749	0.494749	0.00118426	0.133714						RPL10	Ribosomal protein L10	AL574373	A_32_P66324	-0.306	0.089	0.186	-0.451	0.22	0.588	-0.474	0.292	0.448	-0.167	-0.199	-0.47	-0.374	-1.205	-0.657	-0.101	-0.575	-0.733	-0.799	-0.719	-0.452	0.491	-0.906	0.012	-0.277	0.44	-0.386	-0.835	0.294	0.46	0.165
					1.40857	0.494227	0.494227	0.000239737	0								ENST00000324717	A_24_P264207	0.29	0.223	0.264	-1.19	0.056	0.01	-0.586	-0.088	0.028	0.389	-0.202	-0.641	-0.701	-0.681	-0.196	-0.042	-0.765	-0.784	-0.582	-1.005	-1.308	0.321	-0.368	0.047	0.505	0.247	-0.314	0.163	0.03	-0.108	0.461
			1		1.40757	0.493206	-0.493206	1.19058e-05	0						TALDO1	Transaldolase 1	NM_006755	A_23_P44993	1.888	1.5	1.628	1.568	1.357	1.572	2.235	1.353	1.988	2.088	1.972	2.097	1.999	2.476	2.203	2.224	2.296	2.249	1.805	2.375	2.203	1.671	2.336	2.054	2.02	2	2.338	2.128	2.016	1.746	1.403
					1.40679	0.492404	-0.492404	0.00129496	0.361617								AF089746	A_23_P61112	-0.559	-0.378	-0.145	-0.104	0.965	0.017	-0.253	-0.435	-0.057	-0.624	-0.027	-0.606	0.056	1.599	-0.391	-0.685	-0.429	0.074	-0.324	0.065	-0.286	-0.016	0.038	2.363	0.815	-0.415	0.142	0.28	0.174	0.098	-0.842143
					1.40483	0.490396	0.490396	0.000953389	0.0561014								I_958468	A_23_P210285	0.268	0.124	0.244	-1.013	-0.002	-0.05	-0.244	-0.049	0.03	0.169	-0.282	-0.625	-0.732	-0.662	-0.351	-0.236	-0.847	-1.101	-0.664	-0.927	-1.413	0.014	-0.697	-0.211	0.146	0.24	-0.384	0.154	-0.095	-0.19	0.349
		1			1.40462	0.49018	0.49018	0.00212556	0	1					EHD2	EH-domain containing 2	BC062554	A_24_P649582	0.417	0.043	1.075	0.12	0.793	-0.005	0.164	1.221	-0.36	0.651	0.774	1.147	0.902	0.309	0.428	1.034	0.06	0.977	0.602	0.888	1.093	1.131	0.411	-0.188	-0.009	1.535	0.968	-0.58	0.952	0.831	-0.385
		1			1.39875	0.484139	0.484139	0.000124489	0	1					LMNA	Lamin A/C	NM_005572	A_23_P34835	-3.295	-2.881	-2.77	-3.056	-3.447	-3.162	-3.226	-3.161	-3.317	-3.004	-2.783	-2.934	-3.25	-2.811	-3.006	-2.907	-3.24	-3.107	-3.392	-2.88	-3.14	-3.038	-3.313	-3.329	-3.183	-2.925	-3.167	-3.169	-3.273	-3.027	-2.956
					1.39749	0.482837	-0.482837	0.00171049	0	1					MCTP2	Multiple C2-domains with two transmembrane regions 2	AL832717	A_24_P944154	4.125	3.263	3.747	3.439	3.142	3.612	4.061	2.85	4.575	4.737	3.814	3.795	3.866	4.32	3.066	3.622	5.055	3.714	4.253	4.264	4.543	3.758	4.986	3.788	4.428	5.02	4.325	3.989	4.85	4.324	3.758
				1	1.39622	0.481529	0.481529	0.000397421	0.0561014						DDX24	DEAD (Asp-Glu-Ala-Asp) box polypeptide 24	NM_020414	A_24_P238878	0.81	0.492	1.176	0.071	0.58	0.508	0.515	1.005	0.821	0.6	-0.099	-0.161	-0.508	-0.438	-0.012	0.06	0.256	-0.081	-0.108	-0.337	0.234	1.151	0.018	0.517	0.48	0.88	-0.008	0.854	0.572	0.712	0.846
					1.39591	0.481202	-0.481202	0.0041702	0	1					IFRD1	Interferon-related developmental regulator 1	Y10313	A_23_P251825	1.417	0.425	1.127	0.526	0.776	1.135	1.869	0.472	1.585	1.994	0.95	1.311	2.16	2.356	2.059	1.774	1.835	1.175	1.674	1.721	1.666	0.686	2.522	0.988	1.469	1.923	1.652	1.626	1.433	1.163	0.984
		1			1.39575	0.481041	0.481041	0.000241671	0						ITGB1	Integrin, beta 1 (fibronectin receptor, beta polypeptide, antigen CD29 includes MDF2, MSK12)	NM_033666	A_23_P104193	0.21	-0.588	-0.038	-0.868	-0.718	-0.057	-0.697	0.319	-0.237	-0.38	-0.179	-0.511	-0.524	-0.796	-0.051	-0.694	-0.669	-0.502	-0.55	-0.863	-0.7	-0.115	-0.905	-0.44	-0.502	0.134	-0.457	0.514	-0.564	-0.185	0.173
		1			1.39386	0.479087	-0.479087	0.00178554	0	1					ABHD2	Abhydrolase domain containing 2	AK095685	A_23_P395172	1.889	0.544	0.808	1.139	0.693	1.371	1.059	1.074	1.58	1.25	1.044	1.735	0.664	1.772	1.294	1.822	1.76	1.71178	1.821	2.405	1.454	1.185	1.936	1.676	1.804	1.32	1.552	2.232	1.205	0.541	0.61
				1	1.39024	0.475333	-0.475333	0.000281513	0						MAP1LC3B	Microtubule-associated protein 1 light chain 3 beta	NM_022818	A_23_P77630	0.645	0.262	0.4	0.704	0.31	0.378	0.836	0.312	0.177	0.802	0.157	0.73	1.253	1.02	1.077	0.618	0.956	0.873	1.229	0.924	0.76	0.365	1.561	0.972	0.557	0.522	0.37	1.479	0.418	0.103	0.075
					1.39002	0.4751	0.4751	0.00213047	0	1					HLA-DOA	Major histocompatibility complex, class II, DO alpha	M38054	A_32_P356316	3.305	2.967	3.678	3.153	3.654	3.7691	2.708	4.18	3.594	3.536	2.549	2.541	3.37329	2.689	2.965	2.693	3.192	2.865	2.77	2.733	3.257	3.276	3.4696	2.664	2.567	3.231	1.889	3.112	3.089	2.176	3.387
					1.38696	0.471929	-0.471929	0.00446015	0.361617								XM_302446	A_24_P752362	-1.17133	-1.1392	-0.966	-1.036	0.337	-0.951	-0.987	-1.00622	-0.802	-1.902	-1.232	-1.755	-1.072	1.135	-1.352	-1.662	-1.737	-0.471	-1.006	-0.929	-1.132	-0.696	-1.028	1.448	0.067	-1.39433	-1.033	-0.046	-0.992	-1.1372	-1.56467
				1	1.3838	0.468635	-0.468635	1.18197e-05	0	1					ANP32A	Acidic (leucine-rich) nuclear phosphoprotein 32 family, member A	AY007110	A_32_P186027	0.963	0.633	0.482	0.657	0.808	0.649	1.044	0.462	0.732	1.124	0.646	1.042	1.058	1.569	1.424	1.379	1.252	1.067	1.343	1.286	1.464	0.908	1.784	0.964	1.358	1.135	1.303	1.423	0.953	0.96	0.786
		1			1.38257	0.467349	-0.467349	0.0027689	0	1					SIGLEC5	Sialic acid binding Ig-like lectin 5	NM_003830	A_23_P15995	2.427	2.615	3.621	3.553	3.462	3.91	3.709	3.76	4.03	3.969	3.73	3.723	3.685	3.946	4.273	3.368	3.9	3.719	3.644	4.212	3.889	3.685	4.295	3.005	4.129	4.055	3.972	3.928	4.377	3.839	3.63711
					1.38193	0.46668	0.46668	0.000559584	0	1							I_934243	A_24_P128741	1.598	0.735	1.054	0.411	0.647	0.34	0.676	1.134	0.701	0.591	-0.027	0.239	-0.716	-0.514	0.133	0.058	0.382	0.001	0.272	-0.354	0.242	1.316	0.065	0.684	0.409	0.49	-0.03	1.303	0.382	0.737	1.231
					1.38091	0.465616	0.465616	0.000109559	0	1							A_23_BS21882	A_23_P21882	1.268	2.083	1.338	1.339	1.135	1.45	1.364	1.815	0.868	1.36	1.089	1.405	2.081	1.053	1.539	1.087	1.321	0.961	1.069	1.392	1.52	1.204	0.85	1.391	1.008	1.16	0.806	1.006	1.321	1.515	1.496
					1.38083	0.465537	-0.465537	0.00168216	0	1							I_3267858	A_32_P50406	1.284	0.444	1.235	1.588	0.316	1.175	2.29	0.411	1.639	1.047	0.203	1.682	0.534	2.147	0.87	0.671	1.624	1.918	1.325	1.833	1.549	1.101	1.181	1.395	1.615	1.315	0.969	1.228	1.724	1.399	1.388
					1.38081	0.465514	0.465514	0.000721047	0	1							NM_001010914	A_24_P6725	1.557	0.616	1.057	0.204	0.759	0.419	0.623	0.907	0.527	0.776	0.077	0.229	-0.608	-0.552	0.051	0.071	0.444	0.061	0.433	-0.384	0.421	1.16	-0.203	0.468	0.58	0.403	-0.195	1.29	0.177	0.636	1.198
					1.37983	0.46449	-0.46449	0.00217852	0.775029								I_929098	A_24_P396375	1.168	0.066	0.382	0.78	0.229	0.689	0.113	0.697	0.856	0.391	0.527	0.873	-0.356	1.347	1.09	0.797	1.037	1.479	0.558	1.685	0.795	0.546	0.143	-0.306	0.985	1.002	0.482	1.385	1.079	0.441	-0.198
					1.37893	0.463549	0.463549	0.000808522	0.133714						SP140	SP140 nuclear body protein	NM_007237	A_24_P328504	2.933	2.945	3.629	2.238	3.168	2.899	2.794	3.053	3.087	3.135	3.122	2.294	1.876	1.732	2.451	2.461	2.524	1.996	2.135	1.631	2.13	3.137	2.42	2.439	2.752	3.385	2.506	2.729	3.052	2.917	3.437
		1			1.37876	0.463373	-0.463373	6.36726e-05	0						KIAA1272	KIAA1272 protein	AK026194	A_24_P601695	1.387	1.344	1.578	1.27033	1.239	1.326	2.362	1.204	1.506	2.331	1.639	1.867	1.699	2.12	2.056	1.951	2.556	1.882	1.559	1.981	2.077	1.42	3.083	2.132	2.272	2.164	1.918	1.564	2.151	1.826	1.66444
		1			1.37849	0.463092	-0.463092	0.000267315	0	1					FADS2	Fatty acid desaturase 2	NM_004265	A_23_P98580	-1.735	-0.489	-1.728	-1.889	-0.89	-1.757	-0.692	-1.962	-0.958	0.164	-0.817	-1.359	-1.611	-1.672	-0.501	-0.791	-1.727	-0.713	-0.536	-1.782	-0.446	-0.811	-1.826	-0.726	-0.946	-1.606	-1.447	-2.124	-1.62	-1.752	-1.472
		1			1.37717	0.461705	0.461705	0.000249968	0	1					TCF4	Transcription factor 4	AK021980	A_24_P931428	-0.639	-1.06	-0.36	-0.937	-0.682	-0.619	-1.029	-0.655	-0.683	-0.475	-1.104	-1.077	-0.196	-1.257	-1.061	-1.13	-1.198	-0.799	-1.264	-0.9943	-1.005	-0.537	-0.585	-0.689	-1.163	-0.8496	-1.0089	-0.701	-1.247	-1.554	-0.51
			1		1.37571	0.460175	-0.460175	0.0210148	0.361617						PASK	PAS domain containing serine/threonine kinase	NM_015148	A_24_P299911	1.608	0.666	1.767	1.695	1.707	1.439	1.739	1.501	2.192	1.274	-0.198	1.288	0.273	1.157	0.166	0.727	1.086	1.155	1.227	1.16	1.727	0.982	0.816	0.319	1.097	0.932	0.314	1.132	1.095	1.831	0.7213
			1		1.3742	0.458592	-0.458592	0.000634137	0	1					TALDO1	Transaldolase 1	NM_006755	A_24_P81740	2.141	1.826	1.889	1.862	1.476	1.699	2.342	1.342	2.033	2.432	2.205	2.215	2.425	2.97	2.562	2.574	2.5	2.211	2.074	2.491	2.114	1.787	3.113	2.348	2.261	2.54	2.689	2.436	2.317	2.012	1.837
					1.37349	0.457843	0.457843	0.0256805	0						MGC12815	Chemokine (C-C motif) ligand 3-like, centromeric	NM_001001437	A_23_P321920	0.706	1.099	2.276	0.637	1.12	1.002	1.143	1.08	2.64	1.329	2.364	0.957	1.711	0.734	1.191	1.955	1.422	1.171	1.382	1.178	1.044	0.881	1.103	1.032	1.174	2.877	0.802	1.938	2.316	1.986	1.274
					1.36973	0.453886	0.453886	0.00984681	0	1							THC1523328	A_32_P192480	-0.323	-0.326	-0.371	-0.609	-0.403	-0.293	-0.986	-0.081	-0.671	-0.672	-0.439	-0.765	-0.064	-0.883	-0.415	-0.468	-0.455	-0.713	-0.451	-0.607	-0.507	-0.344	-0.459	-0.602	-0.798	-0.815	-0.624	-0.083	-0.829	-0.53	-0.333
					1.36851	0.452605	-0.452605	0.000399342	0	1							THC1560235	A_24_P649624	-0.222	-0.662	-0.574	-0.851	-0.6848	-0.982	-0.061	-0.682	-0.911	-0.574	-0.713	-0.982	-0.246	0.047	-0.03	0.148	0.316	-0.46	-0.033	0.136	-0.598	-0.477	0.77	-0.284	0.057	-0.527	-0.614	-0.197	-0.223	-0.415	-0.794
		1			1.36757	0.45162	-0.45162	0.00136701	0	1					C7orf19	Chromosome 7 open reading frame 19	NM_032831	A_23_P70915	0.371	0.562	0.496	0.548	0.733	1.158	1.128	0.702	1.694	1.191	0.927	1.712	0.104	1.603	1.082	1.398	1.524	1.393	0.946	1.503	0.328	1.228	0.583	0.552	1.792	0.75	1.195	1.106	1.659	0.97	0.98
					1.36677	0.450767	-0.450767	0.113302	0.775029								AC009682	A_23_P146325	2.664	1.879	2.312	1.81563	1.199	1.613	2.236	0.386	2.286	2.896	1.942	2.079	1.796	2.405	0.729	1.965	2.41	1.616	2.019	1.789	2.068	2.066	2.642	2.266	2.172	2.61163	2.3406	2.528	2.22711	2.723	2.4435
		1	1		1.36635	0.450331	-0.450331	0.000164498	0	1					EGFL5	EGF-like-domain, multiple 5	XM_376905	A_32_P129894	3.286	3.12	3.092	3.088	2.947	3.758	3.653	2.622	4.035	4.052	3.26	3.359	4.17	3.687	3.65	3.709	4.155	3.455	3.324	4.285	3.604	3.269	4.822	3.628	4.145	4.344	3.878	3.618	3.907	3.325	3.349
				1	1.36632	0.450299	0.450299	0.00104914	0.361617						RPS23	Ribosomal protein S23	NM_001025	A_32_P124475	-0.389	-0.172	-0.411	-0.688	0.165	0.08	-0.645	0.147	-0.099	-0.347	-0.404	-0.729	0.05	-1.241	-0.533	-0.135	-0.454	-0.904	-1.02	-0.934	-0.78	0.109	-0.593	-0.484	-0.598	-0.029	-0.709	-1.11533	0.147	0.244	-0.365
					1.36521	0.449124	-0.449124	0.00251514	0	1							I_3551791	A_32_P24741	1.38	0.676	1.207	1.466	0.337	1.337	2.29	0.499	1.909	1.255	0.357	1.594	0.829	2.083	0.948	0.898	1.825	1.833	1.318	1.974	1.596	1.351	1.257	1.488	1.548	1.526	1.11	1.332	1.871	1.535	1.597
					1.36362	0.447441	0.447441	0.0336486	0	1					SLPI	Secretory leukocyte protease inhibitor (antileukoproteinase)	NM_003064	A_23_P91230	0.778	-0.653	-0.896	-0.616	-0.761	0.22	-0.024	1.059	0.968	-0.4	0.264	-0.521	0.403	0.757	0.189	-0.548	0.631	0.388	-0.134	0.079	-0.059	0.868	0.878	2.213	1.071	0.307	0.296	0.138	1.767	1.373	0.639
					1.36295	0.446737	-0.446737	1.54411e-05	0	1							AL450346	A_24_P289818	-0.167	-0.25	-0.349	0.048	-0.408	-0.333	-0.038	-0.458	0.202	-0.205	0.194	0.476	-0.008	0.692	-0.139	0.048	-0.245	0.648	0.772	0.386	0.378	-0.075	0.36	-0.343	0.217	-0.312	0.401	1.155	-0.287	-0.102	-0.512
					1.36227	0.446012	0.446012	0.00106012	0.0561014						EMR3	Egf-like module containing, mucin-like, hormone receptor-like 3	AF086249	A_24_P598836	0.086	-0.712	-0.197	-0.957	-0.843	-0.19	-0.531	0.297	-0.36	-0.698	-0.401	-0.583	-0.542	-1.008	-0.401	-0.846	-0.827	-0.563	-0.58	-0.866	-0.649	-0.377	-1.134	-0.257	-0.676	-0.039	-0.707	0.344	-0.725	-0.376	-0.061
					1.35921	0.442772	-0.442772	4.4464e-06	0	1					FADD	Fas (TNFRSF6)-associated via death domain	NM_003824	A_23_P86917	0.302	0.211	0.025	0.145	0.362	0.023	0.89	0.181	0.472	0.726	0.058	0.44	0.377	0.544	1.118	1.107	0.88	0.439	0.583	0.767	0.719	0.388	1.154	0.3475	0.717	0.947	0.463	0.735	0.883	0.262	0.149
					1.35898	0.442526	-0.442526	0.000671134	0	1					MGC45871	Hypothetical protein MGC45871	NM_182705	A_24_P32151	1.271	1.164	1.179	1.14033	1.058	2.2	1.198	1.44	2.415	1.947	0.959	1.489	1.218	1.846	1.519	2.412	1.084	1.931	1.248	2.095	1.39733	1.646	2.15	1.096	1.977	1.85656	2.121	1.061	2.237	1.439	1.065
					1.35862	0.442141	-0.442141	1.71432e-06	0.0561014						TOR1A	Torsin family 1, member A (torsin A)	NM_000113	A_24_P269687	-0.068	-0.127	0.301	0.428	0.112	0.389	0.324	0.84	0.004	0.552	0.611	0.58	0.12	0.927	0.046	0.545	0.514	1.01	0.69	1.123	0.807	-0.107	1.058	0.303	0.494	0.607	0.393	0.516	0.385	0.099	-0.071
					1.3581	0.441592	-0.441592	0.00335675	0.361617						HIST1H2AK	Histone 1, H2ak	NM_003510	A_24_P217848	-0.046	1.127	0.553	0.861	0.897	0.277	0.693	-0.395	0.394	2.303	1.071	0.354	0.666	2.199	1.054	1.202	0.671	0.719	0.292	0.8	0.537	0.551	1.308	1.73	1.232	0.849	1.656	0.651	0.601	1.429	0.712
		1		1	1.35686	0.440276	-0.440276	0.0102194	0.133714						HSPA1A	Heat shock 70kDa protein 1A	NM_005345	A_23_P111132	1.782	0.874	1.089	0.903	0.364	1.131	1.019	1.001	1.492	1.576	1.667	1.849	1.35	2.667	2.035	1.425	1.889	1.766	1.502	2.141	1.26	1.121	2.294	1.481	2.011	1.857	1.945	2.201	1.751	1.24	1.421
					1.3564	0.439784	0.439784	0.00390136	0.361617								I_3224072	A_32_P59116	0.706	0.166	0.526	-0.805	0.103	0.186	-0.001	0.715	0.223	0.654	-0.633	-0.093	-1.504	-0.832	-0.188	-0.063	-0.201	-0.336	-0.753	-0.943	-0.776	0.513	-0.881	-0.017	0.622	0.456	-0.802	0.245	0.472	0.341	0.49
					1.35635	0.439731	-0.439731	0.00641013	0	1						Hypothetical gene supported by AK097404; NM_198284	AK092942	A_32_P75425	3.085	1.805	2.47	2.227	1.675	2.353	2.31	1.692	2.707	2.623	2.721	2.748	2.505	3.887	2.213	2.492	2.905	2.983	2.696	3.459	2.469	2.346	2.663	2.762	2.883	3.309	2.886	3.102	3.404	3.019	2.552
					1.34868	0.431551	0.431551	0.00368865	0.775029								I_1874825	A_32_P85273	0.599	0.156	0.634	-0.689	-0.022	0.284	-0.27	0.678	0.314	0.671	-0.648	-0.175	-1.51	-0.867	-0.243	-0.114	-0.266	-0.41	-0.712	-1.022	-0.765	0.423	-0.826	-0.296	0.069	0.405	-0.88	0.201	0.487	0.281	0.463
					1.34863	0.431496	0.431496	0.0134135	0.775029						C3orf6	Chromosome 3 open reading frame 6	NM_174908	A_24_P51786	-0.917	-1.065	-0.042	-1.27267	-1.246	-1.027	-0.869	-0.482	-1.055	-0.641	-1.497	-1.306	-1.605	-1.382	-1.76	-1.567	-1.396	-1.116	-1.706	-1.4344	-1.41463	-0.607	-1.347	-0.74	-0.462	-0.427	-1.669	-1.156	-1.041	-0.8693	-0.785
				1	1.34861	0.431473	0.431473	0.0026721	0	1					OCIL	Lectin-like NK cell receptor	NM_001004419	A_23_P204689	2.759	2.749	2.423	2.167	2.487	2.59	2.901	2.652	3.325	2.431	2.579	2.422	2.728	1.437	2.117	2.24	2.956	2.135	2.378	1.875	2.331	2.819	2.301	2.127	2.28	2.374	1.862	2.316	2.535	2.551	2.837
		1			1.34618	0.428867	0.428867	0.00236139	0.361617						EPHA4	EPH receptor A4	NM_004438	A_23_P108501	-0.04	-0.502	0.399	0.243	0.039	0.051	0.041	0.387	0.829	0.237	-0.488	-0.487	-0.268	-0.78	0.13	-0.662	-0.229	-0.439	-0.168	-0.509	-0.143	0.134	-0.559	-0.273	-0.146	-0.247	-0.326	0.23	0.11	0.44	0.365
					1.34423	0.426776	0.426776	0.0079213	0	1					ORMDL1	ORM1-like 1 (S. cerevisiae)	NM_016467	A_24_P371053	1.189	1.324	0.192	0.767714	1.69	0.769	0.358	0.744	1.336	-0.094	1.332	0.598	1.532	-0.196	0.383	0.162	1.379	0.715	0.787	0.341	1.464	0.957	1.444	0.579	1.635	0.723	-0.105	0.3	0.939	-0.048	1.649
				1	1.34293	0.425384	0.425384	0.00592125	0.775029						RPL19	Ribosomal protein L19	NM_000981	A_32_P111274	-0.412	0.307	0.154	-0.224	0.509	0.511	-0.152	0.546	0.468	-0.053	-0.144	-0.464	0.127	-0.591	-0.385	0.115	-0.006	-0.383	-0.713	-0.453	-0.725	0.338	-0.539	0.146	-0.005	0.419	-0.225	-0.951	0.413	0.534	0.08
		1	1		1.3423	0.424706	-0.424706	0.00793606	0.133714						PHC2	Polyhomeotic-like 2 (Drosophila)	NM_004427	A_23_P34510	1.767	0.551	1.007	1.598	0.649	1.316	1.826	1.314	2.039	1.677	1.098	2.237	0.931	2.486	1.244	1.078	1.626	2.484	1.501	2.858	1.3	0.906	1.701	1.481	1.643	1.706	1.327	2.133	1.918	0.978	1.195
					1.34186	0.424231	-0.424231	6.87533e-06	0.361617								XM_301113	A_24_P471121	0.06	0.347	0.57	0.072	0.103	0.295	0.725	0.147	0.166	0.134	0.415	0.549	0.783	0.966	0.853	0.979	1.272	0.777	0.942	0.343	0.025	0.912	1.061	0.921	1.178	0.216	0.454	0.781	1.047	1.131	0.228
		1			1.34186	0.42423	0.42423	0.00109146	0.775029						RPL22	Ribosomal protein L22	NM_000983	A_32_P202588	-0.442	-0.116	-0.276	-0.456	0.114	0.061	-0.43	0.347	0.014	-0.518	-0.552	-0.724	-0.39	-0.974	-0.728	-0.2688	-0.736	-0.647	-1.047	-0.725	-0.878	-0.053	-1.044	-0.751	-0.452	-0.208	-0.824	-0.932167	-0.223	0.195	-0.259
[truncated: 1,329 more rows]
[truncated: 16 more columns]
